# Supplementary material for: A computational method for designing diverse linear epitopes including citrullinated peptides with desired binding affinities to intravenous immunoglobulin
Source: BMC Bioinformatics. 2016 Apr 8;17:155. doi: 10.1186/s12859-016-1008-7 (PMC4826543; doi:10.1186/s12859-016-1008-7)
Supplement: Additional file 1 — Table S1. Binding training data. Training set of measured binding affinities. This collection of peptides was used to train the Pythia classifier. (TXT 260 kb) [file 12859_2016_1008_MOESM1_ESM.txt]

HWNNIRMSYMHAHTF	65423
DDWYLRYGIMNANFS	65388
QLNQHANVYWIFDMW	65366
FEWSGIPSTWRMKGY	65364
FNFYPMHSNWVKDRF	65354
YWGWHRRSFDYVRGD	65327
GHYSWIAKAVLQGEG	65286
SEWKVQQDNFKYVMH	65285
EWAAVIITVGGIGRS	65280
GSEKNQKSHWQFINA	65275
MSIDRWWYRWFNMRT	65266
ISATLNFGTDDYHIG	65263
DTLRGGRSMPGGVAQ	65263
MKAEAFRSRIFPIRY	65261
HPHWNRLSFLRNEAV	65260
YTYWAYVPFPPLIRA	65259
LGAGYHVYVLNRTLK	65259
QYTVNWTYDMRHFWK	65250
QWPSSNAHFYMSERE	65250
WMLTPFTSPYRLIDH	65248
TAFHRFSYQPWASHF	65237
DIDSAMYTWNRVAVW	65234
WLAMPPDNISDYDQG	65233
FPTTDRSVKLWDMWM	65214
NHVKYSRTMAHAISY	65212
HQLHYYTRVGTMS	65210
FMRFATPYPPQREHY	65209
YSRFYFSTPWLPLMI	65208
PGAPNMMLVWKGVHH	65207
PIKLRYKYPWEFHLS	65201
RFYDRSQIMDLWWWI	65197
TQEGKHETLTVAMFM	65193
FLGHLLTFSPAMF	65190
SNYHFRGAWMPRTLW	65188
HLSKWHGSTKTYNGT	65188
NPGNIKGYHRKSFFY	65187
NDVDYLSSRYKYWQR	65185
MTMRWWMYPSGIYDY	65183
ILAMRSHYPFHVIKV	65183
PTYFWTPYSPFGLLH	65181
MAWPRYMNSIPNGWY	65176
AMWAPRKYSDWHART	65176
RTWVDYYLVVDMQKW	65175
VRRNVAISSGYHKWY	65173
NNTLNRMVEADVFNG	65172
PYHIAHMTNLFPAVW	65167
IHKATSMSMQYWWRF	65167
TRIWNFAFIWWMYYF	65164
FAAMVKHKHILEIFA	65159
WKYKPSFTFHETKLL	65156
PHPVDIVYFRSWWQP	65155
ADAMSRLARLAPVYL	65154
VADLRPNSEAFHQAS	65151
FREAELHEIDSAGMV	65151
DHAFMRWYYAVAHST	65149
WNWWSLSSTDVHFHF	65141
FMFSRTKTLGDQPYF	65141
GFVQDPVKVKFFAHW	65139
RMGHQQWSLWMWDIY	65135
SGPQWHQMVDTPAQS	65129
LPWATFQYHGVIFHW	65126
VASMLWRTHYWFATL	65121
QGWMPAMYTMAVFFR	65116
SPRAQYLLPFRSQLY	65115
AFWSRSQWCPLPIFR	65113
KWDYELKSMWHSFRR	65107
RGHQKTFTHYWGQSI	65104
RCRDCSPRAQYLLPF	65102
KNVMTKLYPLIFRYT	65100
ENSFSYPYRKRFLFF	65083
MLMDEAMYHRSRWGW	65082
DHYSITLRRYAGMAL	65082
SRLKQWKSHWDYPEW	65079
SGHGGHFGIFVKQGN	65079
DIHMPRMYYELDWTW	65079
PGFKRFTCLSIPRSW	65074
SQQSHSWTGSWTFHR	65073
FKRFTCLSIPRSWDY	65064
WRPTTWFSLHKHHWG	65052
TIISGTIYFKRQSFK	65052
RYSMQSNYKDAWGLH	65051
FLPYLFQPPLPVHLH	65043
DVSYRHAYHLYYPDW	65037
HRVWKWKSLNRDYTV	65028
IYDWWKVTKAHELGR	65026
YRGVTWRSMGDNPEM	65025
FSWYTPLKYNHHLAM	65017
TFLYQITRGIAARSY	65015
HDLATMQSNRWPYLF	65015
SKHYVAAYMLHGWGR	65013
GISLMNYTGMRQIYH	65011
HFRTFTVSTMTPMLM	65010
TAPQGHVFAIRWFYI	65008
GMYYQSKTSPFLIKH	65007
ATRTLVPTAGQSRAR	65005
DGMFWWFGRQSKFYR	64996
PYFYPETERTWFM	64987
NIAKISYAGKTELQR	64982
IYQPDMWLWFFGFNQ	64979
EKPTTTVRLFRPGRL	64979
SWSPHERSWHFLFHQ	64977
YHHGSDWLLCSCRRS	64972
FERDQERIDGPTKRQ	64967
WMKFSIIYGKFYHPY	64965
WFQPYHVYRQSNGFD	64960
ARRKWTDTVQKGPNF	64955
GFKRFTCLSIPRSWD	64952
RFHSPFIVENYRHLN	64948
VSRFHSPFIVENYRH	64943
KDGGKHSMTDEWLMD	64940
IIYPWSRSAAQAGGT	64930
MPEKPTTTVRLFDRG	64928
MAMQARTTIHYSGKW	64928
GVKRWMTTMYFQYPN	64927
WAFWSRSQWCPLPIF	64926
EIIRKQHHSPWLSWM	64926
WWISAYMSHHGFAPQ	64925
TWFFDFPSAGQMYKF	64921
MAPHPARDYVVLRTW	64918
IKHEHQYLVWAQFSQ	64918
SRHPCITKTFFGDDF	64914
AYMPPPPRPPHLWLR	64913
LLQHSHEEKSFKKSK	64908
KAIETVYAAYLPKNT	64904
GGYDYTGYNNYYGYG	64904
VEAGASRRWRMSTWP	64901
FRSTASYYNKDWVIV	64901
RSLPARPLQNRYTWM	64898
LHPCKYCKKVFWNSY	64896
RRMWSDKHQAQPIMV	64895
KAQPKLGSILIVTQA	64895
YFWKKMAYGHWKTMY	64893
HHESVWGMADESQSN	64893
APPFPCWAWTPGGWA	64892
CRAYAELARRSFRNF	64886
GVLKQVRSFFASHLY	64878
VPEKRFPVCQAHGYF	64870
AEGQRWLSALRHHSD	64850
SVYRMFGYHQDFTPL	64831
PWWLYVTYNNRILQY	64831
YGGYGGYDYTGYNNY	64826
GRWVWAKTSGNRLLD	64820
GKTAKSKSDKDDTSQ	64819
RSMLYWGSGMPRGNL	64817
RVHCFCPGGSEYYCY	64807
WAQMTKIHLMYIYTV	64801
FPVYSSYLRHEKIHT	64797
IPGTRKSYNRAFIWN	64788
PGAAEQVPDFVTFLY	64786
SIYMIQKYIYVIRAA	64772
MCGKAFRDVYHLNRH	64766
RGYVKEQFAWRHFYW	64751
CYGGYKRGQCIKPLF	64682
HGKANNHAMIYNYLK	64673
ILAHVQRSMYGYKGL	64670
VLYSLPSTRCFANWP	64666
WLLAGIVLHGYARWQ	64665
WSRNMNQSAWEPKWW	64664
SWREPVNPYYVNAGY	64652
EGGNFKKSKYFMPFS	64649
SGPTFNYLLDMPLWY	64631
VSHSYLSGRQKFWVY	64628
TFCTPLPSTRCFANW	64626
FGCFRPWCGWERQIW	64621
QLDVGQSKDENIHTS	64620
FAPPRHLHWFCGISD	64608
LPMNEQFYNAIKRGY	64603
FVTRWDYSNDQHHSM	64599
FQCQVCCFVVHKRCH	64590
SHSYLSGRQKFWVYH	64581
DSLPPPSLPPLPFWV	64568
LPPGFKRFTCLSIPR	64546
LEKYPLSQYKYIRSC	64544
NVYMWEVYYPNLGWM	64539
SSLRHRSTPELYGIY	64532
QAASVFKYILMRKTI	64531
GRAGRVRPGFCFHLC	64519
VTEEQRRLLWCYHKI	64516
QHFYGPNHEHCFNRT	64505
KNITYFRNLGFGWGV	64501
YVYWVQWASKGHPRR	64499
EERASARSKRSSPKS	64496
YLYGQTTTYLTYNDF	64482
HNILYPYRFTKGMIH	64479
YCDSKSCFFASEPYY	64464
WRKTHLTYRIVNYTP	64463
IVFLYSLYKEGHTKG	64462
EAFFSIYSKAVSLEV	64456
KVPGLYYFTYHASSR	64455
IMMDLKKCCNHPYLF	64450
CIFNRDGVLPCWPGW	64447
RQFFVKWQGMSYWHC	64431
YRYGIKPEWMMIHRI	64427
MQKKYYKYILTRNFE	64418
HWMENISPFRTRPAF	64413
REFQMWAPKFYVVTY	64383
LRYDLTVPFARYLAM	64376
YWNVTVYGRKHCYRL	64365
VDQPIDYSLKICHRY	64362
EVTFVPGLYKSLMRF	64356
GCATRLFPDFFTRVA	64353
DTSILYCYEASLPHQ	64341
ETYDVYCFVDRLEGE	64309
THACLFQHQAERRWV	64306
GVRPSTETYDVYCFV	64306
KGFRLLLASPRSCYK	64299
IPYEITLLSPCLHML	64286
LSDYKGKYVVFFFYP	64283
PGLYYFVYHASHTAN	64273
PRIDSGLYLGSGYFT	64272
LAYYYQRKGWKTCLI	64259
LPSVVFARGILCHYL	64258
RKSSLTQSNTSLGSD	64253
YTCQCRAGYQSTLTR	64252
YTFVPWLLSFKRGSA	64251
NSTIYVVEPGYLGFT	64243
LLDMPYHIRSILHIP	64233
EEYTDNWLAVYFFTS	64228
KNDGTCVISDFGL	64212
MPRVYIGRLSYQARE	64210
GRSFKVNTHLFRHQK	64208
RFLIDPFFPNMIPNM	64205
ARKERQLHMQLYPGW	64203
FPPYYMRRPYGRRPQ	64198
ASYVYLSMSYYFDRD	64198
MESFENPFRMISNRW	64188
KYPLSQYKYIRSCIM	64188
IPAYLAETLYYAMKG	64173
KMMESSFVGPQSF	64167
LSKAIVLYQKRICFL	64154
EEFSLLTCSIICYLT	64149
AYFMLITRMHEHH	64145
IQPFMFRLDNRYQPM	64124
WHSYWLYNDHWLINW	64119
KPNQFYQREVWPWTN	64119
LRNNDLCYWVPELVR	64114
FLYAWCGKRKMTPSY	64112
ALKYIGNKVRRQRMW	64111
ICTFVPRRKAGICFG	64107
SGPIYIITEYCFYGD	64103
QEPYFSYSGAFKCLR	64098
NFLPQIVLLRPFPQV	64093
LHMYQLEGLNWLRFS	64092
SDRWVLTAAHCLLYP	64091
FFVKWVGLSYWHCSW	64090
LEMKNKFLARRFKLL	64082
HGLRHGDFQRYRGYC	64082
HLVMYRNYQRKNDMD	64077
GQANKVMIYRFVTRA	64069
MTQKWIQSGHIATYY	64066
YIKLSTAIKRNENMA	64064
VYGDSAKYYEVNYLW	64056
CIVLGSLGCYCQDPY	64053
GNIVYGVFMLHKKTV	64052
ADMETLQRIYGISFP	64046
LVKIMSLYYQYMETY	64043
LMYGFATWHRYMK	64035
KMCRKLLDMTFSSKT	64035
IVLDYSRDAALIV	64022
FAQKMLRKARRKLIY	64018
NSRLWMTSGHWQHYS	64010
EVGNSALYLFECYDT	64010
FHLLNFLTPERFHNL	64008
LLLRAVRIRAPIMRM	64001
SYLDQISRYYITRAK	63994
DTLHSKLIPTQPS	63976
TIRGEVMFFKDRFYM	63972
HTLTNYKAFSQFMRP	63960
ALIEFIRSEYRKRGF	63956
AISNMYSIMAARYKY	63956
SVDKKGNYHYLVKWR	63949
LSPMQKKYYKYILTR	63949
SAYGLVHCCYEIYGG	63946
FPPGFQPIPCKPLFF	63943
ITEYCFYGDLVNYLH	63938
YSTPIAVGTVIRYSC	63935
KLSPRVKRIFYQN	63934
IQTIVFLYSLYKEGH	63934
IADMGHLKYYLAPKI	63926
IGTYMCICGPGYQRR	63918
EEVTVYMLPGHGWLS	63911
DKLMIEMDGTENKSK	63909
MPWRRLQGISFGMYS	63905
TQRVHCFCPGGSEYY	63891
YSPYGYYGYGPGYDY	63889
NERYYGYTGAFRCLA	63874
VFLYSLYKEGHSKGP	63866
GQLKKMFEMKNPPYA	63865
LEELSGAKISDLHRE	63859
VDSDAYYVYRLQVSS	63846
RGNNIRYFILPDSLP	63828
FVAFQNIPGSELMSS	63796
QFGDEYDFYRSFPGF	63795
LPWIRTTMRSFKLLD	63784
AYLFWPKRRCPGAKY	63782
LYYQYMETYMGPALF	63774
ALGLCLAGRRRSVQW	63757
ILVSRSLKMRGQAFV	63746
FYVFKELYKWYSLVA	63734
IEASEAAEQGRPPEH	63725
PLLIDNYVPPLEGLP	63721
PECLKMVISGMRYHL	63717
YPGLFLFTTPCRLVR	63714
QGFPFYDKPMRIQYA	63713
MALSRAARLAPVVDM	63700
KNKTYFFVEDKYWRF	63689
MEDWDFLQLQCALYI	63688
CLKMVISGMRYHLLS	63680
DNQLVVPSEGLYLIY	63674
GGEVMSRLAPLGPVY	63662
DTVGSFYCLCHTGFK	63630
HRRIHSGARRCECSQ	63628
FKVDIWSAGGHPLQH	63579
GGGGADLAMSRLAKL	63574
AGWQWLSRIITNTLG	63573
VDSTFYNKIKSGYRM	63563
TVWWTGHYWPFIIID	63560
GGGYTIRNVARCWTY	63520
DVVSFVMYYYGIRGE	63493
HPEDHKLNKYHDWLW	63486
DAMSRLRLLAPIETL	63486
YLQDFPYQRSLKFRP	63467
LAVRIGGRYVVAGKM	63464
GGMSRLSRHLAPSYL	63463
PNRCACTYGFTGPQC	63457
GADAMSRLARALARV	63445
FQRQAANLQDCYRLY	63439
RSGKPRGYAFIEYEH	63367
ENILLNPAYDVYLMV	63357
AYVRVLDLHKKPFLA	63316
RQKLEDSYRFQFFQR	63295
AWPHHWRTAMGSKWA	63244
FTYHMVSGMSLRPRV	63242
GADAIRRLARPGVYL	63237
FIVWWDYTPKFKIRW	63217
GGGGSRLARWVPIYL	63216
PTAMRKYLPTYRSYN	63210
HHHGSHKYMNWHSYF	63182
GDAMSRLARISPAYL	63152
IWWFFLTNKQYMY	63141
MVKHITGSYKVTYHP	63122
PGMSILYSCDQGYLL	63107
ADAMHRLAKLALDAG	63100
SEEVHLLTLHQPSSG	63078
FYFFWEKTYPDRNEY	63011
TMFDDAYYNYRYNWE	62991
RNMEIPKGLIRSASV	62954
ANAVVDWSWQWYHIH	62940
KSRTNMAVKQGRFYL	62931
YWRYDEYKRSMDPGY	62920
LCGCPPGYFRIGQGH	62900
GNFLEMKNKFLARRF	62881
SQKTYQGSYGFRLGF	62874
VVYQYRLPTELQYRP	62865
RRIKLYLSDRMYRYM	62831
NQHYPSFKPPPFQYH	62830
RFISLAKYSHYQYFS	62824
NFHVRMDTLAHVLYY	62798
AKPVFHVGFLVKTMK	62786
IDFHYPNELLQEYNW	62779
NILYPYRFTKGMIHS	62755
PICVTVWYPLWGGIM	62736
IQQRHTQMKRFLKYG	62686
YRCDCKPGYRFTSTG	62679
MWRIFTGSLLVEEKS	62669
MNDLVSEYQQYQDAT	62653
GYFRIGQGHCVSGMG	62642
CMFGFTLKGSKQIRC	62631
KIKHLGKGHYSFYSM	62627
IGYNQRNRIDTLMYL	62580
KGKKKSQENKNKGNK	62549
MDVVYALKRQGXTLY	62525
LMSATIDTSMFCEYF	62520
MGKKYKNIVLLKGLE	62502
IRNALPIGRMPIMLR	62497
EFKNGYNLRRHEAIH	62493
FRCVHRGADFAKMRT	62482
LGSGSKNNIFYILLR	62470
AMLPYDQYLHRFAAY	62470
TNRRYTKRDCSTFLR	62468
PLYKIYTYWRRCESP	62447
CHVSSLRIPYACKLL	62445
KKLVNTFRLMRRAGY	62433
IAYKFTPKYILRAGQ	62400
ATLMNAYSSRSHSVF	62395
DLLAPLGRWLNPQQV	62366
PFLCLKDRRDFRFPQ	62339
KQVSGARVVPLGSMQ	62331
WLTHAATYGGFFVER	62284
TLHKMSMMGHRVRIL	62263
WSIFIRISGRSYSDY	62223
EKMYVPALIFGQLLT	62099
LYLFECYDTRTESWH	62087
PIYVKTHSSKHKGRF	62059
VITMFYDYVVQYYWR	62056
TYCIDNEALYDICFR	62022
YFQRITLYLKEKKYS	62000
GGMFYVLSWFHSGIA	61905
NVMGQSPSMMVGMPM	61903
LSRLRQDLQDRTTQE	61895
YLDQISRYYITRAKL	61887
HYSITLRRYAGMALT	61881
SLFNGSHYLDVLYKM	61865
ESIFDNLYTTLSDVW	61842
PIIEVYGRTYPVQEY	61839
GTGFSLGIGASKLNL	61788
RSERRVTRMVVAV	61785
AWSRGLDKCYAGWLA	61780
GMLPYGGISAMHAGR	61762
QEGYKFCKIRVRSVR	61750
AIETVYAAYLPKNTH	61746
CPVNWVEHQGSCYWF	61731
YYWAQAFWQMRYTTP	61716
AKPYGCPHCGKLFRR	61696
LFRKHMMGKRVDYAA	61661
SPYFFAYFPTASSYP	61655
IEVFPPFRLMPRKVT	61647
CYLLIRYCSGKSK	61645
EYRWPFGNYLCKIAS	61619
VSRFQYPFHELMVWA	61614
RMDKHVEYKQYWMWS	61613
ETQEQDVDLVQKYLE	61585
TAAHCLLYPPWDKNF	61549
MHSFPPLLLLLFWGV	61549
WSNVWDEDWMFPLYF	61544
IGLNSNLNVNMDMNS	61535
YPNQTGLPDPLSRHH	61524
FWEGDIHTWMATFYN	61510
MNFMESYFCQKAYAY	61498
GFFYFFTGSSQLEFD	61496
TRPSLHRSHLNFSML	61486
SSLHLKRYYGRILHY	61432
QFKVDYNRLGYTHLY	61428
MEISCSLLTCLIYTK	61424
VISLLAFGVYPNVCY	61411
WTRADLQYHYWSQYL	61311
TGAYLLTLKDTFFDR	61294
RQVEINLKRYPTPYP	61261
YIDLELPCFHVGYFR	61243
TRGKLMSSLHLKRYY	61241
PWCYTTNPRKLYDYC	61241
WGRLTWRKMCRKLLD	61235
NTGKTYFFVANKYWR	61232
IEPSDQELADSAV	61190
QMMNQVKSSTFHLYR	61186
YGNEVSYECDQGFYL	61181
ENVKSQTYSKDLLGQ	61164
QMKRFLKYGNREKMA	61155
AYLLTLHAGRVTLFP	61152
GLRSLYPPPPPPQ	61148
KKVTHAVVTVPAYFN	61132
LHQVTRLRYRSVREV	61129
FLKSPAYRDLAAQ	61129
CLSIDRYLAIVHPMK	61096
REGGLNMNFMESYFC	61085
MGYFRCAGAGSFGRR	61080
NGIWFKKIPLCKVIH	61073
FGVYPNVCYHKEKRK	61062
LWNWWKLRSLHLPPL	61054
VRIYAQKFIDRGKDF	61053
WSAGGHPLQHHHGSV	61045
PALTLRRYFQGIRVY	61017
GEKQERSDCYCVCVE	61011
YVVADRTECFITGWG	61007
RYFQGIRVYLKEKKY	61003
FFKINQKEGISYLHF	61002
RPSKHSVGSERRYSR	60968
VFQCDKYGKVFHKFS	60964
PLALSYICHTFSAPY	60962
TLQPARLSGDCCTPW	60961
EYIYVDPMQLPYDSR	60959
KTLFVARVNYDTTES	60952
NGEPEHTNVCFWYIP	60935
MGTSHPAFLVLGCLL	60914
IKRNVRKSSGRGE	60909
TLTVITLERWYAITF	60891
MYLLAYPQKPMVKTK	60882
LPDPLSRHHAFCFRG	60877
PQAMAGVSSKQPGQA	60831
IPAHRVVLAAASHFF	60821
GLTPTEFFFHTMAGR	60820
LLKFEQIYLSKPTHW	60801
SCSFCHNFLCEDDQF	60797
CLGSAEGTGQREE	60779
KNSPSTQYCYSIQSL	60771
DALLFHLKHFPVDLR	60771
QYGAVVTLECEDGYM	60762
CLGHYGYIDLELPCF	60752
PAGIYAPICVTVWYP	60733
KPKADVKRQRIIEES	60727
GWGMAFWIPFIYRGV	60719
KVVQLNSSFSLRCFG	60702
LYFGLKPIVVLHGYE	60692
DQRVMEHFIKLYKKK	60683
DAILYYYQSGGRLKR	60674
FIRCSLQCRDLVDEA	60667
QEIWFKYYMHTHPAR	60666
LLIRKLPFQRLMREI	60659
IGTYKVYNIPLENYA	60626
TNIKRYHIAKVYRRD	60616
TYSKDLLGQQPHSEP	60613
AVKQGRFYLRHNTLS	60609
NLLQYVRMPLLTPRY	60591
ILRLDLAGRDLTDYL	60591
PQHTNVCFWYIPPSL	60588
SGNIMTKTLLYHTYY	60585
IFDVVAIWDRDFTDA	60561
YSYWLSTPALMPMNM	60548
PYCFDQLRRRFGDVF	60540
GARAGWWHSGGTGWP	60514
FEVDVCGQCGLLGYS	60505
GGRSGGSEPVACL	60485
HFKFKEYCPQVFRNL	60484
ANSIFSGFLLFPDME	60483
VYALKRQGRTLYGFG	60474
TLRGEILIFKDRHFW	60461
QNSVVIIRGATGCGK	60454
KLRNTPYQAPVRRQM	60450
SPPPILNGRISYYST	60447
TVTFKCYSGFTLKGS	60438
IMHLEEHLFCQYFSK	60410
TWCGVAHGCTRKLGL	60401
RLLPGALPFARPLDM	60394
HEYIYVDPMQLPYDS	60393
TNVCFWYIPQSLRGV	60390
DMCSAGWLADRSVRY	60368
CAGHLAGGTDSCQGD	60365
KKLIYFQLHRALKMI	60352
RSDSKGHGSWSGPSP	60341
IVYVLAGFQGVGRLG	60327
RQAHLYRGIFPVLCK	60325
FTCLSIPRSWDYRPC	60318
LALKSNSKVGQSM	60314
KVFDRHLHPTSTE	60304
FQDTHNNAHYYVFFE	60296
GEEETLTFEAAVA	60278
QYLHRFAAYFQQGDM	60269
PLALSYICHAFSAPY	60263
LAKASPVYLDILG	60261
LNKASLDRGFGRCLV	60255
GGNLLGVRTVYVHAN	60241
IVHLEDHLFCQYLFR	60231
PIMLTESLFNGSHYL	60228
GRWNDDFCLQVYRWV	60224
DRQCLRIFGSYDPRR	60220
RLYIFVPDPTVGFLP	60217
GQFSDDRHCSRFRTL	60213
LTSTVICRWRVLGWK	60209
LTRGSSLPGPACAYV	60209
DTSMFCEYFFNCPII	60199
NYSGDISDDLFRFAF	60160
VYHASHTANLCVLLY	60156
CIAYFNNCLNPLFYG	60150
QILRGRMVSGQKDRY	60148
QCEDIDECEVFPGVC	60136
SVSSDGHEYIYVDPM	60131
FTDFICMAPISFYAL	60098
VYISSDGGRLCRPYI	60097
SILAVKKYFRRITLY	60042
NLPVRKQFYSTAKKC	60034
SPGMSILYSCDQGYL	60020
KRGRKRRSTNETDAS	60014
WGSPCTLCQVDPICG	60001
AFKMKREAQVKFHVL	59981
FAVREHGDFYPFDGP	59975
TKTLCCATVGRAWGH	59972
LPSVVFARGIFCHYL	59966
IHNLRFPDAWLMTSK	59966
SALYLFECYDTRTES	59962
DKCYAGWLADGSLRY	59962
YAIKTGHPRYFNQLS	59949
SVCPVCRQRFLLKNL	59933
LERWYAITFAMRLDR	59895
SLCYRNYYADNQTCD	59886
FRRSSGLSRHRRIHS	59870
GDIIQFIYGGDGLDP	59854
WGGGLLMSRKHKWKL	59824
IVINGGVEETTEL	59812
LNATFMQSYPWMMGR	59807
VLVYSCRHGYELQGR	59806
CLLHFGVIGPQREEF	59788
CICIHLKSNTEKFYM	59783
TLVLLHQMRRISPFL	59774
ILACYKLWGPGLPNF	59764
DGRWNDDVCQRPYRW	59748
FDGDEMNAHFPQSEL	59738
QELQYPVMRHGFYIH	59735
LYPYRFTKGMIHSMQ	59735
LRLHPISVTLQRYLV	59719
EMTMQQAKRRQKREW	59705
KFIETHFYFGTSKRQ	59696
PFEAYIYFGPVYYQK	59695
GFLDLFFSHCRSLFN	59692
RQLQGFPFYGKPMRI	59678
FYMRTNPFYPEVELN	59677
IMHLEEHLFCPYFFK	59671
DGSYRCICPPGYSLQ	59671
ILEACLCGETTIP	59656
FSSMEYYSSCHKNRY	59642
MFSSNHKSGRYSGHT	59630
KSNGGGWSFTNFF	59626
HLDRMTFIMQYRYVM	59606
NEIYHWFTRMFAFFR	59602
RVVLAAASHFFNLMF	59580
VINNSVFSVRFFRTT	59533
KSPPSEMSPPVSS	59481
VRAYQLEYETRRSGY	59475
VLHLLRYRNWHARSL	59458
LIASVDLYTHSEYYN	59457
LCQVDPICGKGYSRI	59451
KRSNCYMVCAGES	59434
RPAAHDLTWYQYHSL	59425
KGFIYRYTSFFRTLP	59406
DGFLCEFHFPATCRP	59356
NARQRKAFLNAIMRY	59303
NTDPESYYNSDIFGS	59284
IVRQRDMYRILLSQT	59274
EKWRLLPAFLKVKGL	59258
GATTLGDMIYVSGGF	59252
FLGEKYIRRVRMRPG	59234
DTIDTVSVPYVFRYF	59221
SMTTPRCYVGATVLR	59210
IILGVFRIRAAHRRT	59203
IWLYKLLTTAEFHMA	59198
EIPSPFSPGVPWEYH	59178
AALSEENTGKTYFFV	59137
FVIRIRGINGVSPKV	59125
IGSQYLLNWCVQI	59122
GITVFGNKSQKPY	59102
HIKSEHNMWHYLY	59099
FASFIRKASDVHEVR	59085
NRIDTLMYLLAYPQK	59073
GVCRDSVRRKGHFLL	59061
SFLLHDRLFNCSDRS	59000
ECPHTYQNRRPFS	58990
HERSCYWFSRSGKAW	58985
LLGLTQKFGPIYRLH	58959
GGRCVAPNRCACTYG	58955
IEKVIRMLIMPRRNF	58933
FLFFTSLLQHFSFSV	58919
IIIDWAPZGQLYYDC	58900
VWLNSKPTYWYETKH	58891
LDECSENLNLCGNGQ	58874
FEHHSFYRVFYYHEV	58864
YNWFANRRKEEAFRH	58850
KEYPLGRILFGDSCY	58830
KSKILKQVISLQTKN	58821
TVRGKEYPLGRILFG	58801
KALTDDHTMFTYYHF	58773
LKKLSVKSITNPRYL	58759
SGASMTTRGCFFTRE	58757
CLVVGKVVRGGTGLF	58746
EGAMRRLTRLTEVYL	58738
LILMPEKPISFTFWP	58716
KLDHYRAALRSCSLV	58676
DGIPEETDGDADV	58672
NVINGGSHAGNKLAM	58626
FKITPSHAMKITYAK	58591
VLRVVRLPAPFRVNH	58498
WQHRILLVRAREGMW	58452
APDRKGFRLLLASPR	58439
KKIATWFTDLGQWGI	58414
YQKLKHMVLDKMHAR	58398
THMRSTCYGGYKRGQ	58388
LGWRYQMYYNDTHYI	58339
HSFTSLSTPERSFIF	58318
KTRGPGYTQYGVSMH	58269
YRCLCKEGYTGDGFT	58267
QHLEETTQKAESQLL	58216
QLFHKKIESALRNKM	58171
SVWLFRGDFVMDYPR	58152
PGLSVTYSCESGYLL	58124
YYLIYQTTRMWWAKT	58102
PLPDIDPVPEEEDLG	58065
FEPVPECSDGAIHSW	58041
KATSCFPRPMTPRDR	58001
MVEANGLIYVCGGSL	57989
SPMQKKYYKYILTRN	57973
AVVDVRIGMTRKFGY	57969
CRALNSMGQDLERPL	57968
THYATNVYTPVKFGY	57918
VLQMPGLTSWYDLDN	57899
SPTVSPSPSPIPPVE	57888
SEESQIYLSGFLPKC	57885
FKEQLSKKGNYRYYF	57856
LMWFQVHTLYYIVTL	57791
RAPEGKWSCPHCEKE	57784
IPRSWDYRPCAPRCR	57751
GWGSGWDVLLPKGWG	57741
ELPDGQVITIGNERF	57735
GARRCECSQCGRVFK	57731
TGGFTFGTAKTATTT	57655
HTGQVGTKLYMSP	57636
YMRIAPELYHKMLVV	57629
ILAVRKYFQRITLYL	57627
RCLLQDLSYYCCLEL	57600
HAREIFDSRGNPTVE	57555
AHYFTLGSKFRYCGR	57547
DTLSKQQQTLRMH	57546
LHRAHYDLRHTFMGV	57526
NISIGYRYPICLGRA	57506
DINECERDACGNGTC	57478
WLAVYFFTSGNEGNW	57445
RVELSPMQKKYYKYI	57405
KSKFGANAILGVSLA	57402
VLCVECGYKYRFFGE	57393
ECVSPYRSRGSQWFR	57256
MSCCKCPSGDSAG	57255
IQGSDSVFSGFLLFP	57243
DGNSLLSSIECYDPI	57242
AISDKEKNKTYFFVE	57215
LRGQYWTLQSWVPEM	57186
PGSFTCECQRGFSLD	57160
DDRYSDLLMAWGQYI	57114
GGADGVMSRLARQAP	57070
IMVKSKLCNLRNLPP	57038
ECGTAFGQKKYLIKH	57020
MFAHPYQYELNHFTP	57011
DQLYKQKIIRGFCHL	56950
KLALDMEINAYRKLL	56946
KFITIFGTRSVSHLR	56940
KKGNYHYLVKWRDLP	56934
VLLHIPALAGKVLRF	56830
QPVSERLDFVCSFLQ	56815
LLWGRLTWRKMCRKL	56797
HQDMTQNYMIYSTIY	56793
TRVGTFESYWYFYEP	56786
NFNSYRLYAIRQMVI	56785
DEAYAYRYTNTPKWF	56776
VKCAAVGSIVYVLAG	56717
ELHLISSFWPSLPSG	56597
QLQAAYEDGFHQCDA	56578
FSECAFTGPLRPFFS	56572
RQGNFERSVKTYDMK	56519
KILHWRWGEPPVAVP	56501
IAHLYYTMNGMIH	56471
NECPLDPGGYFIING	56462
MLYKGVHNADLMYFR	56426
PHSKNSPTNLQEFWF	56406
VGRDKYGVFPLRGKY	56397
PFNNRWYQMGIVSWG	56391
SSVATVVYLRKENCM	56386
MTQFFRGNLAGLTLR	56340
TCEFYMAYADYHDLM	56329
DVNPKHWSKIKFNAT	56310
VAMHVAYRRHEKK	56279
FNIRKNTSQWWDTTY	56183
CILSDTSPSFPWYRH	56178
FHRENLPSHFKFKEY	56149
GTCQNLDGSYRCICP	56146
KPIAFARGIKLSFMP	56131
DYRNIRISFGTDYGC	56003
MDVVYALKRQGRTLY	55942
VKYYWDRYLHFWWTL	55854
KLLFQGFRCQTCGYK	55819
EQDKYRTITGMCNNR	55801
GTRRSPRIATTTASA	55768
TKQLQMLRGSLYWWL	55758
FFPFISRGKELLWGK	55724
WIMMSKSGLMNDLRP	55655
FEWPRDTTKDRFHNE	55623
FYAPELLFFAKRYKA	55585
ALLNDHIYVVGGFDG	55567
QYERFIPSAYPYYAS	55546
RMLQPISYGWDYFLN	55544
CEVYDPATETWTELC	55493
QGFRCQTCGYKFHQR	55482
PLQAELLPPLLEHLL	55470
LHYLKAKEYSHCAWT	55456
AATNLFRKQYHAWYM	55447
GDWTNRLSRMAYIIT	55437
AWTIVRVEILRNFYF	55399
LYTHSEYYNHAIDWQ	55398
PQCERDYRTGPCFTV	55366
FFRVLNGYKIDHKLL	55344
YGPIPSTAFYYMY	55338
VSLGQVCFRTPAMAR	55316
SNYVSKGSTFLPVKW	55292
QAVSWFFYNAWEMAH	55278
MMNTQMWITDRIKRF	55278
DEYATPMLALTDYSV	55221
RNRPSFDAILYYYQS	55201
PNNHSTRMYRQLIMH	55178
FGQYVTVISRVHYRT	55134
NLNVRETHSLFFRSL	55040
ATRLFPDFFTRVALY	55009
MGNATVGRRYLWLKD	54971
HRSYSECYPVLLDGV	54958
GRPEPLTYKLVSRNY	54873
AGKPGDFGYCDLNYC	54832
WAFIYGHYSPQNSRT	54800
EMCGKAFRDVYHLNR	54766
PHTELTRELYYIKWR	54753
CGYKYRFFGGRCRDC	54720
THEFDNNPHDGIIVP	54646
LTQQVFDAKNMMAAC	54634
VQNMIKGVTLGFRYK	54632
NLGRHSLDHLLKLYC	54560
HMVSGMSLRPRVNYL	54560
SLEWVSREPALLCTF	54525
VAFITFKCCAYGYRK	54509
CCPVNWVEHQGSCYW	54503
VSYGSIVTYTCDPDP	54493
VPCSNPRWNEWLNYD	54472
LGPWAFWSRSQWCPL	54472
RYYGRILHYLKAKEY	54451
PFYGKPMRIQYAKTD	54429
VSIFGNRRLKRFSMV	54427
WPSFITYTVGVLDPA	54395
CLSGKRQGSLVLYRV	54359
YSRFLIDPFFPNMIP	54349
MSRLSKVAPVIKARM	54345
PKIPMSKMMTILGAK	54321
PGFVIDIYTGLPVDI	54260
RPAYTSATVHRQGGW	54247
IKKTLAKMVESQD	54237
MKALRDGDWFWWENS	54233
GYDYTGYNNYYGYGD	54219
PHKWLLVNFDCSAMW	54207
YGLSYITTYDSTHNN	54161
VLCVECGYKYRFFGK	54151
NREEKDPQSRNWFCY	54132
EKEEEDDHMEYCRVC	54072
MPKFYCDYCDTYLTH	54039
NLSTYRGRFDRFYFD	54028
DWRAAHSYIWINVWY	53998
SYMDLVGFSYQVANG	53934
YTMVNHGMSIDRRHV	53899
VDVNYAFLHATDLLP	53897
PREEQRKVFDPVPVG	53888
QKNRAFCYFCNSVQK	53867
SGPLPRVTLHCSRTL	53832
LRSLHLPPLAPGFLH	53752
VWLFRSDFVKDYPRP	53737
MYRQWALSPVDEYRQ	53654
HHYEMDYNYWRDSYL	53615
PVREKFSDCYIIHYI	53598
IHNILYPYRFTKGMI	53573
STTLRYGFLLLMKHP	53514
FFIYGQVLYTDKTYA	53438
LSEETNADVYYYRII	53410
EKFSDCYIIHYIDDI	53408
VREEQLVENWHTTHY	53375
ALAGVAGLLVALAVA	53354
TISFWYTEPYAVM	53353
LRQDMLTLQIIRIME	53266
CKYNGKDEVCLTLYG	53237
EIFHLVMYRNYQRKN	53191
IPTHRLFVHVRRLVA	53169
KCFQWQRNMRKVRGP	53072
RWNEWLNYDIYIPDL	53030
IFLDYEAGMVSFYNI	53026
KYFGPCFPWAASASS	52995
MSTESMIRDVELA	52961
EATYFISYWEDEDHH	52959
RQYAGVAQTYPGLCF	52953
ASVILGNNGFIWIYP	52904
AYEVTSKDLVFIFKG	52899
RRMISRMPIFYLMSG	52888
YTWLNKFSEFKVPYI	52842
RVYNWFANRRKEEAF	52788
ISIGYHYPPICLGRA	52747
IWHRRHDYWLLAGIV	52715
AYEFADRDEVRFFKG	52659
YSTKWYNGEQHYHKG	52618
RVERMDNIYLNTAML	52609
LFSKCCCAPRTYGMH	52603
TVGRWAWRAKEMPRR	52586
KQRNRIGCRTIVYWG	52578
NVVVTERVIQPTSGM	52522
SSSRAEDSPEGYEKE	52452
LQCDWNTSDYCITPY	52451
FHLKHFPVDLRFVAC	52365
CPVLKGRVQKILHWR	52358
SYHVRSHDGAVHKPY	52295
WEGFMFSISKHYEWF	52283
AGLTPTEFFFHAMGG	52270
MHASYLFQQDKHYDL	52256
LWYTHEKKVYLKVRP	52214
GAEVMGRLAPLGPVY	52211
GRGRGMGRGNIFQKR	52191
PCDPTFILGCAPCNV	52126
TLYLTEKKYSPCAWE	52119
VKLRKGQELRLRAYA	52108
MPVPQNDPQLAWGCI	52081
NALLVRYTKKVPQVS	52049
RTGKRLTRAQLIT	52047
RSLYALFSQFGHVVD	52005
ANSFYSGLTPTEFFF	51971
WVDHADPAQVYMMGW	51943
LEAKICHQIEYYFGD	51925
WLPMRERSYYRGRKK	51914
IFMKWVTYVWFNHWF	51897
HHYPIWEQSKHHNTL	51843
LVRPSMYDYYDMDNY	51831
NVEYYDIKLNEWKMV	51815
IIIIARYYRHSGFLE	51771
NWEREFQMWAPKFYV	51754
RVCKDGGELLCCDAC	51689
LTLPLWAVYTAMEYR	51674
FPDFFTRVALYVDWI	51670
LRDGDWFWWENSHVF	51606
MASPGSGFWSFGSED	51514
VFMLHKKTVNQKTTI	51482
RLKYYGLRKEWLLGM	51476
EQSSSKGMFRKKGGW	51387
TTHFQSIPDAFWWAV	51251
LEELGYHIYSSDPPF	51234
MGQTKTKSKYASYLS	51206
ECHGRGTCNYYSNSY	51130
NGFLEVYPFTLVADV	51114
SCALSLVRQLYHLGV	51107
LPSVVFARGIACHYL	51097
WTVARLYTYQAVHRR	51077
DLTAWFSLFADLDPL	51046
LQPVKVFZLLYYSYS	51029
FHNHEMFTPRYHDWQ	51000
LAIRKLYYGFPVGSY	50977
LRAMSRQARLSPSLK	50969
MRTTTVRRLLPESWG	50903
SILNHKYYEWGRHED	50835
YYGLRKRMAPRNAWC	50742
RTDLKAVEAKVQELG	50667
SLPPPSLPPLPFWVL	50661
PGQRKVLFTCFKRND	50627
QMYRTEIRMARMARK	50569
KEYRQMYRTEIRMAR	50554
MNRYFKTYNVSYSFQ	50459
GDRLLQCMSRVMQYH	50386
VHPDWRYSTIHFSMG	50293
DYWLLAGIVLHGYAR	50280
KSRWSGSQQVEQP	50278
SWENSQTEYSKTCFI	50273
IMGLNLVIDMYLHHE	50272
SIIQKYGADALRLYL	50253
IKWMFWFAVDDVMFW	50252
MLSYARDDTHYLLYI	50179
IGKYGNDSYRIFLCQ	50159
ALCWVCAQSRKHRDH	50148
QPVREKFSDCYIIHY	50131
IEKEIKDVFAVYGIA	50050
VNDWQKNSTRLWNSQ	50037
LPVNVTDYCQLVRYL	49992
MTRGRYREFYQCDFD	49951
SIRWACLVVDEAHRL	49938
AMWVKKRTDLTGAFR	49831
LTLLRVWDAEHPGLS	49793
VKMWIMQYNSFVVYD	49751
FAQMVKKMGGIKGLF	49720
ICIKPFWRVQSCSYG	49670
YKMMRYSWTNWIG	49623
NIGLAYFTGGRHVDY	49620
FKELLTKKGSYRYYF	49602
IGLAYFTGGRHVDYV	49520
DLRDYDHFPHRWPHS	49498
YNMVSGMSLRPRVNY	49495
CNTVRGVFVLEEFVP	49401
GGTRLTICGWDFGFR	49365
LEAQTGLQILQTGVG	49332
FDDGLYKTPDRPLKP	49289
LSDFRDLMSWINGIR	49254
QSKFFRVLNGYKIDH	49154
KLPVKGFRSYVDMYL	49148
TSQEWHYEHQLGILQ	49134
VNFTLEASEGCYRWL	49111
MVQIITYRDYLPLVL	49100
WFDDKATFYWIYY	49072
GMRPPMGGHMPMMPG	49072
AVQKGIKYGHFRGSI	49057
LTRRCRTASHPVS	48985
ICRFTYHMVSGMSLR	48978
ATEKNSRKCLVKGKM	48930
HQIITLRDYIPRILG	48913
VFQCDKYGKVFHKFQ	48909
ITAYRAHGFTFTRGL	48896
PLDFFPILRYLPNPA	48870
GRSIRKKRSPLDA	48830
RGLCSIYHKKMFYPR	48814
PVPVYAFSIKGPSYG	48789
SFQCGIMCLRRLNYD	48688
AQALVLLDVTPDQSM	48648
KCYGFSDRIQSFCHG	48582
GKVLTCLARLFTAYL	48575
GLLFSYTPVWQMW	48574
NCVNTPGSYICDCPP	48514
RISFPPGLCWGDRMP	48493
GIVLHGYARWQDIQN	48487
PLESRPSLSLGTITD	48456
PTTTVYRCGPLIDLC	48448
LRGHMPEWYTKSFGH	48349
CEESGRRVLVYSCRH	48320
WAVHMMDKNHGSWEM	48314
LCSVLTQDFVCYLTT	48191
AWAVARLSQRFPKAE	48187
VFPMLGSVLRDPSFF	48043
KMIPSLCTHGKCRNT	48029
RKPWWRPFCRRTRGV	48001
RDNQYNTPHEVPV	47938
SCRRSDNWDCGWHFH	47925
YHLTVWAERNEVRGY	47851
HLKGYHSFWYWRT	47817
ASQLKLDHYRAALRS	47791
MSGWDAIYNWLPPRR	47724
SNSAPWNNCEWFVCS	47679
MYNDTLNYFKSIRAV	47670
RGQYWTLQSWVPEMQ	47668
MRENMARGPCNAPRW	47667
ELLFFAKRYKAAFTE	47662
QWYWDKTFWWWHT	47652
ADHDALLFHLKHFPV	47652
EYFMKQMNDAHHGGW	47651
KKMSSKGLSGKKRRR	47546
RLIWYHGSIHDQMRP	47529
DFGFRRNNKFDLKKT	47525
YFGTKDKSFYMYLYM	47521
DSGVYRCEVMHGIED	47515
IIYDYSIYKQGYHFG	47473
PYRRRRFPPYYMRRP	47469
VFSCSVMHEALHNHY	47468
PIAPGEELLVWYNGK	47458
IDTRNELESYAYSLK	47445
KETLLAMFKYNKFKC	47397
PMDTETPLALAYIVF	47383
NAAPRTPAAPASPAA	47323
AAANYTYWAYVPFPP	47276
PNKPGVYVRVSRFVT	47273
SRGGMRKFICPLTGL	47221
PRPMTPRDRHEGRKQ	47202
SIMAARYKYFPEVKT	47194
YVNKLFTYRIVKSYF	47188
EWASWQMTPYTVWYR	47103
RRFEYDDPRFLRLLD	47100
HYDLRHTFMGVVSLG	47032
NPALQRFKAFNQRFL	47031
LSRHRRIHSGARRCE	47025
NFGSRMWVQAHFWIY	47010
GYGGYDYSPYGYYGY	46957
EELSYPNVFLVFLNG	46919
TMFVVGMSSIDEIVD	46911
NLYRKVMFENYRNLV	46903
DLVSHASVWLFRGDF	46876
FMKGNWAHSGFPEIA	46872
MNSGNLVSVLTQAEG	46851
TRRRYWTITCPGSSR	46845
NILFTPPYWMWHSTT	46738
PNLTSVYIANHRPLF	46726
CGEPIPYRTLVRGRA	46666
CDTCPRAYHLVCLDP	46573
SLVLGHRSIRMQGAS	46519
DYWDWLYTVWDYSVK	46494
LHFQSGSTHYSAYKR	46433
ILLWEIFSLGGTPYP	46419
SDPVNPYHIGSGYVF	46377
QGRFFISYMGTKPPH	46376
WQYSYHQTKQEDQSR	46374
VKDNSYNSYVEQPHH	46340
STDIGALMYPSYTFS	46333
VPGAVLVFLPGWNLI	46263
QDTYENASLMTPGEM	46223
NEGFFLNYLFSGMDD	46203
IGLTPGEKSELALSA	46153
GWWYWVNIHYFNEND	46141
QVPDFVTFLYQITRG	46129
IYVVGGFDGTAHLSS	46122
IDVDDPAVSRFQYPF	46114
FYTWWAQYENGTMNW	46084
CQDGYQLTGHAYQMC	46024
IITEYCRYGDLVDYL	46006
EMEERFYRYGIKPEW	45965
RAHRIGQNKKVMIYR	45953
RFFMEKRAKYAKLHP	45945
LKSVNELIYKRGYGK	45862
LYIYDKMRLEMWERG	45850
KDAVLCVECGYKYRF	45847
QGKRNFSKAMSVA	45809
ELKIKRLRKKFAQKM	45772
GSQRRERVCSGPFFG	45742
KPVDYREYGRRLVMS	45733
NSHEDLENLTTYGFR	45720
VSTTLWTGMHLDQVH	45705
GGGGDAMSMLARLVP	45666
WAPIPPGCTSPRLCY	45629
LSLQEEINEQGHEVL	45609
LARRGGVKRISGLIY	45602
WVFKGYGVVFSNGER	45595
IAYQPYGKSVDWWAF	45528
MEDLIHEIYTVGKRF	45503
SSLLLHVKQFVSDLR	45468
VWQRSRDICLKKFIK	45448
YCRACGMYLKHLNRQ	45418
YLVNDLVLRDYMIPA	45364
ARGLDYYTGVIYEAV	45340
ETIKCRTLFSTHYHI	45320
GVLYWIVQTEATPWV	45307
HKSQMMQWMERWAKA	45286
RHFEIMNAKELLLYI	45285
QCQKLLWQLNGRLEY	45246
FQRDVFILLSKFGIC	45221
NEMMLSMLFNQFPGF	45192
LTLGLWSGPLPRVTL	45176
PWSCIFCRIKTIQER	45106
QYGQYALAVRGSDRD	45101
HLVGWGHPLQHHHGS	45095
VRGAHVITEGGTMFN	45056
GFSRVPPRIDSGLYL	45031
DLEHHSYRSFLGLTC	45027
GDWFWWENSHVFTDA	45014
HPDLPGLWLHQAFFS	44940
GGEIILCDTCPRAYH	44931
WRIMWGNTVHTGHKN	44927
LVAVFNEYQRMTGRD	44921
SAFMYRHQDYFKYRN	44887
RSPPRLLRPLPPLLP	44884
YAEVLDLRRLYSNDI	44847
VELSHTAYQYYEKYV	44816
SKQLGFSQSQRYYYY	44785
FDMSTTRYFRKQNMV	44733
GGNQVSLLNIMMDLK	44668
KEQKLGLENAEALIR	44646
YVVKSFDRSTKVIDF	44643
EEILMHCQTTLKYAI	44559
MGRYGKAIVERIRWM	44548
LPVPYDHQRGFSGIF	44497
RCCTPHFLKGMGMRT	44492
FHTSVPMLNLPPDLF	44489
VSPICRFTYHMVSGM	44479
NNIFYILLRDWGQNE	44433
PDIFKKSRSPSWYKY	44390
GYIGTHCGQPVCESG	44385
HGYNYLGKDYVTSGI	44289
IARFKMFPEVKEKGM	44284
TQYSTDFHYRHSLHK	44197
LRRFSIATLRDFGVG	44190
SYRQHIWYETKKRSH	44115
TPLGPWAFWSRSQWC	44110
HFKEQLSKKGNYRYY	44092
RIIIIARYYRHSGFL	44071
SHIDHIMFLTPLARG	44041
LRIYADKTGMQFIHR	44019
SAHQVARYRPRAPII	43963
NSAYQDKVSLPNYPA	43908
SWTTVTSMTTPRCYV	43897
GPIKRIHMVYSKRSG	43855
DLYCQNMNSGNLVSV	43853
DWDFLQLQCALYINS	43851
RVNFAMNVGKARGFF	43830
DNRSSLFSRKLTALY	43816
MDWMTAAYIMAWRSH	43796
EHPDLPGLWLHQAFF	43776
NSPGSFICECSSEST	43761
PEKRFPVCQAHGYFC	43746
WEKPFRFHPEHFLDA	43742
VLYTDKTYAMGHLIQ	43741
TQNHVHTTPGKKDWG	43702
NSASYGQGGAEYFMK	43701
ERWRVTISKSNQGQL	43697
TQFRKLRDGDRFWWE	43651
NFYWELRQKGSVHHD	43640
GSHRVWLYQWHIHIH	43613
NQQYMYITIYKAPHW	43606
ADVMSRLAPEGPVYQ	43602
WQGMSYWHCSWVSEL	43585
YATIYAQEAMKLYNT	43579
SQVKNNVYMWEVYYP	43579
ILYPYRFTKGMIHSM	43536
AKCTLKRYTNQTFDK	43515
NYNFAYAKWKGPHQM	43493
YLVKWRDLPYDQSTW	43461
SELEITLTRGSSLPG	43458
FRGNLAGLTLRSGKL	43458
RIFAWRLSYEHTNHF	43451
KCKGIYYWNSRCVFH	43451
SVNRAWNTTFIYTYQ	43414
MAMEMRLPVARKPLS	43412
PHIKKPLNAFMLYMK	43385
IYVIGGYDGRSRLSS	43357
ATLGTTTCCSFDNLL	43337
THERPINYWHWVVSK	43236
KPSLTNPFPAVEPAV	43231
GWYIREFYKQHSGDW	43120
DEFIAHRLGLIPLIS	43026
DVIFSKADIYTQNFY	42876
LEHLFLHDGVIVRTM	42802
DSTQPLLAGLTPS	42784
GPIAMQSGPKPLFRR	42778
MYWVLDSYSHFWEHL	42751
THVLFMVYYDEHVFD	42683
NYLHERGIIYRDLKL	42669
MWRVCARRAQNVAPW	42618
GPTFNYLLDMPLWYL	42568
YRAISTRYTLDFDRA	42518
QKTYQGSYGFRLGFL	42517
KMCCCSYNIGRAWNK	42490
TMKFSVLYMKNGLSF	42489
KMFRMFRTQMAPFTA	42485
RPRSFVTAPSYTPRQ	42417
TRYLQVLIPPPWPRK	42414
VQVAIYALGREPTFF	42370
QWYWDKSFWWWHT	42339
NNWKPHDTSKGDRMP	42322
GLATVKSRWSGSQ	42249
VKNNVYMWEVYYPNL	42236
RKELFFLPLGFALKA	42206
KFGPIYRLHLGLQDV	42161
EPLKRKGRVGPLLAC	42100
LQCMSRVMQYHGCRS	42053
NRPFWGMYRATRFWM	42024
AEVRGLSGLELDGMA	41851
GSTHYSAYKRLNTRL	41828
FDCEECGRSFKVNTH	41770
LYYNLDDIAYVGKPL	41755
FLWFIDHSPDILDPI	41666
GRHPSWPWTRCLRMR	41660
LYRSESLQQNLLH	41597
YMIIYLWTWFPEWHW	41439
SATQSCNDLCEHFCV	41435
NEDGSFKCICKPGFQ	41430
GDIWYKYTKMPQYRY	41374
FWDIEGVTGEYFVSY	41373
YQLEGLNWLRFSWAQ	41311
VIYQVDGSKSFNFDR	41299
WIYMQAMYKKSPYPE	41259
VLHRNELSGALTGLT	41246
RQPGSSIQFNFLWMF	41232
LTNAPGKSFESFLRK	41163
CAAVGSIVYVLAGFQ	41136
NVTEMLAGGVDTTSM	41106
TVSNVFSTAAFRFGH	41087
GLNPADESTRSYVIL	41078
MELFAGKSKMHNATR	41071
GMSPWQVMLFRKSPQ	41038
GHDALKGPNVCGSRY	40997
EGRRKEQERSFRITF	40989
RNHWMENISPFRTRP	40988
AVLCVECGYKYRFFG	40944
SSLRHRSTQNSMAYM	40927
MLIKQYSYTTLAYMD	40847
ALALAVTKYKQRNGW	40845
KDKKKKDKDDDGGED	40805
KGVMYAYTKADHWLN	40701
MTTKRKIIGRLVPCR	40687
RTFLKKKGGKYSVQF	40661
DHMREAGDVCYADVY	40640
EQKFIVQHTNPFNTW	40626
QLGEYKFQNALLVRY	40610
KRYKDIKTHHIASVW	40608
AARKLYRDVMLENFR	40607
FIGYHTTVWDWMW	40582
TCVSVFPLECPALPM	40540
MEGLTAKVFRTYNAS	40506
CVDINECVLNSLLCD	40479
PPSQQNHRCGSCNWL	40462
VNLLCGEELSYPNVF	40437
EAPGLPSATPTASGD	40414
MLSRSRCVSRAFSRS	40394
AFTGPLRPFFSPGFN	40386
YWGTMEGTSYGWPRR	40300
NAFHQWIQETRTYLL	40277
PGTKKVHVIFNYKGK	40259
TEIRMARMARKAGNF	40252
ENELEGRHIYIYVPD	40209
MWNSGFESYGSSSYG	40206
YYPQYFDSWLSQLRR	40150
LAVFWVEFVMRHKGA	40124
PNQYYKIRSQAIHQL	40114
RYNFFYHLISCWSCW	40111
MTCRGHLMAITRHGV	40074
LQVGEEVWLAVNDYY	40049
EFLLMVFKLAQAYYE	40029
KMLDLLEDFLDYEGY	39966
LCACYWTKYGGQVYA	39901
RVLIFSQMTKMLDLL	39891
IQYYGPATWAEDGMW	39799
ADLMEEKFRGDAGLG	39793
LIGLPLLIDNYVPPL	39790
YGPMKSGNFGGSRNM	39781
IDSKIDAVFEEFGFF	39773
DEGRPSNDCLLIYDI	39753
VYGRKHCYRLYTKLL	39685
FINDFFTYHIRHGEV	39647
YFQYKPVGKLCPKNF	39634
VFRIRAAHRRTMRDQ	39629
GFAMWSIYFFVPEIL	39619
YGVFQFKVDYNRLGY	39594
FADDKRKMPFTEKIM	39547
VSWLGGTYFHLRRMH	39508
DKLAAARKLYRDVML	39480
VQVFGMIFTCCLYRS	39477
ISLPRIICDNTGITT	39442
AHVDKCLELAEYLYN	39400
DTVIFACMFGFTLKG	39387
PARDYVVLRTWRTNL	39368
PPPFQYHHRNPWGLV	39309
LYVVNMFDTHQAARL	39269
RLFVHVRRLVAKGYK	39214
RDGDRFWWENEGVFS	39212
YGLYRKMEIYRPHKA	39181
THAIVFMYPERFHSR	39180
HFDMEYGTHWGHPSR	39130
PIVGTTRKLYEKKLL	39108
SKDDSSPPSLGPDCL	39088
MSGCRVFIGRLNPAA	39026
CRACGMYLKHLNRQV	38986
NMNMTYRTWRHIRQF	38958
KMIAMGSAAALRNLM	38945
IGHLFAINYTGASMN	38835
LQTPVTAYDLYSHTS	38819
YQFFVKHGELKVYKT	38818
EGQAYDVDFTPPFRR	38803
EVTVQDLLSSASVWL	38797
TYLVGYGPRHMGLDH	38770
IMGKHKTTGQNRYIT	38726
MPGPPMMRPPARPMM	38532
PRWNEWLNYDIYIPD	38508
ISFGTDYGCCIVELG	38481
VSMSAHDYYWAQPTM	38443
RVLFKDYNLERYGRL	38439
QFDTALGQYFCSITM	38428
LTQYTKFAQMVKKMG	38415
EEYFGLYYHIWIHGK	38403
ASEVPSLTALHTLWL	38342
QNEPHTFQFRHWSFF	38280
WHLEHKNWVDVYWDY	38235
DIKGIYWTHQPRYYS	38127
AIGCIGFSWAASPAC	38071
GHATIHPLVRRLDAS	38060
LRYRNWHARSLLDRK	38046
GPNVCGSRYNAYCCP	38032
KFRFDYTNERALRRT	37997
FTVLLASYTSHGADA	37988
SSLRCMVDLGPCWAG	37949
SLRMKQVEELYHSLL	37883
MMVTYWEYYDGHDNF	37877
DWSGGRSGRSGSFIY	37809
LPGYNEWREFCGLPR	37791
RTRTCRPPPVWGQPL	37766
PWIRVVVTYDWLEGQ	37745
FHPSRGTYYAYGWAY	37738
LRERLLGWIQDQGGW	37735
FSGYNEVYEPILIMN	37715
SLAVCKAGAVEKGVP	37686
LQLQCALYINSELSG	37671
QFMWGYWFNVDWDWF	37670
HRLFVHVRRLVAKRI	37664
TTTTRRSCSKTVT	37654
TKWWRVYSWTVGITK	37654
GGWDGLLSYFGTPTW	37620
TSIKYSCNPGYVLVG	37588
TSGKWQYLCFGSFWR	37557
PAGTYNAYWKKDKKY	37551
FSASGELGNGNIKLS	37536
KLLKKARIHPFHILI	37532
SFVQCCLFHESGMPF	37524
ITDYRHWQIPLGRRF	37481
PRPPHLWLRVPLPLG	37467
LPLVSLFCSCFLADP	37467
TFCDHCGSLLYGLIH	37442
PNTKRSRGFGFVTYA	37436
TAAFRFGHATIHPLV	37432
AACVFWDNVVYILGG	37393
NNGFIWIYPTPEHKE	37369
KNFRRGSTWRRQFPP	37319
YMCNSSCMGGMNRRP	37304
QAVEPSDIAACFREA	37281
ANASYILIRDTHSLR	37254
KWLSFHSGYDFGYLI	37232
PHHGLTSWGHDHRAW	37211
LHIIETKFEMIKLID	37186
ARTFQTRKWDPWQPR	37138
IDCGGGYVKLFPNSL	37126
MGVPFFSSLRCMVDL	37111
RVAFQWDYQRVQWHY	37110
ALFGQPPFKNVIVNG	37109
RDSSILQSYGRCIMH	37106
ANPSVICSHFAQDLW	37093
LCTKVPELIRTIMGW	37084
KETRYRQRYLDLILN	37079
WRHSGMTWWIYID	37056
HFLKGMGMRTVLARV	37042
IKYEDSMISISRFPR	36971
LAPPFPVLGLDSRGW	36957
FCQHLPKPVTVRGCW	36954
INKLLSEQDGSLK	36791
RFYALSASFEPFSNK	36781
FFDFMSWSEWRKIPL	36664
FPEPFINEGKRLGYI	36657
ENEFLPQIVLLRPFP	36634
NIKFLQWWRTRYDTI	36587
TIKMFWNTMHTEKVF	36543
QGWMTSTRHSGYF	36540
LLSHYSRKFGIFVWY	36506
DLHMRDDTYMQVDLP	36476
TITSRYDGVIKKLYY	36395
DNCGLIVAKYFSLPS	36361
MNILLQYVVKSFDRS	36343
WDDARMGGEEAEIRF	36336
DMVFGASTKQIDVYR	36263
EVLIRCNNVLYIRGV	36225
KSNTEKFYMLCLMTR	36192
NAEFHHASHMPSEPI	36188
YFEAARIWIADRGGY	36161
THLYTLIVRPDNTYE	36148
HPWVYMGEFELGYIR	36136
PWAFWSRSQWCPLPI	36129
HLFDAAYFGQKDSVC	36122
SVKNALCSIPSGSST	36119
MHNNFFKLQKKYGPI	36051
CCAYGYRKCLGKKGR	36040
RMGYFWKTWISDLFH	36035
SCHTGLRRTAGWNVP	35939
IGRSRRCLPVPNFPG	35881
DARDWTISRNRYWGT	35876
WWWNPFAMHIAKIMW	35873
LMPAYYKCIQEVLKT	35840
AGLSQHLRVHSREKP	35836
KKFAQKMLRKARRKL	35804
FIKGACPKSYGFNAA	35798
SRHELRWGWSYTHFA	35716
EREKCVDTLDFWFAC	35672
RLWRTFTSELRMY	35607
NNDGGWSYILVNNQW	35548
LQHTQYERFIPSAYP	35544
YRKMLGNPSRLPAKC	35536
SAYAAQRPPAPPGEG	35470
NWVEHQGSCYWFSHS	35457
EGFIIKSYNRWEHPM	35454
FSQMIISYEKIPSYR	35440
MHGMKSSTFNVMYRL	35422
APSGLYWICGPQAYR	35417
RTLLGFVTQGDFSMA	35413
NYMCNSSCMGGMNRR	35376
VFLGMFLYEYARRHP	35338
VTRNPQTARQAHLYR	35322
QVVFEAYPPPTVLWF	35276
AYLLERLATGKWGHL	35225
LQPVKVFZLLYYSLY	35207
VRTVYLYPNQTGLPD	35171
YFISHQISFSNSLHD	35161
PLTPYFRFFMEKRAK	35158
YLSGFLPKCDADHSF	35153
NKVRRQRMWGGGPKK	35118
IFDVRPTEEDVFHEK	35107
YMKHHHTDYSYFN	35092
QQQQAMSFAILRIIR	35088
CGKVFRGVAEFNEHR	35016
MGDILQTPQFQMRRL	35005
NYGYNSQGYGGYGGY	34955
GLDPGKQIKLDSSAQ	34933
MMYVALTYDHRLIDG	34932
VYAIAIPNWPKVFRM	34931
HLIHETLWNFKLWPH	34927
SRMYIVIMRSWRQSR	34922
GCDEYFLEKYPLSQY	34890
QYKYIRSCIMLGRMP	34882
RPKLYQVTRNQDEHY	34822
YLDMYMDFQWTFILN	34805
WLDILGNGLLRKKTL	34790
ARGFQRWYSIITIMM	34779
QAVYELERILNRFLE	34756
IKSILNSAAFKLICY	34698
TVWERPHEFWPDRFL	34693
SCKISKVDYRRWQNS	34685
VTEEQRRLLWCYHKK	34636
HYAEMEEKYYRFGIK	34603
DSFVIWGCATRLFPD	34587
SGKKCLPTNGTAQKA	34581
PEAFLPFSAGRRACL	34567
PGHQLHRAHYDLRHT	34566
VKVFLNGNKLPVKGF	34534
RETHSLFFRSLKDRG	34510
PLRSSPGGASFYHWG	34510
PQNYITLYMHGREEM	34478
DHDPMIEIIQAWLNS	34473
ANEKVTSDADPMWYL	34472
WNMDPETDFWVFF	34376
RYGHTLIQPFMFRLD	34337
GADASARLARFAPYL	34331
TDRVMTVSFHKYGEY	34316
ADDLFRYNPYLKRRR	34281
PERVSSWYAHGHSIR	34253
TFDDVAWYLTTREWF	34182
GLSYWHCSWAKELQL	34149
QLVEFAYTARISVNS	34133
FIQKSNLIRHQRTHT	33973
KNYSHQVGNYHMGFL	33969
EASSPARPSKHSVGS	33957
EPYLIEGFDHYPRMP	33955
HRLTPWLTHPLYTNQ	33945
TLMQYLTFMPGTY	33932
GPNPERFLIPPWVAY	33853
QPVREKFSDCYIIHC	33793
AEERRDVSLKDCMRR	33740
ISWINAMNVASYYWS	33736
VSAVYMWHFDDVVWS	33721
LLLEKLENKRINKYL	33706
CPLDPGGYFIVKGVE	33698
IWLWIPKESGIERQG	33617
KCSECGTAFGQKKYL	33607
PGYNEWREFCGLPRL	33601
LNYLGECFRVKLNVP	33580
VSIFGNRZLKRFSMV	33567
ALTVNASMSRFPPHM	33539
KFKNGMLHGDKVSFF	33536
VVRQRCGRPGGGVLL	33517
HIAKVYRRDNPAMTR	33468
DKDAFGGVYSGPSLL	33439
SSVFLMPTMPDRFEM	33429
IVSPICRFTYHMVSG	33429
IKMEGMARNDLWYLS	33323
NFQWDAFSLNMWWWV	33267
ELDGQEYVVEFDFLG	33264
LYRDVMLENFRNLLS	33262
KLKDNPDSYKAKRGI	33257
LIDPFFPNMIPNMNL	33249
YIRSFLDELGFLEIE	33247
EANGLIYVCGGSLGN	33234
TDKQRKHLSMKKTAL	33215
PTMDPYFYPLKRNHV	33211
MARMARKAGNFYVPA	33179
LGSVTFLAGNRMLAQ	33105
KHHFWIVLQNWAYYA	33095
VDLKNGYGFVEFDDL	33029
AKLPEMYWITYNHIY	32975
GMMGPPPGMRPPMGP	32971
RDSNYISKGSTFLPL	32955
KTKDVCSRFCQIYGL	32952
PSGEVLETTAPGVED	32946
TEWPPVNYPIYENMK	32931
RIANVFTNAFRYGHT	32893
DKTSEGQERKPSGSS	32878
FVQFYHFGMQKHHHG	32877
EVETDKATVGFESLE	32835
HGGRIFSCSFCHNFL	32834
FTPRAGGFVTGRFLT	32783
CEPANPSEKNSPSTQYCYSIQ	32738
VSAPLSTIINWEREF	32710
TYAMGHLIQRKKVHV	32679
IYLIIMWSGWNYPGF	32675
LDFAWSEYNWMIHQL	32662
DRQELLKHQRMHTGH	32609
VAVKAHQVKNHMWIF	32589
TFEVLMESRYINEHT	32587
LSYYCCLELKGKEEE	32583
SDGHNKKSWIMKDFY	32523
GFYEMYASVYRKNFE	32522
CNTPSGKGPHICFDL	32497
RGQVVQFKLSDIGEG	32466
TILVSGMKTGSSKLK	32456
AVRCPRNATGLILRR	32416
PGKPPFLTQLHSCFQ	32323
SDEHGIDPTGTYHGD	32312
QQCPPLPLPFLPWSP	32292
QNEDAVKSYTFELLT	32254
LLIYIQSSYVFRTKT	32182
CYCVCVERSRHRRLH	32171
SENFDDYMKALGV	32165
KDIVALMVRRAYDIA	32157
AVSAAEATVPSEPIW	32147
EERRDVSLKDCMRRL	32057
WFDDKASFYWIYY	32044
VSNVFSTAAFRFGHA	32039
FKMMRFKTRYIQAFQ	32036
HFIKLYKKKTGKDVR	32027
CSLNPEWNETFRFQL	32016
TRFQDSMVNSFQFSK	31945
YYYMIMKYRAARSTN	31931
LNEWKMVSPMPWKGV	31924
WLFYGIKTYSFDAQM	31921
PIEAAVARFFSASCV	31914
SLNFIRAHTPYINIY	31888
DSKYHTIVRVFPLPG	31873
LLFLFSSAYSRGVFR	31781
TANLCVLLYRSGVKV	31777
LCGGGVWAARVNKHK	31721
ELERAFGYYGPLRSV	31703
CGWHFHKDGCCRQYI	31651
RGWAPTSSRRCVSTT	31628
APVLCGIAAGLILLT	31611
CDISLQFFLPFSLGK	31567
NTKGGFQCLCADPYE	31561
RWPFDHNDFGVFLCK	31546
CSQCGRVFKRRSALQ	31528
PEDYLYGQTTTYLTY	31525
AMSLPVERCLRRSGR	31496
AYLLTLKDTFFDRAK	31485
TVFDAKRLIGRTWND	31399
TTLTNTRYWAKALFM	31387
HKQIAYYLIHPPLSP	31366
LPQHAMFGNDTITCT	31353
SMFEKLLISRSWKML	31338
LYTTLSDVWSYGILL	31311
NFSRAREYLWIHDWI	31295
YSKAEFQYMHHWLAL	31267
EGIAYWEPPTYIRCV	31241
EDFLDYEGYKYERID	31238
PDREFLLRVSYMEIY	31216
ELVVRYRVRKSYS	31196
RVHGNMHDYLQPVYN	31131
VLAAASHFFNLMFTT	31112
WVSWFNVRDINAWFI	31108
PVYVKPRPWHMHMYQ	31084
TKSRNSKYRMFSWTQ	31080
PTWRNPQTDWSRGLV	31052
IPNGEWLCPRCTCPV	31040
LQVAYRLYKKGQVTF	31018
RASTGPHTVTGMEEG	30953
FVAAAWQAVEPSDIA	30912
SKMLQHIDYRMRCIL	30890
EQGGVLLLENPKGDN	30859
EAVWEKPFRFHPEHF	30857
VEVVSLKRLPLAKFL	30847
PGGVVFHYRPGPTRY	30847
WQIKYVTSWYFPEVY	30807
SMISADSHEKRHH	30804
LLGDQDGAYLFRTFL	30794
MCRVDLRGHMPEWYT	30736
EIHGPPSYGYFPFSL	30702
PWIWWEATHNPRWTA	30701
ILAMEKAGPYEYQIW	30679
HYEYSTGALWWISEM	30662
SPLRFEGYFQSSDSI	30632
PYCGIAPYIREFEDP	30586
HSMTKYFYSIWKYVQ	30571
MFSDGNFNWAGLSPF	30555
GYPNLKSVNELIYKR	30536
TAKVFRTYNASITLQ	30535
HVLLTSYELITIDQA	30483
GMMINISIGYHYPSI	30471
AFRQSSSLLEHARIH	30411
YGSADYDYGESGFRH	30344
AVASALVDISQQM	30338
ACEMCGKAFRDVYHL	30301
SQNFDLVICYKVGKF	30278
NMLRIVEPYIAWGYP	30248
LDYEGYKYERIDGGI	30230
TALRMWSSYLTRMTK	30217
PYQTLTLNMEYVLYT	30214
LYKFIKGACPKKLWL	30210
FVLSSGKFYGDEEKD	30159
VRWFHLMYAIYLDSG	30155
EAAAQRCSFVCGMWI	30083
KGQSGLVWRHGSYGS	30062
LRTDFVLEYPKPVMP	30035
FESILPRPHASIMFC	30035
MRPPARPMMVPTRPG	30034
IAQFTRPTNQWTYKW	30017
GWGHPLQHHHGSVPL	29975
LLGLPEDYLYGQTTT	29942
MKYQQRRQMPYWDLN	29940
FMNYFIATNGAVTYK	29939
PTRTGHYTGFVQYKG	29931
AANHMMFNRQQTHGQ	29926
YMSGSHGFQGGRYRL	29921
HERAMRRRAQLADSF	29908
GICQNTPGSFTCECQ	29781
RGFQEVVTPNIFNSR	29777
KRSKSIYTPLELQYI	29754
VDVCGQCGLLGYSGW	29744
TAQRNLYRKVMFENY	29743
PDGVIMRSPSEWGTY	29732
YNYVFSYYEIGFPQL	29730
KYCGHLYGLGSGSSY	29730
NDAFLYIYESGGPGH	29725
IVGAMVQIITYRDYL	29709
PCTLLAPPFPCWAWT	29707
SFKPPPFQYHHRNPM	29695
IDIWTMLSQSFYRKF	29671
VFSCSVMLEGLHNHY	29610
VMVQPINLIFRYLQN	29583
VMWYMPMTAMMSTWS	29519
VLVVPTDGSHWLSMR	29510
GLTGKPVMVKLKWGM	29496
RPWCGWERQIWGFPS	29465
INISIGYZYPICLGR	29332
LINTKRKRLKYFAKL	29305
HAFRKHIWRLKDSYW	29298
MKREAQVKFHVLLTS	29296
EKNILVFDLGGGTFD	29208
KNIYLTLPPNDHV	29197
KMWQIDTYRTLFMNL	29188
ADIMISFAVREHGDF	29161
PVQSHVTQSPSWPPW	29156
HQRGFSGIFEDRSYI	29128
YWHMNMIYMYLPNKI	29070
PVPPALPERWPPCFC	29039
SVRMVPPRRSGQASW	28995
LGCCATFKERRNLLR	28977
VLTVAFITFKCCAYG	28969
DINYQMKSIWDGNSG	28893
KDLYREVMLENFRNL	28872
NFLPRARTGPLFACL	28828
LFHLLNFLTPERFNN	28800
GMMINISIGYHYPPI	28781
SPFNLVQETLFHDPW	28774
IQETRTYLLDGSCMV	28758
FRGRGNHPKMGMLKR	28732
PLPPGFKRFTCLSIP	28725
YLQDFSYQRSLKFRP	28697
QRCGRPGGGVLLRYG	28666
IRFHRPQSMYHDYDH	28634
CRNPDSSTTGPWCYT	28628
AYRGYPPMEQMFSFS	28618
THYLLYIYDKMRLEM	28601
KMMTILGAKWREFSA	28594
SLQAVSSRFSEEGPR	28566
TKVYSTDIFFILEIT	28541
KPHIKKPLNAFMLYM	28497
RNLYKEVMLENLRNL	28474
SSRKQRITNVMQQSH	28466
EKRLKLARAIYRKYI	28466
QHAMFGNDTITCTTH	28433
ICHQIEYYFGDFNLP	28356
LPVDFLSTFNPIWTS	28338
QRRELEKHSLSRVIC	28239
RKNEGVIEFVSYSDM	28238
GLAWSPCSRRQLLSL	28206
GKMMIMGCIFYVGDA	28182
GAKGQPESWIVQTTP	28178
CEDIDECESSPCING	28169
YKPYARSFEWKTKTN	28141
GGGGGADSMSRLVRL	28118
SKTYDAASYICEAAF	28106
TVTAMDVVYALKRQG	28097
GELLCCDACISSYHI	28070
SWPWTRCLRMRPPRS	28069
DEFNPCEDIMGYKFL	28027
IAYQYPQGTNRVYIR	28010
GDEYDFYRSFPGFQA	27967
EVGSDCTTIHYNYMC	27962
DLKLLFEYLTLFGID	27955
AYDQRGWKKFQLWHK	27884
LYLKEKKYSPCAWEV	27870
IDSMLRMLEQYSS	27836
SFIFWNRYALTVKPV	27827
YYWHIHFSIWDQVVH	27822
IIRKDKFSFIAYPSR	27812
RRFPDLNRLAKKFQR	27804
SFYSGLTPTEFFFHT	27798
TSKRVLTVMGKDM	27785
AKISDLHRESVDHLT	27730
NKQAVEEADAHHFTW	27696
RDISWYQMSGNRYLV	27645
PCMQRHLEAARPLWF	27642
LKQVVIRTVWLMPEY	27626
EAYVLACTDQQYLVP	27597
PNICVFGTCHNLPGL	27590
KHSPTVKREPPSPQG	27586
STYDTVERFINQLKE	27549
PPNHILFLTNLPEET	27549
MTKNQVSLTCLVKGF	27460
SQSVPMLDDEMLTYG	27418
EWGGRHPSWPWTRCL	27416
AEVMGRLAPLGPVYQ	27410
IAHLYYSMNGMIH	27408
VTYFFCGEEIPYRRM	27403
YDDNQRVEPEWYIPI	27378
TDGSYRCECFPGLAV	27356
PKSPQKPIVRVFLPN	27345
LKCTVLSLEQSYAHA	27320
VGCCSFIGEDLDDSF	27313
KVVGALHQIITLRDY	27310
SNGKKWKEIRRFSLM	27299
DKYGVFPLRGKILNV	27290
NGAFEFHEYIMFKNS	27255
HLWSGCIARTVSS	27239
RYYDSHVFHFWAQYH	27238
MKGTFVERDRKREKR	27222
IIFHKRFDYKDQQFL	27222
LLERVDTCHTPFGKR	27195
LHFTKKKPVAGTYSL	27137
GGVGRRRLWIGLQLP	27087
LDVKVLWAAMLWKPT	27076
YLTLFINSHAVWQRQ	27069
SLAESSFDVMLTDPF	27057
FKKQIWLLFEYPESS	27002
CGRVFKRRSALQKHQ	26993
IYWMPIVSSTGWDHM	26956
GMTRDIYETDYYR	26938
VQCPHPQILRGRMVS	26929
DYVVLRTWRTNLPKG	26916
KDVCSRFCQIYGLGK	26907
KVLFTCFKRNDKREV	26898
WTVYDFYMDYIYAFY	26896
RPGASRRWRMSTWPS	26868
YGNDSYRIFCVNEWK	26847
LLPKKKFLIHLRKVD	26846
NSSISKILGSRWKSM	26841
EDHSYFSEVELYAFG	26839
SRKTLNTIHEIDGLE	26830
FYVVTYTGDKDSRAI	26813
GWDGLLSYFGTPTWQ	26803
KMAHISKYDRVVRRE	26768
VWIPWTGYMFFLFWG	26723
RQITTQFYIAIIALV	26720
PCDSIVVAYYFCGEP	26714
HRQRQFISYVGPAGY	26679
VMWYDSNYSNGGWTH	26650
RARPGTCAARSQLPW	26626
LHRFLCFGSEGGTYY	26584
KLWFSYFEEGRTL	26574
DHATSEVYEIMVKCW	26565
GVYLLTPAVQDLWLR	26556
KYIRSCIMLGRMPNL	26520
FIPFSDHNQSPRNMY	26488
KGWNWMKTGYRYIIQ	26477
WWQIKSQNFDLVICY	26466
LLTQVPSSILDLVDD	26465
LTEHEHFHTREKPFE	26459
FGNAVPGLTFHWSVT	26459
KNFVCNVCESPFSFH	26415
LRVIDDSTFMKDNKT	26313
IILDNRWYKHVDTSW	26296
RSCIMLGRMPNLMLM	26294
AFRNKQRSMWVGGYG	26291
EEEIEFLYNENTVRE	26277
WHETWWVSIVLNYMH	26270
LLSSASVWLFRSDFV	26270
GQRKVLFTCFKRNDK	26270
LRLFLHPSYETTIIH	26258
EHINKTIAPALVSKK	26243
ILGQWQVMQVSLLDY	26225
AFFLFCSEYRPKIKG	26191
VIYCLGGYDGLNILN	26167
FNGKKIIIISDYLEY	26135
ALCAKEFKNGYNLRR	26126
SSHIKRPMNAFMVWA	26116
PLHFSKFLDPDFQPS	26048
RGHMPEWYTKSFGHL	26045
MLNLPPDLFRLFRTK	25981
RKLDGFPLLRRLKTL	25979
KLDWMFKSSLLLD	25956
WFNEQTASISKFRGW	25946
IQMKISQILMKKLMM	25887
EKPFDCEECGRSFKV	25863
FEATQCPNPFSYVPR	25853
TKKGSYRYYFKKVSD	25850
AFLQDVMNILLQYVV	25791
KPMNCPGHCLMFDHR	25763
LEELFHLLNFLTPER	25758
CHFCELHGPRTLFCT	25746
PNFFRALEDINRLWE	25743
STPMPLSTLKCHRTV	25737
YSKTAVKTRVCRKDF	25718
VRDIPMSYIWISM	25673
CVNTYGSYECKCPVG	25646
NVIASLTCGRRFEYD	25642
PGSGLWNTLSIKPCA	25614
GKMRSVNYKSTLWNF	25613
AQNIMESFENPFRMF	25613
AVGTFTEIPASNIRR	25605
AYLQLYRGFTLGVED	25585
ALGKIPQTVLWRYTG	25546
PISFTFWPFNQEATQ	25534
FIKPIFTDESYLELY	25516
FIGYHTSVWDWMW	25506
IERDETVYEPRIRHD	25504
YRRVPIYREMPVISE	25490
LMGKYGEDSKLIYDL	25488
EELRQTVKQLKEQLA	25468
MIYVVRKGADFVKTQ	25425
FWMHQLTYRFPVP	25411
IYFAVWYVMSLAQHQ	25378
QIAYYLIHPPLSPGI	25372
NLWLHVDAAWGGGLL	25362
VIGASVDSHFCHLAW	25327
VGSKKSSTRKDKEES	25325
LAMNKLTNIKRYHIA	25261
DFLRTVYSVFGFSFK	25242
VKWLSFHSGYDFGYL	25240
DPQSRNWFCYRHASV	25233
QLSKKGNYRYYFKKA	25191
GQCINTVGSFQCQCN	25185
WLRMIRIYMWDTDGD	25171
DFPLAVLYQFRKYNT	25169
NIYNCEPANPSEKNSPSTQYC	25102
WMENISPFRTRPAFK	25068
DLRGHMPEWYTKSFG	25041
PHPVRYFDNSSLGLC	25040
GSVTVYYEVAGHLRT	25013
CFEPYEFTPRAGGFV	24993
TYMCRVDLRGHMPEW	24988
PSDLILTRLLVPPLC	24978
LPELFKYAEVLDLRR	24957
FVFTKMYTVKIWHLS	24930
LNIVAFVIVCCCYVK	24924
VWLGGLAENFLPRAR	24918
GVWAARVNKHKPWLE	24908
TLGLIKFYNTDKWWH	24885
EEPGKSCGYSVRFES	24869
GIPPIRITRAKFYAW	24854
TFWKIQSSFVLPSHS	24807
WLSALRHHSDGSVSL	24776
VTAMDVVYALKRQGR	24772
DIPWRTDDNNVQNWD	24771
KFIKAAHLYSRFLID	24755
KPSQIHYSFIMLAGY	24748
MWIRRFNTKLILTMI	24725
FDLSDNTGKWKYWGL	24725
WTTKMDWIFHTIKQH	24704
DTCGLIVAKYFSLPS	24692
PMQLPYDSRWEFPRD	24686
KYIRRVRMRPGVACS	24658
KNFPMWDWYRLWFKN	24618
ITYRDYLPLVLGPTA	24610
MIRGGYNSEEDNWYY	24575
GIISIPLKLPSLN	24572
NTHLFRHQKLHTSEK	24536
EGLINTKRKRLKYFA	24530
ETPFELIEALLKYIE	24524
HDNRRQRTDFEYAVF	24513
VYFISPQGLKFRSKS	24501
ALGREPTFFFDPENF	24500
WVEHQGSCYWFSHSG	24498
YIRLHPTHYSIRSTL	24491
VFKRRSALQKHQPTH	24449
TGSHLCVLRSRKLLK	24445
SLTRSNRHRLRWHSF	24440
KCIQEVLKTWSHWSI	24421
YVVLRTWRTNLPKGA	24395
YEAGMVSFYNITDHG	24390
HDAWYVRYTGFENFL	24378
ALPVPVIVSNFNYFY	24360
KMFKQTWMDNMGRAG	24359
AEDQVYDAAVRWLKY	24342
YYTRQAQTNMSHVNS	24339
MACTEAFFPFISRGK	24339
AVHKPYNCSHCGKSF	24337
AALYKNVMRGNYESL	24337
KPHRTFRFNECVCTP	24332
ETDERKRLYIFVPDP	24309
KKEWFQYYPSWMFEL	24283
GSTGDQKVQISYYGP	24274
LTEALHFVAAAWQAV	24264
INTAGSYRCDCKPGY	24261
YQPYEFTTLKSLQDP	24245
DLILTRLLVPPLCFR	24218
MKILSHQMLVHLRPK	24206
YVIKHQNTHTGEKLF	24194
QHISYLNSRQFPTPG	24153
EEPTAGGSLELPG	24146
AIFTKAFQRDVFILL	24142
HAVMTWTYRIDYF	24133
PWKHVKLHKWNNDKN	24088
LNETMLKYWLSWFLK	24074
RHDQKAWSKYRRQFF	24062
YPYNMYDSGANIPQE	24045
MWFAQAHTKEKWYLR	24033
NVDPDYWEKLLRHHY	24023
WADEMMYLKTYRENF	23988
KEGISYLHFTKKKPV	23985
QYGTSSCSRLRCFKN	23970
NVKFYYDGKVMKLSP	23955
HFTTWHYYMLGSGTS	23917
DAMLSIFLDYSSGGP	23912
WSPYQRLTMYVNHFF	23907
YQCAMGKQAMGTIGY	23895
LKMRGQAFVIFKEVS	23880
YRDVMRETYGHLSAL	23857
QLLSLLFEDLFKKFN	23831
YRCLCYDGFMASEDM	23822
GKAFRRSSGLSRHRR	23812
KESADFWCFECEQLL	23805
MGVYITNFHVRMDTL	23780
ENSPCVTPVSTAT	23770
GFPAPTVESTPDVCP	23745
LSWAVVFLLHHPEIQ	23649
NVYPAECRGRRSTYR	23632
PPRPPHLWLRVPLPL	23620
EITVTEEQRRLLWCY	23580
GLSHTMSGVSQRRNI	23556
FAPDEPTGSTWDDYN	23542
PLEIMLFSMQGLMHW	23536
MAAESRRVLLLAGRL	23517
IITQHPLLHTIKD	23513
TWIHVVLYMHSYAKA	23512
PEDHKLNKYHDWLWE	23474
TDSGPTFNYLLDMPF	23447
EELTERLFVLSNSST	23440
APDASLYIRDGAFYT	23437
GKKNGDLSTWYKNNM	23425
YFCQLIDGLEYLHSQ	23406
MYRNQVMGDYKLTPG	23388
YKINQSFYRRDYASV	23352
VKETGYFFIYGQVLY	23332
NTKRKRLKYLQSYGR	23325
GIGKYGNDSYRIFCV	23317
VFSPKTRPGPWVPRR	23315
AEPNSSFVAQREE	23310
LKYRTKTRASATI	23309
TILALMKTPVLFDIY	23277
EMDFIDEVEKQKELL	23276
MNDAHHGGWTTKMDW	23275
NISHVSNKVRILELL	23270
SYECDQGFYLLGEKK	23244
LYGMGTSTERAAA	23234
DRNTFDIVWWCPMSR	23218
QATSTLKYFADYSKY	23215
VLMLASFEKTADHLF	23212
APVCEKECQAPPNIL	23201
VMTIEPASLSFAANH	23184
[truncated: 11,638 more rows]
