# Supplementary material for: A computational method for designing diverse linear epitopes including citrullinated peptides with desired binding affinities to intravenous immunoglobulin
Source: BMC Bioinformatics. 2016 Apr 8;17:155. doi: 10.1186/s12859-016-1008-7 (PMC4826543; doi:10.1186/s12859-016-1008-7)
Supplement: Additional file 2 — Table S2. Classification Test Binders. Set of binders in the test set including computational analysis. The peptides in Column A represent the test data set, sorted by Column B. The highest measured values (MaxIVIG) are given in Column B, in Column C (mBuffer) the mean of secondary antibody control, and in Column D (mIVIG) the mean of all IVIG measures. In Column E, the sum of all computational methods are summed up whose predictions were correct as outlined in the remaining columns, where the EL-Manzalawy, Luštrek, PWM, Pythia, Barbarini et al. [2] (Pavia), and PWM2 methods are given. (XLS 1218 kb) [file 12859_2016_1008_MOESM2_ESM.xls]

## Sheet: Binding
Names	MaxIVIG	mBuffer	mIVIG	Correct	El.Manzalawy	El.Manzalawy.Correct	Lustrek	Lustrek.Correct	PWM	Position.Weight.Matrix.Correct	Pavia	Pavia_Working_Group.Correct	Pythia	pythia.Correct	PWM2
PHIFAHGYTWPIHWM	65373.3	21329.1	53451.8	5	0.767703	TRUE	0.81076	TRUE	195.803	TRUE	0.621429	TRUE	0.802837	TRUE	0.0353103	FALSE
PLFTWNMYRGKVGDW	65355.7	24007.9	35733.3	5	0.716773	TRUE	0.807201	TRUE	133.859	TRUE	0.586905	TRUE	0.799966	TRUE	0.0268038	FALSE
MLTYGFYSPHWPYST	65353	8794.11	31931.6	5	0.986818	TRUE	0.814301	TRUE	212.228	TRUE	0.730952	TRUE	0.890034	TRUE	0.0111844	FALSE
GQHMVVGIIEWQENG	65304	33264.8	41085.7	0	0.0283793	FALSE	0.0202596	FALSE	0.327862	FALSE	0.344643	FALSE	0.145572	FALSE	2.42579	TRUE
YWTEPMHSFWYSQPY	65302.3	6620	34564.3	5	0.928628	TRUE	0.810941	TRUE	165.409	TRUE	0.772024	TRUE	0.869639	TRUE	0.00303955	FALSE
QRHHPMSYWWSMGVF	65293.7	28096.3	47252.8	5	0.994596	TRUE	0.817877	TRUE	70.5387	TRUE	0.652976	TRUE	0.913272	TRUE	0.0194922	FALSE
MYPIYNTPDNLWFGY	65281	24172.2	51679.1	5	0.616852	TRUE	0.811508	TRUE	137.705	TRUE	0.666667	TRUE	0.837626	TRUE	0.00767425	FALSE
RYPLFRVYGYFNHSM	65272.3	16636.6	43057.7	5	0.999705	TRUE	0.821807	TRUE	336.372	TRUE	0.783929	TRUE	0.900461	TRUE	0.00235811	FALSE
FYPYIYTMPHRWT	65266.3	28747.4	54605.8	5	0.957012	TRUE	0.795775	TRUE	335.504	TRUE	0.682143	TRUE	0.727893	TRUE	0.0042264	FALSE
YIHIMHHYQTPFIFK	65265.7	29725.9	51470.1	5	0.842788	TRUE	0.677809	TRUE	32.8279	TRUE	0.640476	TRUE	0.588169	TRUE	0.00125714	FALSE
NKMHTDYHNIKLFMP	65256	29001.7	46492.6	5	0.637689	TRUE	0.697539	TRUE	13.7603	TRUE	0.51131	TRUE	0.481815	TRUE	0.126165	FALSE
GYMPDWRTRRPIVYY	65247.7	28555.3	48187.7	5	0.902262	TRUE	0.809938	TRUE	209.416	TRUE	0.752381	TRUE	0.785615	TRUE	0.00835621	FALSE
KFQTVYHSYMRLYEY	65244	21181.2	34328.1	5	0.997722	TRUE	0.819834	TRUE	334.944	TRUE	0.751786	TRUE	0.841196	TRUE	0.00232474	FALSE
HVITILGNWVENTSR	65239.3	36545.2	44708.9	0	0.350971	FALSE	0.0851571	FALSE	0.729822	FALSE	0.360714	FALSE	0.29874	FALSE	1.43868	TRUE
HRYYLSMAKRYIEFW	65237	6929.72	39299.6	5	0.998044	TRUE	0.820496	TRUE	282.434	TRUE	0.764881	TRUE	0.953585	TRUE	0.0273112	FALSE
NTYFITTHHNSRYML	65235.3	33269.6	48795.4	5	0.928673	TRUE	0.810215	TRUE	57.5701	TRUE	0.591071	TRUE	0.727046	TRUE	0.160222	FALSE
IHNFKFFSHYKAMLY	65234.3	11413.1	38699.4	5	0.94315	TRUE	0.81818	TRUE	294.737	TRUE	0.695833	TRUE	0.841057	TRUE	0.0192135	FALSE
VRLTFPTRMFDMW	65233.7	34127.5	45808.5	5	0.47601	TRUE	0.597089	TRUE	18.8624	TRUE	0.538095	TRUE	0.408773	TRUE	0.0283174	FALSE
SRRYVPNQLTKVRLQ	65230	19713.1	51968.6	0	0.130261	FALSE	0.219453	FALSE	0.742323	FALSE	0.475595	FALSE	0.167463	FALSE	0.113512	FALSE
NNSWMKFYRHRMIDH	65227.3	28099.3	35136.3	5	0.984501	TRUE	0.805692	TRUE	94.0931	TRUE	0.614286	TRUE	0.817414	TRUE	0.0177871	FALSE
SKYWFEMGLLHIVIT	65218	28604.4	41561.6	3	0.340856	FALSE	0.453495	FALSE	2.90731	TRUE	0.620833	TRUE	0.384491	TRUE	0.0347663	FALSE
QLTHWFSSKYMAWQW	65216	23190.1	44103.5	5	0.989421	TRUE	0.812053	TRUE	110.114	TRUE	0.650595	TRUE	0.812703	TRUE	0.231916	FALSE
YYAWHTKEKQLRHVS	65216	17831.3	40520.4	2	0.382482	FALSE	0.72049	TRUE	2.30155	FALSE	0.570833	TRUE	0.302025	FALSE	0.0170316	FALSE
FWGSKLWSPLNRVLT	65212.7	12784.3	31952.1	5	0.571547	TRUE	0.78554	TRUE	5.12896	TRUE	0.566667	TRUE	0.641748	TRUE	0.0977006	FALSE
SPRMTKNYWMHNMNW	65212.7	12504.9	40138.1	5	0.669654	TRUE	0.686988	TRUE	100.129	TRUE	0.625	TRUE	0.800598	TRUE	0.164078	FALSE
RFPFFWNSDMYRLTS	65210.7	24359.2	37954.9	5	0.981866	TRUE	0.821651	TRUE	53.0499	TRUE	0.680952	TRUE	0.820717	TRUE	0.0110702	FALSE
HEIFIHTSYYHGREF	65202.3	17800.5	40379.2	5	0.997831	TRUE	0.809915	TRUE	102.127	TRUE	0.645833	TRUE	0.789483	TRUE	0.0671052	FALSE
YKLHHRFTEPRPAYY	65194.3	24192.9	38944.7	5	0.967152	TRUE	0.788875	TRUE	60.5673	TRUE	0.65119	TRUE	0.799543	TRUE	0.00279471	FALSE
HNIKARQFDNHVSQE	65192.7	3958.22	26906.9	0	0.0319612	FALSE	0.134883	FALSE	0.206353	FALSE	0.335714	FALSE	0.0741226	FALSE	1.5124	TRUE
FFEWRYPTNLMYYAW	65191.7	6835.61	42798.5	5	0.985702	TRUE	0.82008	TRUE	444.836	TRUE	0.804762	TRUE	0.901941	TRUE	0.00284605	FALSE
YWFAVMGYRAKDWTY	65189	15047.2	39061.9	5	0.980564	TRUE	0.817692	TRUE	501.328	TRUE	0.816667	TRUE	0.892516	TRUE	0.000420319	FALSE
LKQFWGYSNPVFFHI	65187	9337.39	41123.6	5	0.823143	TRUE	0.757989	TRUE	20.2088	TRUE	0.58631	TRUE	0.577408	TRUE	0.0215308	FALSE
AKEKQLITTHTPFTM	65183.3	32715.4	51531.7	0	0.0125879	FALSE	0.132731	FALSE	1.20022	FALSE	0.406548	FALSE	0.174986	FALSE	3.50533	TRUE
EVMITAHTGESFAWR	65183	11938.1	36730.1	1	0.0689325	FALSE	0.613859	TRUE	2.34714	FALSE	0.444643	FALSE	0.296578	FALSE	0.899086	FALSE
RTPGPFFTYEKKYNH	65181.7	15055.2	48922.9	5	0.96396	TRUE	0.730174	TRUE	17.1628	TRUE	0.617857	TRUE	0.74716	TRUE	0.0872993	FALSE
DFGRNRVYFARVPSW	65178	5160.83	38409.3	5	0.975562	TRUE	0.822616	TRUE	105.011	TRUE	0.627381	TRUE	0.796595	TRUE	0.102697	FALSE
SMTEYKSYPWFLPAY	65176.7	8323.06	45184.2	5	0.996931	TRUE	0.809893	TRUE	71.8789	TRUE	0.700595	TRUE	0.839611	TRUE	0.008814	FALSE
HSTLQHIYWNWTGPG	65169.7	6876.28	35463.1	5	0.540264	TRUE	0.78471	TRUE	11.3129	TRUE	0.552976	TRUE	0.667001	TRUE	0.522438	FALSE
VRFGLYGSKAMDPWW	65168.7	26734.1	51170.9	5	0.966874	TRUE	0.821366	TRUE	65.401	TRUE	0.6625	TRUE	0.888808	TRUE	0.0631742	FALSE
FGFITIWYMQHHFWR	65165.3	16695.8	46765.1	5	0.977507	TRUE	0.816305	TRUE	851.222	TRUE	0.780952	TRUE	0.881499	TRUE	0.00142075	FALSE
MWHLIRHTPEFYTQV	65162.7	23511.8	50679.3	5	0.841326	TRUE	0.741522	TRUE	9.98293	TRUE	0.567857	TRUE	0.578275	TRUE	0.00566119	FALSE
AAHFQAFYFIHYFGP	65160.3	24576.8	34423.7	5	0.999287	TRUE	0.748093	TRUE	176.74	TRUE	0.692262	TRUE	0.898037	TRUE	0.00685985	FALSE
GWDRWFKTLYGKNHT	65148	33034.7	39042.1	5	0.992473	TRUE	0.797896	TRUE	66.3969	TRUE	0.632143	TRUE	0.826819	TRUE	0.0355208	FALSE
YVFHHFKSFPPWKVY	65147.3	25369	40941.9	5	0.998103	TRUE	0.740317	TRUE	165.068	TRUE	0.756548	TRUE	0.910351	TRUE	0.00279321	FALSE
WWVWEDLDHAALVDK	65144.3	23931.6	46868.1	1	0.337672	FALSE	0.291319	FALSE	1.50828	FALSE	0.538095	TRUE	0.315945	FALSE	0.0251394	FALSE
NILSFINSERSKNLN	65141.7	14905.7	44432.9	0	0.0104158	FALSE	0.0756128	FALSE	0.345046	FALSE	0.3625	FALSE	0.133476	FALSE	3.22384	TRUE
TAPRRKLYERQSNFY	65141.3	13224.6	35233.9	5	0.995942	TRUE	0.743961	TRUE	9.02752	TRUE	0.575	TRUE	0.7684	TRUE	0.0947145	FALSE
YFNRGGNYHRTWAVT	65139.3	34872.9	47998.1	5	0.81408	TRUE	0.79231	TRUE	33.7696	TRUE	0.627976	TRUE	0.674338	TRUE	0.00911656	FALSE
SPDSHKNYLWVGRFI	65133.7	27375.7	42095.1	5	0.890956	TRUE	0.761104	TRUE	7.87103	TRUE	0.51369	TRUE	0.489211	TRUE	0.0281146	FALSE
YHGQYWNSPVWHYGR	65126.3	16057.2	44275.2	5	0.676794	TRUE	0.809568	TRUE	235.377	TRUE	0.717262	TRUE	0.824299	TRUE	0.001891	FALSE
MRWYEKSYGSMYKRF	65124.7	12718.2	43228.8	5	0.997774	TRUE	0.821626	TRUE	171.453	TRUE	0.781548	TRUE	0.875994	TRUE	0.00255958	FALSE
LPFKPIPYSYMPELW	65123.7	11331.4	44367.8	5	0.931844	TRUE	0.793522	TRUE	26.3811	TRUE	0.63869	TRUE	0.830153	TRUE	0.127045	FALSE
SVEARAEMMVRLEKQ	65119	4959.56	26808.7	0	0.0220271	FALSE	0.0863916	FALSE	0.171193	FALSE	0.357143	FALSE	0.0513314	FALSE	5.41165	TRUE
QGDYDNRTYDKRVHF	65117	18527.7	33072.3	4	0.784433	TRUE	0.444489	FALSE	25.7762	TRUE	0.5375	TRUE	0.585633	TRUE	0.159168	FALSE
SRVDMTDNDERWLMA	65114	9110.72	32869.5	0	0.0638548	FALSE	0.101426	FALSE	1.81304	FALSE	0.417262	FALSE	0.267773	FALSE	0.36373	FALSE
LSIPRSWDYRPCAPR	65112.3	29694.1	47993.8	5	0.99998	TRUE	0.750384	TRUE	4.95356	TRUE	0.809524	TRUE	0.856727	TRUE	0.150558	FALSE
SFVPAPDRKGFRLLL	65102.7	42114.9	39521.1	5	0.999352	TRUE	0.796994	TRUE	2.78556	TRUE	0.627381	TRUE	0.634432	TRUE	0.102464	FALSE
LAFCDFCRKLLFQGF	65097.3	38850.8	31757.9	5	0.999968	TRUE	0.800993	TRUE	10.6007	TRUE	0.765476	TRUE	0.796007	TRUE	0.0127465	FALSE
CGTNVRRKPFSFKWW	65094	40261.1	41869.5	5	0.99754	TRUE	0.822064	TRUE	49.6606	TRUE	0.752381	TRUE	0.947319	TRUE	0.285511	FALSE
NIVFIMEYWISRTTW	65093	17619.3	29638.7	5	0.808501	TRUE	0.756974	TRUE	83.3245	TRUE	0.595238	TRUE	0.772866	TRUE	0.495032	FALSE
HRTPRWFYDHQLNII	65090	9887.61	43780.7	5	0.8416	TRUE	0.587834	TRUE	6.005	TRUE	0.611905	TRUE	0.535054	TRUE	0.0293375	FALSE
GYSNYWNQGYGNYGY	65081	27187.4	47340	5	0.999999	TRUE	0.809871	TRUE	256.979	TRUE	0.789881	TRUE	0.846701	TRUE	0.000722736	FALSE
WFYWLTLYMAHFGRN	65075.7	7544.89	33238.6	5	0.996426	TRUE	0.816379	TRUE	318.117	TRUE	0.796429	TRUE	0.871794	TRUE	0.000207949	FALSE
EWHMHDYSQHMNWAY	65075.3	26639	37535.3	5	0.478861	TRUE	0.796473	TRUE	114.251	TRUE	0.670238	TRUE	0.71507	TRUE	0.0122679	FALSE
EKDGNGEMDRYTKMD	65073	11402.3	29142.3	0	0.205415	FALSE	0.042577	FALSE	1.06878	FALSE	0.383333	FALSE	0.153755	FALSE	1.07537	TRUE
TVFMAMYIPHFPTAA	65057.3	10768.9	38029.8	5	0.646051	TRUE	0.659975	TRUE	4.64687	TRUE	0.553571	TRUE	0.457267	TRUE	0.170392	FALSE
LLKQAILSHFSKGLF	65056.7	13779.9	50266.1	5	0.955069	TRUE	0.624887	TRUE	2.90186	TRUE	0.490476	TRUE	0.650997	TRUE	3.37071	TRUE
FLYQITRGIAARSYG	65044	30515.8	58455.4	5	1	TRUE	0.815381	TRUE	12.8817	TRUE	0.735714	TRUE	0.886812	TRUE	0.214446	FALSE
VGYLYPISQWRFHMN	65036.3	8389.56	35570.7	5	0.940165	TRUE	0.817496	TRUE	119.018	TRUE	0.647619	TRUE	0.832643	TRUE	0.0186578	FALSE
KRFTCLSIPRSWDYR	65034	20612.7	56588.6	5	1	TRUE	0.816271	TRUE	22.8983	TRUE	0.841667	TRUE	0.968842	TRUE	0.206872	FALSE
PEIDCPLYKIYTYWR	65020.7	29724.6	57063.6	5	0.999985	TRUE	0.820106	TRUE	90.2061	TRUE	0.798214	TRUE	0.90288	TRUE	0.0125637	FALSE
FMLYYFHTRYEGKPL	65016	15947.9	39342.3	5	0.999107	TRUE	0.813904	TRUE	207.381	TRUE	0.829167	TRUE	0.937822	TRUE	0.000981857	FALSE
PWGTYWHRDQWAMKH	65005.7	12038.5	29431.8	5	0.835863	TRUE	0.683518	TRUE	40.0076	TRUE	0.697619	TRUE	0.657835	TRUE	0.00814001	FALSE
MNDITLYPDGDEIGP	64980.7	6537.11	28369.1	0	0.432296	FALSE	0.142684	FALSE	0.823539	FALSE	0.3875	FALSE	0.157807	FALSE	4.46821	TRUE
PHNHMYKSTHAHVDW	64979.7	25754.6	35892.9	5	0.624359	TRUE	0.705127	TRUE	50.4885	TRUE	0.52619	TRUE	0.580971	TRUE	0.67927	FALSE
FMGKPLDTGYWWYTR	64979	4905.44	31221.1	5	0.938632	TRUE	0.820905	TRUE	367.808	TRUE	0.735714	TRUE	0.849462	TRUE	0.0319831	FALSE
YLYLVEHPYQHRINH	64979	14656.7	32425.9	5	0.844942	TRUE	0.812642	TRUE	17.43	TRUE	0.675	TRUE	0.652132	TRUE	0.00727391	FALSE
RLRHLQGYTTEKQTW	64974.7	16655.8	32086.7	4	0.423309	FALSE	0.693245	TRUE	6.15087	TRUE	0.546429	TRUE	0.58301	TRUE	0.630534	FALSE
WLAGTYAIQYLSHLR	64972.7	7464.56	28776.2	5	0.992907	TRUE	0.818601	TRUE	13.8846	TRUE	0.619048	TRUE	0.677801	TRUE	0.0341369	FALSE
IELMDMDQWQPVQIN	64968.3	30886.4	32891.4	0	0.0345834	FALSE	0.00512378	FALSE	0.219593	FALSE	0.348214	FALSE	0.0655515	FALSE	3.5236	TRUE
GGYGGYDYTGYNNYY	64959.3	24066.6	39502.7	5	1	TRUE	0.809591	TRUE	441.453	TRUE	1	TRUE	0.959738	TRUE	0.000483915	FALSE
LYQITRGIAARSYGL	64955	29689.5	47652.7	5	1	TRUE	0.817491	TRUE	6.9554	TRUE	0.661905	TRUE	0.746767	TRUE	0.189169	FALSE
SRFHSPFIVENYRHL	64953.7	11161.1	48043.9	5	0.996811	TRUE	0.814523	TRUE	5.4644	TRUE	0.683333	TRUE	0.869982	TRUE	0.254629	FALSE
VTFLYQITRGIAARS	64944.3	22586.4	33003.2	5	1	TRUE	0.729505	TRUE	3.08446	TRUE	0.679167	TRUE	0.626045	TRUE	0.109324	FALSE
VHCFCPGGSEYYCYS	64937	11854.6	51728.1	5	1	TRUE	0.815024	TRUE	50.0709	TRUE	0.998214	TRUE	0.958233	TRUE	0.0177969	FALSE
GYGNYGYNSQGYGGY	64920	24763.7	41616.3	5	1	TRUE	0.791522	TRUE	120.35	TRUE	0.829762	TRUE	0.905007	TRUE	0.00298912	FALSE
QSMFTCRVDHRGLTF	64917	28473.6	36064.6	5	0.596359	TRUE	0.809252	TRUE	11.318	TRUE	0.517262	TRUE	0.574401	TRUE	0.33165	FALSE
SCNWLGARAGWWHSG	64914	12831.9	51057	5	0.996451	TRUE	0.805974	TRUE	4.86204	TRUE	0.739881	TRUE	0.769664	TRUE	0.0248321	FALSE
QLMFRSMYAYAFQNF	64909.3	25886.7	33670.8	5	0.993799	TRUE	0.78239	TRUE	66.0842	TRUE	0.649405	TRUE	0.782043	TRUE	0.0563384	FALSE
VKWDMTTSYSKMWYV	64909.3	24653.3	28822.9	5	0.694552	TRUE	0.80514	TRUE	48.7493	TRUE	0.66131	TRUE	0.709031	TRUE	0.00795677	FALSE
YTMRQRVSPYPFKWM	64908	30393.2	53790.6	5	0.952836	TRUE	0.82128	TRUE	143.545	TRUE	0.708929	TRUE	0.904129	TRUE	0.0259639	FALSE
AYELINITAVYEWWA	64893.7	15300.9	34137.6	5	0.53617	TRUE	0.773805	TRUE	8.23316	TRUE	0.583929	TRUE	0.531095	TRUE	0.0933838	FALSE
CSVVLGPKWPSHYLM	64889.3	39528.3	25400.7	5	0.981955	TRUE	0.788319	TRUE	6.99881	TRUE	0.720833	TRUE	0.800235	TRUE	0.253396	FALSE
WPNNGFHQFNMLTEQ	64887.3	4941.06	29416.2	0	0.167686	FALSE	0.220507	FALSE	0.608447	FALSE	0.42381	FALSE	0.174893	FALSE	0.0674815	FALSE
QHRNLTLSRRQDGES	64882.7	24027.3	35911.6	0	0.0194217	FALSE	0.0423177	FALSE	0.39565	FALSE	0.371429	FALSE	0.0654582	FALSE	2.9512	TRUE
HKFHYTQYSTDFHYR	64882.3	16620.8	35155	5	0.997122	TRUE	0.816754	TRUE	187.169	TRUE	0.813095	TRUE	0.95786	TRUE	0.00385898	FALSE
SLPPATPLGPWAFWS	64874	11305.5	30721.6	4	0.997787	TRUE	0.800155	TRUE	2.31769	FALSE	0.607143	TRUE	0.611994	TRUE	0.736935	FALSE
RIARIQQIERTYFVY	64858.7	3745.5	31774.1	5	0.974174	TRUE	0.70962	TRUE	11.723	TRUE	0.642262	TRUE	0.777611	TRUE	0.243104	FALSE
RCSPPAAPYITRQYR	64857.7	33795.5	47909.2	1	0.0533058	FALSE	0.659001	TRUE	1.61872	FALSE	0.388095	FALSE	0.32115	FALSE	0.0179375	FALSE
PPTSTMHYIMWNNFR	64853	34163	37194.4	5	0.580399	TRUE	0.764488	TRUE	25.5615	TRUE	0.57381	TRUE	0.630395	TRUE	0.0233995	FALSE
SPPSLGPDCLIMNSE	64846.7	25114.1	54930.4	0	0.12478	FALSE	0.0815464	FALSE	0.0654046	FALSE	0.355952	FALSE	0.179558	FALSE	1.17246	TRUE
QLHSCFQTMDRLYFV	64837.7	38186.1	47334.5	5	0.828606	TRUE	0.789526	TRUE	20.4792	TRUE	0.607143	TRUE	0.75079	TRUE	0.0423949	FALSE
VFMKGNWAHSGFPEI	64829.3	18659.4	47169.9	5	0.993317	TRUE	0.697782	TRUE	3.26842	TRUE	0.736905	TRUE	0.679095	TRUE	0.0992085	FALSE
FLIPPWVAYHQYYQR	64827.7	13980.4	37634.5	5	0.996894	TRUE	0.778168	TRUE	55.8269	TRUE	0.741667	TRUE	0.79376	TRUE	0.0106356	FALSE
HVKLHWMTGDYLKMW	64825	5839.61	29612.2	5	0.872726	TRUE	0.816435	TRUE	115.474	TRUE	0.666071	TRUE	0.773341	TRUE	0.159151	FALSE
KHKFKIHTYSSPTFC	64824.7	37256.9	40997	5	0.762295	TRUE	0.764464	TRUE	5.2582	TRUE	0.545833	TRUE	0.478623	TRUE	0.0751084	FALSE
QCSKAFPVYSSYLRH	64820.7	11608.7	51999.7	5	0.999611	TRUE	0.814922	TRUE	5.44551	TRUE	0.732143	TRUE	0.881804	TRUE	0.161177	FALSE
HKFTARFFKQPTFCS	64816.7	40494.6	28764.4	5	0.966007	TRUE	0.653322	TRUE	4.05475	TRUE	0.602381	TRUE	0.684318	TRUE	0.128549	FALSE
SLDSLRVVRLPAPFR	64816.7	19963.9	44858.8	4	0.999819	TRUE	0.727284	TRUE	1.84334	FALSE	0.633333	TRUE	0.71028	TRUE	1.24505	TRUE
HYTQYSTDFHYRHSL	64802	18873.6	54043.8	5	0.99979	TRUE	0.806942	TRUE	77.0763	TRUE	0.849405	TRUE	0.8939	TRUE	0.0167936	FALSE
LCQPLWALAAAPSHH	64799.3	5217.71	27177.7	2	0.592842	TRUE	0.582129	TRUE	0.798488	FALSE	0.444643	FALSE	0.279318	FALSE	0.673315	FALSE
KEYCPQVFRNLRDRF	64799	39526.8	35940.5	5	0.988804	TRUE	0.8049	TRUE	17.3567	TRUE	0.708929	TRUE	0.859913	TRUE	0.0902885	FALSE
YMCRVDLRGHMPEWY	64794	10215.1	45876.3	5	0.999988	TRUE	0.813727	TRUE	98.0681	TRUE	0.969643	TRUE	0.980811	TRUE	0.00331362	FALSE
AFRDVYHLNRHKLSH	64791	10831.9	51886	5	0.999989	TRUE	0.81591	TRUE	24.0817	TRUE	0.71131	TRUE	0.898511	TRUE	0.0413426	FALSE
QQVGRFKEPHAVFYA	64788.7	21229.5	28341	4	0.723764	TRUE	0.557027	TRUE	1.9246	FALSE	0.488095	TRUE	0.421909	TRUE	0.239764	FALSE
TRQRKAFLNAVMRWG	64774.7	1855.28	29342.8	5	0.952014	TRUE	0.794276	TRUE	8.00745	TRUE	0.682143	TRUE	0.72153	TRUE	0.285687	FALSE
TRLPVLGCIQNFENS	64773	21946.7	41635	0	0.271569	FALSE	0.0961824	FALSE	0.592274	FALSE	0.375595	FALSE	0.207806	FALSE	1.55861	TRUE
YFSIGPQAKWQYLCF	64772.3	12516.6	38020.4	5	0.987713	TRUE	0.791949	TRUE	26.3045	TRUE	0.817857	TRUE	0.908832	TRUE	0.0608754	FALSE
AQLYEDFLFPHRYFL	64767	10898.4	41095.4	5	0.997963	TRUE	0.816774	TRUE	81.7107	TRUE	0.663095	TRUE	0.912818	TRUE	0.00933481	FALSE
TCQGDSLRRYSASWY	64743.3	31798.3	42900.6	5	0.934572	TRUE	0.809746	TRUE	9.67729	TRUE	0.572024	TRUE	0.607035	TRUE	0.0169146	FALSE
TVRITCQGDSLRRYS	64732.3	32585.5	33218.5	4	0.553873	TRUE	0.708867	TRUE	5.35386	TRUE	0.379762	FALSE	0.533022	TRUE	0.457683	FALSE
EEEVEEEGDVDSDEE	64731.7	511.979	4150.91	0	0.00807151	FALSE	0.0250258	FALSE	0.00475899	FALSE	0.266071	FALSE	0.179228	FALSE	77.1816	TRUE
NSYSFWLASLNPERM	64731	3624.64	25330.1	5	0.805068	TRUE	0.762072	TRUE	3.93409	TRUE	0.544643	TRUE	0.707098	TRUE	1.59407	TRUE
YFLEKYPLSQYKYIR	64731	28522.3	64043.2	5	0.999999	TRUE	0.819877	TRUE	47.3993	TRUE	0.889881	TRUE	0.928115	TRUE	0.00399672	FALSE
KLNEIWHRRHDYWLL	64729	3692.43	41931.5	5	0.997956	TRUE	0.800962	TRUE	58.19	TRUE	0.822619	TRUE	0.862023	TRUE	0.049928	FALSE
YKSKPSPYVQYGFLS	64728.3	27726.2	31130.1	5	0.9939	TRUE	0.772074	TRUE	5.15196	TRUE	0.607738	TRUE	0.568377	TRUE	0.0322639	FALSE
WLPSLGLPQYRSYFM	64724.3	27313.3	64268	5	0.995281	TRUE	0.813413	TRUE	34.0633	TRUE	0.656548	TRUE	0.88036	TRUE	0.00878786	FALSE
KQPTFCSHCTDFIWG	64723.7	12614.3	19229.8	5	0.681909	TRUE	0.799566	TRUE	11.5643	TRUE	0.591071	TRUE	0.686704	TRUE	0.0898506	FALSE
PQQCPPLPLPFLPWS	64717.3	22121.2	38984.2	4	1	TRUE	0.775266	TRUE	0.892342	FALSE	0.723214	TRUE	0.648802	TRUE	0.485475	FALSE
DNDVSSDDARMPAER	64706.3	22201.5	40878.1	0	0.0401167	FALSE	0.00488965	FALSE	0.270164	FALSE	0.309524	FALSE	0.0791873	FALSE	14.8013	TRUE
EFRYGSWREPVNPYY	64706.3	26035.5	60263.6	5	0.999299	TRUE	0.801149	TRUE	26.7925	TRUE	0.839286	TRUE	0.851518	TRUE	0.000683597	FALSE
FWSRSQWCPLPIFRS	64703.7	15171	46972.2	5	1	TRUE	0.823044	TRUE	15.1515	TRUE	0.894643	TRUE	0.914737	TRUE	0.056269	FALSE
FRDVYHLNRHKLSHS	64686.3	10325.8	35161.3	5	0.999967	TRUE	0.788765	TRUE	11.905	TRUE	0.721429	TRUE	0.772862	TRUE	0.0122349	FALSE
GRRVLVYSCRHGYEL	64678.7	4023.92	39531.1	5	0.999966	TRUE	0.815173	TRUE	52.1483	TRUE	0.789286	TRUE	0.931558	TRUE	0.0476261	FALSE
FCGEPIPYRTLVRGR	64669.3	28656	57831.7	5	0.999855	TRUE	0.81101	TRUE	7.74499	TRUE	0.802976	TRUE	0.81631	TRUE	0.0123729	FALSE
MGHMESKYYAYLCYI	64663	1764.9	20011.4	5	0.999737	TRUE	0.8212	TRUE	129.841	TRUE	0.757738	TRUE	0.908684	TRUE	0.000876458	FALSE
QHSISAIYWPMTRWL	64649.3	31429.7	58666.2	5	0.661794	TRUE	0.805771	TRUE	18.3945	TRUE	0.577381	TRUE	0.658775	TRUE	0.19791	FALSE
GGELLSLRYDLTVPF	64648.7	633.8	24215.2	4	0.997357	TRUE	0.774259	TRUE	1.23303	FALSE	0.58869	TRUE	0.484949	TRUE	0.140341	FALSE
FSQGHFWSYRHSSWS	64639.3	3811.5	29682	5	0.996618	TRUE	0.808564	TRUE	43.13	TRUE	0.65	TRUE	0.72958	TRUE	0.0173523	FALSE
WQVTDMNRLHRFLCF	64628.3	8404.29	28544.6	5	0.95306	TRUE	0.804441	TRUE	26.6271	TRUE	0.76131	TRUE	0.809177	TRUE	0.00792749	FALSE
VKNMLYPLALSYLCH	64627	2009.52	21617.4	5	0.995835	TRUE	0.789603	TRUE	8.33228	TRUE	0.693452	TRUE	0.874116	TRUE	0.288573	FALSE
FRSNADYQYQLLRCN	64625	13903.9	37387.5	5	0.98814	TRUE	0.784759	TRUE	3.60625	TRUE	0.58869	TRUE	0.54193	TRUE	0.157781	FALSE
RVPCSNPRWNEWLNY	64611	21732	59394.7	5	0.998424	TRUE	0.775799	TRUE	6.19338	TRUE	0.844048	TRUE	0.854045	TRUE	0.132003	FALSE
NKKHYRLYVIYKVPQ	64603.3	3093.48	27894.2	5	0.999847	TRUE	0.819213	TRUE	18.2136	TRUE	0.626786	TRUE	0.833729	TRUE	0.0425586	FALSE
AHLYSRFLIDPFFPN	64590.3	16936.2	54230.2	5	1	TRUE	0.813233	TRUE	12.451	TRUE	0.766667	TRUE	0.958299	TRUE	0.0530347	FALSE
FCTPLPSTRCFANWP	64589	20699.5	54820.9	5	0.995326	TRUE	0.815179	TRUE	10.0458	TRUE	0.828571	TRUE	0.83187	TRUE	0.0886518	FALSE
KRFPVCQAHGYFCQL	64585	11781	43188.8	5	0.999987	TRUE	0.8121	TRUE	17.8952	TRUE	0.883929	TRUE	0.947113	TRUE	0.0751198	FALSE
NTQRVPCSNPRWNEW	64579.7	14659.9	45042.3	5	0.976526	TRUE	0.649665	TRUE	8.69514	TRUE	0.672024	TRUE	0.65217	TRUE	27.556	TRUE
SNVSIAFYRYSVYWD	64561.3	4831	32569.9	5	0.999717	TRUE	0.820141	TRUE	115.917	TRUE	0.664286	TRUE	0.895583	TRUE	0.03377	FALSE
DSYMLVMRNMFSHRL	64551	40343.5	29805.7	5	0.83504	TRUE	0.792128	TRUE	15.8474	TRUE	0.586905	TRUE	0.662725	TRUE	0.0315025	FALSE
LEHIFAPPRHLHWFC	64547.3	18831.8	48553.9	5	0.963068	TRUE	0.735771	TRUE	18.4898	TRUE	0.809524	TRUE	0.816313	TRUE	0.00856566	FALSE
KVCYYYDGDIGNYYY	64540.3	25938.3	54378.6	5	0.999938	TRUE	0.820986	TRUE	1376.57	TRUE	0.824405	TRUE	0.860818	TRUE	0.000133878	FALSE
CTYSLPSTRCFANWP	64521.3	21488.4	50657.5	5	0.993256	TRUE	0.816122	TRUE	11.6815	TRUE	0.814881	TRUE	0.792303	TRUE	0.175603	FALSE
RLRRPLRGARIWTWG	64489	23026.3	53228.4	5	0.985861	TRUE	0.795701	TRUE	29.6985	TRUE	0.716667	TRUE	0.927452	TRUE	0.320661	FALSE
DILEHIIYDFEDPEM	64476	1090.49	6876.71	0	0.0556052	FALSE	0.378569	FALSE	1.72063	FALSE	0.394643	FALSE	0.254757	FALSE	0.84428	FALSE
QQHYGEYIVLRQRKR	64469	17933.6	47531.7	5	0.912524	TRUE	0.634633	TRUE	6.4746	TRUE	0.504167	TRUE	0.50156	TRUE	0.290528	FALSE
HVHYLIKWRDLPYDQ	64465.3	2560.77	38121.8	5	0.961958	TRUE	0.801592	TRUE	10.4986	TRUE	0.701786	TRUE	0.734435	TRUE	0.00428823	FALSE
TNIPGEYRCLCYDGF	64456.3	4533.02	48542	5	0.9995	TRUE	0.820183	TRUE	29.8396	TRUE	0.72619	TRUE	0.950755	TRUE	0.111755	FALSE
INSWPFLLGKVRGII	64451.3	26938.9	44376.2	2	0.809314	TRUE	0.4209	FALSE	1.79569	FALSE	0.464286	FALSE	0.413726	TRUE	0.0869313	FALSE
VLKPNYVCFFGYPSF	64450	2886.04	29251	5	0.996553	TRUE	0.822	TRUE	80.1432	TRUE	0.690476	TRUE	0.803352	TRUE	0.072236	FALSE
MDRQAYASFMHRFGN	64447.3	27471.4	33579.1	5	0.877703	TRUE	0.806468	TRUE	29.9879	TRUE	0.597024	TRUE	0.66612	TRUE	0.0604393	FALSE
RSQGVFLARYGPAWR	64441	3066.47	32640.5	5	0.999734	TRUE	0.812079	TRUE	21.1341	TRUE	0.710119	TRUE	0.837705	TRUE	0.366133	FALSE
ITTSLKSEGEEEEEE	64440	2819.32	10256	0	0.000935419	FALSE	0.131426	FALSE	0.00329519	FALSE	0.177381	FALSE	0.0206152	FALSE	253.131	TRUE
LWLHQAFFSPWTLLR	64436.3	3444.81	25052.1	5	0.991614	TRUE	0.77933	TRUE	34.437	TRUE	0.727976	TRUE	0.891264	TRUE	0.0546382	FALSE
TQPWGKVPRLLRECW	64436.3	21873.2	56532.7	4	0.258203	FALSE	0.740009	TRUE	6.05688	TRUE	0.52381	TRUE	0.64564	TRUE	1.01057	TRUE
QNKKVMIYRFVTRAS	64435	7570.18	45506.7	5	0.999947	TRUE	0.813002	TRUE	3.67468	TRUE	0.641667	TRUE	0.642504	TRUE	0.490702	FALSE
STDFHYRHSLHKVWK	64423.3	17325.7	46435.5	5	0.999884	TRUE	0.755595	TRUE	21.7663	TRUE	0.835119	TRUE	0.881139	TRUE	0.158657	FALSE
FLEKYPLSQYKYIRS	64420.7	31096.7	57073.9	5	1	TRUE	0.810484	TRUE	18.8578	TRUE	0.827381	TRUE	0.821068	TRUE	0.0387089	FALSE
LRRPLRGARIWTWGM	64403.7	27911.4	58313.8	5	0.976458	TRUE	0.810081	TRUE	39.3626	TRUE	0.703571	TRUE	0.957741	TRUE	0.0427813	FALSE
WYPLWGGIMYIISGS	64403.3	110.206	12952.1	5	0.989574	TRUE	0.734035	TRUE	14.8973	TRUE	0.797619	TRUE	0.75642	TRUE	0.0016857	FALSE
EWTHAWYTNIQDWER	64399	20796.9	27048.1	5	0.583693	TRUE	0.654849	TRUE	11.4703	TRUE	0.566667	TRUE	0.464938	TRUE	0.204061	FALSE
RQKGSVHHDYRGMLY	64397.7	3709.17	28251.3	5	0.913678	TRUE	0.809642	TRUE	22.4537	TRUE	0.657738	TRUE	0.769577	TRUE	0.0381287	FALSE
VEKRMRTTEFAYHWY	64397	19166.8	22507.8	5	0.898946	TRUE	0.806736	TRUE	77.3672	TRUE	0.650595	TRUE	0.724746	TRUE	0.0252825	FALSE
STASAEAVFASEVKK	64396.3	7725.32	42780.1	0	0.0467842	FALSE	0.0277795	FALSE	0.0230426	FALSE	0.307738	FALSE	0.0802709	FALSE	84.4666	TRUE
FVTFLYQITRGIAAR	64394	12899.5	37628.4	5	1	TRUE	0.777619	TRUE	5.717	TRUE	0.741071	TRUE	0.77255	TRUE	0.253841	FALSE
RQIKSFRVASNPYTW	64393.7	4752.23	43122.5	5	0.626632	TRUE	0.798649	TRUE	7.3349	TRUE	0.513095	TRUE	0.736981	TRUE	3.75245	TRUE
MLLQKMLRKLKEQGH	64384.7	6803.88	43235.7	4	0.997375	TRUE	0.544443	TRUE	0.879876	FALSE	0.525	TRUE	0.514558	TRUE	0.486522	FALSE
RLFIWRTRNRMMN	64383.3	32471.6	34929.9	5	0.709187	TRUE	0.737218	TRUE	8.28165	TRUE	0.505357	TRUE	0.410793	TRUE	0.00908446	FALSE
YKAVPSWFVRVENMV	64367.3	7653.2	36275.9	4	0.307719	FALSE	0.528021	TRUE	3.06958	TRUE	0.53869	TRUE	0.527224	TRUE	0.0401993	FALSE
SVDKKGHVHYLIKWR	64347.3	779.408	27724.7	5	0.980909	TRUE	0.790037	TRUE	9.5764	TRUE	0.732143	TRUE	0.673428	TRUE	0.1722	FALSE
KCGEKQEZSDCYCVC	64343.7	3543.04	36119.4	3	0.643557	TRUE	0.191875	FALSE	0.992519	FALSE	0.514286	TRUE	0.403579	TRUE	0.17246	FALSE
AVYTAMEYRWPFGNY	64339.3	1895.4	50474.7	5	0.998936	TRUE	0.810851	TRUE	215.196	TRUE	0.820833	TRUE	0.964703	TRUE	0.0218626	FALSE
RHVQGILRGFDPFMN	64339.3	3539.65	36694.2	5	0.734412	TRUE	0.78905	TRUE	3.66244	TRUE	0.539286	TRUE	0.536657	TRUE	0.193382	FALSE
KKTYEIWHRRHDYWL	64336	5602.23	45376.6	5	0.99414	TRUE	0.806585	TRUE	137.947	TRUE	0.854762	TRUE	0.9215	TRUE	0.00329894	FALSE
ATIREVLRLRPVAPM	64331	5293.34	28186.5	1	0.313903	FALSE	0.644176	TRUE	0.598112	FALSE	0.4375	FALSE	0.235403	FALSE	0.651403	FALSE
GSEVGNSALYLFECY	64322	3554.1	15683.4	5	0.987205	TRUE	0.783908	TRUE	5.47012	TRUE	0.755357	TRUE	0.803047	TRUE	0.654005	FALSE
WGMEYKGYLVSVDGY	64319.3	1479.13	46615.1	5	0.965258	TRUE	0.793583	TRUE	32.8883	TRUE	0.655357	TRUE	0.781564	TRUE	0.000608655	FALSE
FFSPWTLLRGGYNEW	64318.7	1529.26	23580.6	5	0.974662	TRUE	0.820592	TRUE	92.2139	TRUE	0.658333	TRUE	0.853602	TRUE	0.100965	FALSE
QRIYGISFPDPKMLK	64314	9500.65	46153.4	5	0.901267	TRUE	0.549829	TRUE	3.19033	TRUE	0.565476	TRUE	0.527896	TRUE	0.25637	FALSE
SAVDRGFFRSVFYRS	64299	2400.46	45120.5	5	0.999804	TRUE	0.816278	TRUE	19.149	TRUE	0.707738	TRUE	0.816504	TRUE	0.0506058	FALSE
KFTCKVPGLYYFVYH	64297.3	5519.55	50545.5	5	0.999998	TRUE	0.819874	TRUE	220.05	TRUE	0.867262	TRUE	0.990188	TRUE	0.0059451	FALSE
FHQSVISRYRVQSTP	64291.3	2907.52	47968.4	4	0.937279	TRUE	0.640011	TRUE	1.05668	FALSE	0.569643	TRUE	0.504658	TRUE	0.169514	FALSE
EIARRHPYFYAPELL	64268	29238.8	60033.8	5	0.998145	TRUE	0.736109	TRUE	13.7822	TRUE	0.605952	TRUE	0.808659	TRUE	0.361796	FALSE
ARVVPLGSMQTVSGY	64252.7	3515.34	45620.2	2	0.168326	FALSE	0.162839	FALSE	1.59305	FALSE	0.540476	TRUE	0.447823	TRUE	0.0730479	FALSE
VNDRGSYHCICKTGY	64245	2714.96	46563.3	5	0.985108	TRUE	0.800763	TRUE	42.5929	TRUE	0.655357	TRUE	0.825874	TRUE	0.114556	FALSE
GFIRQRAYQTTMPYR	64228.7	18245	32249.7	5	0.951983	TRUE	0.816036	TRUE	28.648	TRUE	0.595238	TRUE	0.747167	TRUE	0.0337416	FALSE
LLSPCLHMLPHLHFG	64210.3	1741.68	45232.5	5	0.980251	TRUE	0.793835	TRUE	7.92442	TRUE	0.636905	TRUE	0.754263	TRUE	0.0815178	FALSE
INTDGSFHCVCNAGF	64208.3	4426.31	48471.4	5	0.772339	TRUE	0.61374	TRUE	8.49997	TRUE	0.573214	TRUE	0.655484	TRUE	0.599815	FALSE
GKTIQTIVFLYSLYK	64203.3	2026.03	42119.7	5	0.999222	TRUE	0.804029	TRUE	4.8477	TRUE	0.69881	TRUE	0.733009	TRUE	0.23917	FALSE
YFGPVYYQKLKHMVL	64203	14707.9	49392.3	5	0.999993	TRUE	0.692937	TRUE	33.1661	TRUE	0.706548	TRUE	0.85512	TRUE	0.00804694	FALSE
LLLQLLGSPGRRYYS	64188.3	4386.23	17188.8	5	0.999487	TRUE	0.792031	TRUE	17.2717	TRUE	0.595238	TRUE	0.783493	TRUE	0.0889681	FALSE
REFRYGSWREPVNPY	64181	21461	52637.2	5	0.996586	TRUE	0.772062	TRUE	6.99231	TRUE	0.757738	TRUE	0.702786	TRUE	0.00159887	FALSE
IEPLPVTPTRDVA	64178	29470.1	56789.6	0	0.00329243	FALSE	0.0256211	FALSE	0.182737	FALSE	0.175	FALSE	0.0467224	FALSE	1.56832	TRUE
MMGHRVRILPWSTFR	64176.7	20245.4	52321.6	5	0.990739	TRUE	0.814514	TRUE	19.8809	TRUE	0.66131	TRUE	0.761594	TRUE	0.104742	FALSE
DVIPFLRFFPNPGLR	64176	2734.01	21227.3	5	0.988149	TRUE	0.804576	TRUE	9.50919	TRUE	0.61369	TRUE	0.667182	TRUE	0.248381	FALSE
KTVQTAVFLYSLYKE	64143.3	1315.72	23349.1	4	0.999934	TRUE	0.794004	TRUE	1.86677	FALSE	0.671429	TRUE	0.840312	TRUE	1.00183	TRUE
NYHYLVKWRDLPYDQ	64143	2155.18	11134	5	0.99949	TRUE	0.810531	TRUE	21.0482	TRUE	0.767857	TRUE	0.883094	TRUE	0.00125291	FALSE
DSGPTFNYLLDMPLW	64140.7	11322.2	50205.9	5	0.999998	TRUE	0.737522	TRUE	22.8728	TRUE	0.795833	TRUE	0.933703	TRUE	0.814257	FALSE
HWQRTRRRTPRPG	64140	29660	48257.3	1	0.265735	FALSE	0.0903808	FALSE	3.79027	TRUE	0.408929	FALSE	0.220791	FALSE	0.11137	FALSE
LYNENTVRESPNITD	64119.3	11671.4	41648.9	0	0.0611648	FALSE	0.0298006	FALSE	0.105185	FALSE	0.391071	FALSE	0.187054	FALSE	1.97598	TRUE
MDPNTGRSRGFGFIL	64119.3	2123.49	22773.5	5	0.927863	TRUE	0.737235	TRUE	12.3999	TRUE	0.629762	TRUE	0.691823	TRUE	0.318194	FALSE
PAVYFKEQFLDGDGW	64117.3	7527.17	16474.3	5	0.868147	TRUE	0.788843	TRUE	12.4829	TRUE	0.505357	TRUE	0.684471	TRUE	0.469984	FALSE
YRFGIKPEWMTVHRI	64117	18317.5	40555	5	0.959435	TRUE	0.778657	TRUE	5.94248	TRUE	0.822619	TRUE	0.728908	TRUE	0.00373517	FALSE
PTFNYLLDMPLWYLT	64116.7	9790.05	39871.8	5	1	TRUE	0.812229	TRUE	41.2826	TRUE	0.88869	TRUE	0.979306	TRUE	0.0394657	FALSE
YGGCLCYGPPIENGF	64114.3	9352.57	42696.9	5	0.934766	TRUE	0.797788	TRUE	8.70708	TRUE	0.598214	TRUE	0.63425	TRUE	0.00913544	FALSE
DKCQRRQKNRAFCYF	64105.3	10414.7	38903.7	5	0.969816	TRUE	0.807812	TRUE	22.6563	TRUE	0.680952	TRUE	0.779965	TRUE	0.220342	FALSE
QRMMLYDTSILYCYE	64091.7	16934.9	49065.3	5	0.994418	TRUE	0.821793	TRUE	19.6902	TRUE	0.753571	TRUE	0.817966	TRUE	0.0186266	FALSE
HRIGQANKVMIYRFV	64089.3	6369.66	39666.8	5	0.996149	TRUE	0.680918	TRUE	4.06756	TRUE	0.681548	TRUE	0.601166	TRUE	0.0715493	FALSE
PDFPKKPLTPYFRFF	64088.3	5936.62	37475.8	5	0.99955	TRUE	0.809648	TRUE	21.5615	TRUE	0.714881	TRUE	0.850022	TRUE	0.0169561	FALSE
YRLQRFLADFRDLTS	64088	1441.28	39516.4	5	0.890374	TRUE	0.804641	TRUE	4.34473	TRUE	0.61369	TRUE	0.553478	TRUE	0.0942071	FALSE
TNYKAFSQFMRPLIA	64087.3	17323.4	43469.1	5	0.978144	TRUE	0.726495	TRUE	2.67074	TRUE	0.689881	TRUE	0.584465	TRUE	0.125609	FALSE
LKYYGLRKEWLLGML	64084	6694.74	15934.7	5	1	TRUE	0.707214	TRUE	29.6205	TRUE	0.877976	TRUE	0.929908	TRUE	0.0521673	FALSE
IDPFTYEDPNEAV	64079.7	26315.6	42965.1	0	0.063005	FALSE	0.0316586	FALSE	0.335545	FALSE	0.177976	FALSE	0.0761404	FALSE	2.78969	TRUE
EKYYRFGIKPEWMTV	64075.3	4350.65	35951.4	5	0.999997	TRUE	0.775108	TRUE	8.79457	TRUE	0.783333	TRUE	0.788707	TRUE	0.0393093	FALSE
GIIQGIDSFVIWGCA	64075.3	767.052	14019.6	3	0.293261	FALSE	0.318555	FALSE	3.01854	TRUE	0.549405	TRUE	0.421937	TRUE	1.67598	TRUE
EMEEKYYRFGIKPEW	64065.7	7300.53	40572.7	5	1	TRUE	0.752647	TRUE	18.7927	TRUE	0.830952	TRUE	0.898236	TRUE	1.00753	TRUE
QMWAPKFYVVTYTGD	64061	5202.62	32163.9	5	0.99995	TRUE	0.793557	TRUE	10.5712	TRUE	0.780952	TRUE	0.845746	TRUE	0.122572	FALSE
IVSILPYFITLGTDL	64060	10319.3	33826.1	3	0.811412	TRUE	0.693848	TRUE	2.18845	FALSE	0.447024	FALSE	0.473196	TRUE	0.727618	FALSE
HQIEYYFGDFNLPRD	64057.7	573.333	13377.3	5	0.999998	TRUE	0.799555	TRUE	14.5707	TRUE	0.791071	TRUE	0.823049	TRUE	0.0740496	FALSE
EPCPPYWAVGDFGPC	64053	3632.66	24019.7	5	0.996119	TRUE	0.810622	TRUE	4.74079	TRUE	0.839286	TRUE	0.844232	TRUE	0.0437536	FALSE
TRVSSFLPWIRTTMR	64052.7	19118.5	41348.1	5	0.99097	TRUE	0.799107	TRUE	5.8053	TRUE	0.65	TRUE	0.719292	TRUE	0.201598	FALSE
LQLEIFHLVMYRNYQ	64049.7	5388.93	40859	5	0.999559	TRUE	0.78811	TRUE	16.9738	TRUE	0.767857	TRUE	0.764194	TRUE	0.0519747	FALSE
CVMALETLFSVLLSL	64037.3	3949.69	38978.5	2	0.678358	TRUE	0.257366	FALSE	0.748467	FALSE	0.542857	TRUE	0.33702	FALSE	0.503544	FALSE
KSDFGKFVLSSGKFY	64037	4244.15	35858.1	5	0.95874	TRUE	0.793206	TRUE	3.81892	TRUE	0.649405	TRUE	0.724799	TRUE	0.247041	FALSE
IKHRRIHSGLKPYEC	64031.3	5468.09	20159.1	5	0.997191	TRUE	0.751797	TRUE	5.16692	TRUE	0.621429	TRUE	0.806181	TRUE	0.0374061	FALSE
KYYKYILTRNFEALN	64031.3	6070.8	38623.7	5	1	TRUE	0.786904	TRUE	14.3468	TRUE	0.801786	TRUE	0.833431	TRUE	0.021356	FALSE
YWLLAGIINHGYARW	64030.3	6481.45	43603.2	5	0.99762	TRUE	0.811397	TRUE	132.403	TRUE	0.892262	TRUE	0.916192	TRUE	0.0412141	FALSE
KLVEASTQFKKKQ	64028.7	48204.7	50730.9	0	0.0206867	FALSE	0.0146659	FALSE	0.183555	FALSE	0.209524	FALSE	0.0440955	FALSE	7.75977	TRUE
YLNSVIESHTEFIFT	64020.7	5187	23482.4	0	0.0195598	FALSE	0.373016	FALSE	1.69516	FALSE	0.451786	FALSE	0.216885	FALSE	0.235081	FALSE
LLCAFRCVNTYGSYE	64017.7	5386.13	50426.7	5	0.997443	TRUE	0.807861	TRUE	7.57203	TRUE	0.67619	TRUE	0.826028	TRUE	0.0117457	FALSE
MPREDRATWKSNYFL	64003	4695.59	23836.3	4	0.415677	FALSE	0.749478	TRUE	10.9901	TRUE	0.551786	TRUE	0.552418	TRUE	0.177545	FALSE
ELYFFHELSPGSCFF	63989.3	2461.72	35511.9	5	0.981864	TRUE	0.771317	TRUE	19.228	TRUE	0.62619	TRUE	0.747573	TRUE	0.0416436	FALSE
YGRRQFQSLDTTMRR	63984.7	4058.02	22729.9	5	0.498496	TRUE	0.73202	TRUE	10.8443	TRUE	0.533929	TRUE	0.646806	TRUE	0.0968672	FALSE
FGQILDILVSRSLKM	63973.3	5594.19	17065.1	3	0.113002	FALSE	0.485309	TRUE	1.56269	FALSE	0.5	TRUE	0.390499	TRUE	1.77111	TRUE
MARDRLELGMWIPYR	63968.7	28053.5	52420.7	5	0.959553	TRUE	0.80566	TRUE	30.6988	TRUE	0.590476	TRUE	0.69973	TRUE	0.0765774	FALSE
WFYMGLTTIMAGSDY	63966	5161.83	25642.4	4	0.292323	FALSE	0.774976	TRUE	48.5158	TRUE	0.627976	TRUE	0.58795	TRUE	0.00185279	FALSE
PYFYNDTVTFKCYSG	63958.3	2315.48	50169.3	5	0.997387	TRUE	0.813492	TRUE	23.3284	TRUE	0.734524	TRUE	0.843742	TRUE	0.00479983	FALSE
KKQMPPVGSKKSSTR	63949	6103.95	38773.8	0	0.0237091	FALSE	0.125207	FALSE	0.1802	FALSE	0.382738	FALSE	0.163673	FALSE	5.35632	TRUE
VYIRGSKIRFLILPD	63948.3	1755.57	31917.3	5	0.992765	TRUE	0.790511	TRUE	4.61529	TRUE	0.622619	TRUE	0.777498	TRUE	0.232534	FALSE
VAVFPMLKKDKAQTS	63944	3668.83	22879.2	1	0.475393	TRUE	0.0423833	FALSE	0.176544	FALSE	0.418452	FALSE	0.14895	FALSE	2.52701	TRUE
FLVVPPSRYRPVSRL	63929.3	1630.28	14745.2	5	0.828615	TRUE	0.807276	TRUE	3.75266	TRUE	0.545238	TRUE	0.610802	TRUE	0.0250919	FALSE
LIVRVELSPMQKKYY	63917.7	3289.88	25916.2	5	0.999998	TRUE	0.693229	TRUE	7.25305	TRUE	0.727976	TRUE	0.854937	TRUE	0.104348	FALSE
SKFFRVLNGYSLQHK	63913.3	1449.69	36498.4	4	0.997185	TRUE	0.803178	TRUE	2.14776	FALSE	0.645833	TRUE	0.549671	TRUE	0.0935455	FALSE
YLLLRGSCLNCHMLT	63911.3	17410.7	52951.9	5	0.911307	TRUE	0.711992	TRUE	16.0028	TRUE	0.570238	TRUE	0.617535	TRUE	0.0535006	FALSE
PPFRVTLTWEKKYYV	63900.3	20386.8	25011.4	5	0.999086	TRUE	0.76832	TRUE	19.3846	TRUE	0.625	TRUE	0.861306	TRUE	0.042108	FALSE
RMYGVKGLQAYIRKH	63900.3	7030.57	50241.6	5	0.825451	TRUE	0.822783	TRUE	11.9146	TRUE	0.593452	TRUE	0.635161	TRUE	0.20302	FALSE
ANYVCRNGFLEVYPF	63899.3	5032.53	38934.5	5	0.8988	TRUE	0.821312	TRUE	15.4646	TRUE	0.696429	TRUE	0.81094	TRUE	0.0632217	FALSE
VDEVHMLDIECFTYL	63898.7	259.061	15267.4	4	0.232189	FALSE	0.727628	TRUE	4.61531	TRUE	0.492262	TRUE	0.583919	TRUE	0.252463	FALSE
NSLKDLPDVQELITQ	63896.7	1736	13342.5	0	0.000901113	FALSE	0.00479337	FALSE	0.0364258	FALSE	0.232143	FALSE	0.0254258	FALSE	27.8393	TRUE
WRELPLRLADFGVLH	63896	2669.4	12919.3	4	0.841755	TRUE	0.786664	TRUE	3.49795	TRUE	0.472024	FALSE	0.389656	TRUE	0.0536425	FALSE
PLSTIINWEREFQMW	63889.3	6225.53	26475.6	5	0.996073	TRUE	0.556561	TRUE	5.07413	TRUE	0.640476	TRUE	0.825765	TRUE	0.560704	FALSE
YRSYCYYFNEDPETW	63884.7	7760.89	49085	5	0.998411	TRUE	0.819931	TRUE	131.175	TRUE	0.779167	TRUE	0.871962	TRUE	0.0260405	FALSE
EMKNKFLARRFKLLE	63866	3227.12	16762.6	5	0.999721	TRUE	0.743919	TRUE	3.39256	TRUE	0.64881	TRUE	0.79637	TRUE	0.607814	FALSE
NIISRKTYMLNAWQY	63863.3	6869.5	25813.3	5	0.862986	TRUE	0.788937	TRUE	19.6067	TRUE	0.567262	TRUE	0.669621	TRUE	0.0996771	FALSE
RLLQCMSRVMQYHGC	63857	10135.1	40033.1	5	0.998155	TRUE	0.767691	TRUE	6.47111	TRUE	0.805357	TRUE	0.755427	TRUE	0.0465276	FALSE
DDTHYLLYIYDKMRL	63852.7	4945.68	45414.8	5	1	TRUE	0.795736	TRUE	148.731	TRUE	0.83869	TRUE	0.972866	TRUE	0.0167956	FALSE
GAMVQIITYRDYLPL	63838.3	1579.38	39185.2	5	1	TRUE	0.807187	TRUE	14.9104	TRUE	0.700595	TRUE	0.859983	TRUE	0.24113	FALSE
IRSEYKRMYGKSLYH	63836.7	16472.1	38615.4	5	0.999708	TRUE	0.82207	TRUE	60.2159	TRUE	0.724405	TRUE	0.945239	TRUE	0.0160675	FALSE
RKAFLNAVMRWGMPP	63828.7	14045.7	39575.3	5	0.916714	TRUE	0.809246	TRUE	3.7401	TRUE	0.629762	TRUE	0.726819	TRUE	0.532896	FALSE
PFVMKSPFNNRWYQM	63814.7	17458.3	23752.9	5	0.89772	TRUE	0.733653	TRUE	46.0774	TRUE	0.72619	TRUE	0.853605	TRUE	0.122569	FALSE
EFEMWAPDMYVVTYV	63811.3	4497.68	39875	5	0.991196	TRUE	0.697854	TRUE	8.92639	TRUE	0.769048	TRUE	0.810701	TRUE	0.0155642	FALSE
LDLLSFTYQVARGME	63810.3	2283.32	14758.4	5	0.986602	TRUE	0.724181	TRUE	3.11485	TRUE	0.578571	TRUE	0.568805	TRUE	0.141817	FALSE
VRESPNITDRWILSF	63810	5262.74	29009.2	1	0.106642	FALSE	0.618496	TRUE	2.00995	FALSE	0.438095	FALSE	0.326243	FALSE	1.73081	TRUE
KKKSMLDSEVKNLLS	63802.3	28.1587	6385.68	0	0.000947944	FALSE	0.0362	FALSE	0.129577	FALSE	0.231548	FALSE	0.0728718	FALSE	3.83093	TRUE
DRDGKYGFYTHVFRL	63800.3	412.083	18798.1	5	0.999824	TRUE	0.817187	TRUE	71.0637	TRUE	0.75119	TRUE	0.878214	TRUE	0.00459896	FALSE
DLHKKPFLAKYFPFM	63797.7	6868.63	50478.2	5	0.999771	TRUE	0.809411	TRUE	33.0576	TRUE	0.722619	TRUE	0.95663	TRUE	0.0259766	FALSE
SFDLSLARGLDYYTG	63797.3	3615.67	29460.8	5	0.999953	TRUE	0.811116	TRUE	4.42392	TRUE	0.6625	TRUE	0.705015	TRUE	0.0448929	FALSE
TVSSYFCKCPPGFYT	63786.7	5875.89	49557.9	5	0.99989	TRUE	0.81912	TRUE	18.2165	TRUE	0.7	TRUE	0.913391	TRUE	0.0197446	FALSE
CIVTLCKIGYRHVVD	63785.7	1430.41	29121.5	5	0.988496	TRUE	0.749705	TRUE	10.1054	TRUE	0.495238	TRUE	0.6573	TRUE	0.137933	FALSE
RDEMKRLARLSPRLR	63770.7	5895.23	7381.04	5	0.995654	TRUE	0.701434	TRUE	2.76284	TRUE	0.515476	TRUE	0.560774	TRUE	1.79087	TRUE
FYNAIKRGYRMAQPA	63767.3	5250.32	50797.5	5	0.998532	TRUE	0.794632	TRUE	6.65257	TRUE	0.659524	TRUE	0.787902	TRUE	0.0798698	FALSE
TIGDREVDSDAYYVY	63765.3	1711.5	33661.5	5	0.918964	TRUE	0.726855	TRUE	4.91675	TRUE	0.640476	TRUE	0.519528	TRUE	0.0855404	FALSE
DIDEVALQGIEFWSN	63757	106.667	12754.7	0	0.0725756	FALSE	0.218862	FALSE	0.307824	FALSE	0.391071	FALSE	0.181169	FALSE	4.44035	TRUE
DALQGFKITPSHAMK	63750.7	4508.02	32519.5	1	0.0822725	FALSE	0.102779	FALSE	0.79751	FALSE	0.493452	TRUE	0.303913	FALSE	5.62539	TRUE
PFFIIYCRALNSMGQ	63750.3	13978.2	50216.5	5	0.970426	TRUE	0.780584	TRUE	4.75156	TRUE	0.679762	TRUE	0.618484	TRUE	0.0193644	FALSE
KIRFLILPDMLKNAP	63736.7	11324.8	32232.1	2	0.657182	TRUE	0.446997	FALSE	0.696932	FALSE	0.483929	TRUE	0.298127	FALSE	0.409387	FALSE
WNRWNPDYVFYKETW	63731.3	5971.39	29977.2	5	0.957139	TRUE	0.812797	TRUE	143.099	TRUE	0.69881	TRUE	0.783255	TRUE	0.0172929	FALSE
TDGNTYPNECVLCFE	63716	2340.76	26618.8	1	0.117331	FALSE	0.619571	TRUE	0.888372	FALSE	0.479762	FALSE	0.281765	FALSE	0.0864772	FALSE
PVAPYWHSFHWKTAA	63709	16350.6	24209.4	5	0.963369	TRUE	0.682562	TRUE	19.0495	TRUE	0.622619	TRUE	0.593315	TRUE	0.0763995	FALSE
PVFVLLEYVTLKKMR	63701.7	3326.44	39202	5	0.984948	TRUE	0.729801	TRUE	8.63923	TRUE	0.560714	TRUE	0.699707	TRUE	0.189514	FALSE
VFTNAFRYGHTLIQP	63700.7	1430.41	9266.75	5	0.999652	TRUE	0.757416	TRUE	5.10181	TRUE	0.653571	TRUE	0.757767	TRUE	0.065026	FALSE
NIARFSPGMSILYSC	63691.7	2375.87	49578.9	5	0.9856	TRUE	0.777585	TRUE	3.55427	TRUE	0.639286	TRUE	0.607944	TRUE	0.192527	FALSE
FYTATESQYQQQP	63689.3	31548.1	54610.6	0	0.0134523	FALSE	0.0160544	FALSE	0.365386	FALSE	0.304167	FALSE	0.072526	FALSE	0.703126	FALSE
KGGPIYIITEYCRYG	63682.7	1463.54	47802.4	5	0.999889	TRUE	0.818638	TRUE	15.8691	TRUE	0.807738	TRUE	0.890625	TRUE	0.0696355	FALSE
SGITGEPFEAYIYFG	63676.7	1032.69	48735.1	5	0.98902	TRUE	0.765806	TRUE	4.30359	TRUE	0.720833	TRUE	0.638899	TRUE	0.130937	FALSE
GGGGGADAMSRLQKL	63676.3	1874.92	4660.28	4	0.999998	TRUE	0.590438	TRUE	0.344989	FALSE	0.493452	TRUE	0.523625	TRUE	2.33811	TRUE
TLNVEKHYDILMWYR	63644.3	5319.5	25755.9	5	0.847127	TRUE	0.80403	TRUE	55.8912	TRUE	0.58631	TRUE	0.723652	TRUE	0.0216815	FALSE
PPCQVGIFLDYEAGM	63641	1051.2	18615	5	0.923588	TRUE	0.544477	TRUE	2.79128	TRUE	0.563095	TRUE	0.61028	TRUE	0.573767	FALSE
LTNYKAFSQFVRPLI	63632.3	1124.52	21200	5	0.951729	TRUE	0.77862	TRUE	7.42339	TRUE	0.684524	TRUE	0.814767	TRUE	0.150377	FALSE
TQRVPCSNPRWNEWL	63618.3	15935.6	45729.4	5	0.991708	TRUE	0.762096	TRUE	6.30937	TRUE	0.710119	TRUE	0.629198	TRUE	0.134879	FALSE
MSTRSVSSSSYRRMF	63616.7	8514.8	52975.6	5	0.519649	TRUE	0.721287	TRUE	18.4581	TRUE	0.569643	TRUE	0.592844	TRUE	0.954288	FALSE
GGGGALSRAARLAPV	63588.7	525.983	3414.54	3	0.999584	TRUE	0.6624	TRUE	0.187827	FALSE	0.469048	FALSE	0.41069	TRUE	0.62428	FALSE
DGFFYFFHGTRQYKF	63576.3	5067.2	49858.1	5	0.999934	TRUE	0.806404	TRUE	279.692	TRUE	0.867857	TRUE	0.965469	TRUE	0.00112412	FALSE
KESIRFVERRLGYIY	63570	22030.8	51456.2	5	0.999176	TRUE	0.818838	TRUE	14.5443	TRUE	0.607143	TRUE	0.746292	TRUE	0.0736874	FALSE
SVIMNRSAVDRGFFR	63568.3	1546.29	30801.8	5	0.656095	TRUE	0.793578	TRUE	4.73103	TRUE	0.517857	TRUE	0.408034	TRUE	0.571264	FALSE
AMVSYYDVDYNKVEN	63553.3	8552.53	22183.2	4	0.832651	TRUE	0.316601	FALSE	2.52651	TRUE	0.494643	TRUE	0.40933	TRUE	0.143708	FALSE
LPLVLGPTAMRKYLP	63549.3	16277.4	40537.9	5	0.994756	TRUE	0.759877	TRUE	4.33655	TRUE	0.59881	TRUE	0.66334	TRUE	0.191396	FALSE
LVVASGVIYCLGGYD	63547	3360.15	48403.5	5	0.995961	TRUE	0.780087	TRUE	7.40105	TRUE	0.607738	TRUE	0.757837	TRUE	0.320123	FALSE
RLYTVVPRLVKFVDI	63538.7	6691.6	30021	4	0.891699	TRUE	0.662504	TRUE	1.59523	FALSE	0.530357	TRUE	0.429919	TRUE	0.037244	FALSE
PTMPNLFLWFWYVMA	63535.7	22649.8	35725.7	5	0.846824	TRUE	0.806253	TRUE	75.0903	TRUE	0.666667	TRUE	0.797156	TRUE	0.056058	FALSE
GIAYHMQTHQRHHVY	63533	9585.72	25697.6	5	0.719022	TRUE	0.789314	TRUE	62.1084	TRUE	0.569643	TRUE	0.700755	TRUE	0.0389502	FALSE
GGGGDEMKRLARLSP	63496.7	7981.67	12882.4	2	0.984795	TRUE	0.333389	FALSE	0.538653	FALSE	0.492262	TRUE	0.352798	FALSE	1.07747	TRUE
PFRMFLPSLGHRAPV	63473.7	10871.1	18583.5	5	0.946301	TRUE	0.818132	TRUE	10.7056	TRUE	0.533929	TRUE	0.795849	TRUE	0.107066	FALSE
TQWMSRHDRISPVYL	63448.7	9744.2	10749.7	5	0.594026	TRUE	0.808263	TRUE	5.95746	TRUE	0.568452	TRUE	0.666332	TRUE	0.143405	FALSE
WKDNRFMLISTRFGK	63363	3248.28	27578.8	5	0.897852	TRUE	0.78956	TRUE	7.3193	TRUE	0.5625	TRUE	0.614051	TRUE	0.0208423	FALSE
GGGMSRLARMTPAFL	63339.3	8564.68	13175.1	5	0.999907	TRUE	0.811345	TRUE	3.51166	TRUE	0.606548	TRUE	0.83857	TRUE	0.620692	FALSE
LKHAWDSSTFYRVDR	63309.7	5276.17	26437.3	5	0.972284	TRUE	0.737703	TRUE	8.18702	TRUE	0.580357	TRUE	0.719553	TRUE	0.0177687	FALSE
SRMKKEASVKFHVLL	63304.3	1929.21	28102.9	3	0.11972	FALSE	0.517073	TRUE	1.65082	FALSE	0.592262	TRUE	0.444056	TRUE	1.52077	TRUE
HGDWCDSHKFHYTQY	63302.3	17611.5	48364.6	5	0.970198	TRUE	0.796011	TRUE	30.7243	TRUE	0.909524	TRUE	0.788334	TRUE	0.0105284	FALSE
QYESYRPYAKWTIWD	63297.7	16474.6	28074.1	5	0.971078	TRUE	0.784792	TRUE	42.1548	TRUE	0.634524	TRUE	0.780702	TRUE	0.0213749	FALSE
GVWCYVAGKPGDFGY	63294.7	1218.93	17454.9	5	0.983664	TRUE	0.807847	TRUE	37.9271	TRUE	0.744048	TRUE	0.811655	TRUE	0.00301228	FALSE
IRDTNETYDVYCFAE	63274	2234.44	47647.9	5	0.93157	TRUE	0.762466	TRUE	4.19814	TRUE	0.666071	TRUE	0.613839	TRUE	0.177979	FALSE
AFSSFKYFCRHERTH	63257	11098	38618.5	5	0.980601	TRUE	0.81318	TRUE	63.1863	TRUE	0.65119	TRUE	0.882753	TRUE	0.0596329	FALSE
MTHSRQASWEFYYSL	63251	11599.8	27261.2	5	0.901254	TRUE	0.815517	TRUE	19.6159	TRUE	0.627381	TRUE	0.734752	TRUE	0.0837298	FALSE
CHSVQDLENPRFYGF	63249	18271	50430.8	5	0.972217	TRUE	0.802928	TRUE	11.4313	TRUE	0.757143	TRUE	0.856203	TRUE	0.298454	FALSE
DGPYKCELCGKAFFW	63246	11087.2	36132.3	5	0.924583	TRUE	0.817628	TRUE	98.1473	TRUE	0.798214	TRUE	0.965856	TRUE	0.0521527	FALSE
TVAFKKLCPHGRGFM	63244.3	2912.71	47920.5	4	0.298446	FALSE	0.807038	TRUE	24.6177	TRUE	0.482143	TRUE	0.695942	TRUE	0.295906	FALSE
KTIGWSMYHTAWYWR	63220	14711.5	30348.6	5	0.982511	TRUE	0.820714	TRUE	361.441	TRUE	0.80119	TRUE	0.894046	TRUE	0.0159973	FALSE
EYDEGFHYSQIQWYP	63173.3	17643.1	26403.6	5	0.856013	TRUE	0.790252	TRUE	16.3025	TRUE	0.591071	TRUE	0.509085	TRUE	0.0374043	FALSE
SFKWGHIYDMWYGLT	63173	26198.7	25845.8	5	0.995543	TRUE	0.820888	TRUE	78.7912	TRUE	0.707143	TRUE	0.84962	TRUE	0.0051553	FALSE
WMGSMPGFFESYFIE	63141.3	4279.81	23442.6	5	0.97019	TRUE	0.762266	TRUE	6.12608	TRUE	0.605357	TRUE	0.654736	TRUE	0.0102727	FALSE
GMTVMYEETPKYQQV	63087.7	18093.4	22084.5	0	0.0938972	FALSE	0.0554017	FALSE	0.563916	FALSE	0.467857	FALSE	0.193911	FALSE	0.138975	FALSE
KKWDIMFTYAPHQRY	63052.7	2852.33	23265.4	5	0.760089	TRUE	0.806696	TRUE	79.558	TRUE	0.65	TRUE	0.715256	TRUE	0.0220002	FALSE
SKKDSLAYMRNVIYW	63018.3	4035.58	25435.6	5	0.47236	TRUE	0.804671	TRUE	18.748	TRUE	0.585119	TRUE	0.626133	TRUE	0.202702	FALSE
NTEGGYLCGCPPGYF	63015	7546.54	46236	5	0.998658	TRUE	0.814022	TRUE	32.3095	TRUE	0.725595	TRUE	0.912108	TRUE	0.469701	FALSE
EEEEEEEEEEEGEGE	62970	852.35	7263.6	0	7.30068e-05	FALSE	0.038334	FALSE	0.000405574	FALSE	0.146429	FALSE	0.0271554	FALSE	422.372	TRUE
SLKDCMRRLFYNFDK	62918.3	26553.8	44762.4	5	0.996478	TRUE	0.802922	TRUE	11.538	TRUE	0.690476	TRUE	0.834295	TRUE	0.0281857	FALSE
TRQVSGARVVPLGSM	62891	11705.5	34422.7	2	0.376569	FALSE	0.259	FALSE	0.28725	FALSE	0.595833	TRUE	0.450533	TRUE	1.40581	TRUE
YPDPSSRYDAICYTG	62889	3793.46	17104.9	5	0.800713	TRUE	0.743077	TRUE	9.06273	TRUE	0.674405	TRUE	0.655154	TRUE	0.080924	FALSE
KQRLRSGSASPMELL	62862.3	5207.46	9606.21	0	0.00492838	FALSE	0.093948	FALSE	0.527528	FALSE	0.385119	FALSE	0.137682	FALSE	5.65219	TRUE
NHHPPLASIAYYRLP	62832.3	12239.1	30711.3	5	0.998607	TRUE	0.78285	TRUE	9.38358	TRUE	0.560119	TRUE	0.671828	TRUE	0.0759457	FALSE
HNSRYESDNSKYSHV	62828.3	10596.1	10472.2	0	0.0675638	FALSE	0.294681	FALSE	1.35977	FALSE	0.447619	FALSE	0.223642	FALSE	0.176691	FALSE
DAVFMKDGFFYFFHG	62825.3	2073.96	43200.7	5	0.999519	TRUE	0.81163	TRUE	179.463	TRUE	0.72619	TRUE	0.956219	TRUE	0.0280711	FALSE
GKLFRRSSELTKHRR	62806.7	1468.06	15997.8	5	0.792843	TRUE	0.679957	TRUE	3.37967	TRUE	0.585119	TRUE	0.376306	TRUE	0.453377	FALSE
FLKTTFCPPCRPKQW	62790.7	17819.4	49467.9	4	0.25707	FALSE	0.786002	TRUE	13.6429	TRUE	0.538095	TRUE	0.562185	TRUE	0.482075	FALSE
NHKQIAYYLIHPPLS	62780.7	23141.3	47877.6	5	0.999999	TRUE	0.781946	TRUE	10.764	TRUE	0.752976	TRUE	0.813682	TRUE	0.866358	FALSE
FGEKIRTRAISAKGM	62746	3505.47	42233.8	2	0.529404	TRUE	0.431549	FALSE	0.834931	FALSE	0.517857	TRUE	0.303931	FALSE	0.488872	FALSE
SPYEVRGFPTIYFSP	62730.3	20415.9	37812.9	5	0.939414	TRUE	0.804775	TRUE	4.19697	TRUE	0.582143	TRUE	0.727166	TRUE	0.0648021	FALSE
NSIVFTKLTPFMLGA	62728	1603.63	37298.7	0	0.144571	FALSE	0.376197	FALSE	1.36853	FALSE	0.388095	FALSE	0.265526	FALSE	0.187669	FALSE
MLISKNMPWRRLQGI	62725.7	4488.95	44638.3	5	0.835235	TRUE	0.648243	TRUE	3.03824	TRUE	0.582738	TRUE	0.661186	TRUE	0.135944	FALSE
MCPAQPHPCRRGFIP	62671.3	8626.33	47676.4	4	0.313314	FALSE	0.77245	TRUE	4.99995	TRUE	0.655357	TRUE	0.563667	TRUE	0.0924976	FALSE
GRPRTGLHWGIMPAF	62642.7	25209.4	26175.8	5	0.912846	TRUE	0.755967	TRUE	9.61709	TRUE	0.595833	TRUE	0.630514	TRUE	0.235433	FALSE
GQCGLLGYSGWCHYC	62631.7	3084.68	13010.4	5	0.999949	TRUE	0.821112	TRUE	91.441	TRUE	0.865476	TRUE	0.960349	TRUE	0.0063274	FALSE
WCYTTDPEKRYDYCD	62626.3	3518.69	23594.6	5	0.801881	TRUE	0.725201	TRUE	22.202	TRUE	0.870833	TRUE	0.645244	TRUE	0.00895986	FALSE
INTDGSYRCECPFGY	62617.3	3113.92	13184.8	5	0.999959	TRUE	0.819885	TRUE	28.5892	TRUE	0.668452	TRUE	0.891232	TRUE	0.0826534	FALSE
GADFAKMRTTTVRRL	62616.3	3697.84	44528	4	0.999952	TRUE	0.574218	TRUE	1.51647	FALSE	0.551786	TRUE	0.544184	TRUE	0.193521	FALSE
PEGTNAYRSYCYYFN	62605.3	3098.59	47737.6	5	0.999583	TRUE	0.816777	TRUE	57.7088	TRUE	0.73869	TRUE	0.820439	TRUE	0.0158708	FALSE
AKELQLEIFHLVMYR	62602	777.825	23859.9	5	0.991301	TRUE	0.703267	TRUE	4.92149	TRUE	0.621429	TRUE	0.584538	TRUE	0.214394	FALSE
QDRNIAIQSQFTRTK	62562.7	5899.01	44251.3	0	0.0280504	FALSE	0.0194411	FALSE	0.32562	FALSE	0.360119	FALSE	0.0589073	FALSE	4.59888	TRUE
YSHNDIVYVDCNPGF	62529.7	4500.17	47498.1	5	0.586054	TRUE	0.771853	TRUE	14.6327	TRUE	0.515476	TRUE	0.661557	TRUE	0.0461209	FALSE
IFNRQPTLHKMSMMG	62492	3063.55	38942.9	5	0.71892	TRUE	0.796842	TRUE	9.78293	TRUE	0.558333	TRUE	0.574504	TRUE	0.74509	FALSE
YGISMFASQWHGWPM	62477.3	11754.8	24897.3	5	0.532134	TRUE	0.810781	TRUE	59.2817	TRUE	0.636905	TRUE	0.741131	TRUE	0.0263988	FALSE
PMGRHRAHMMFNPHY	62469.3	6440.39	24686.8	5	0.923017	TRUE	0.808227	TRUE	76.5506	TRUE	0.616071	TRUE	0.794807	TRUE	0.0110581	FALSE
CFRVKLNVPDWYPNE	62418.7	1346.72	43200.4	5	0.835816	TRUE	0.744853	TRUE	3.77371	TRUE	0.61369	TRUE	0.601333	TRUE	0.0424013	FALSE
DDPLLTYRFPPKFTL	62384.7	626.519	21822.9	5	0.999807	TRUE	0.718311	TRUE	5.30734	TRUE	0.618452	TRUE	0.69563	TRUE	0.163595	FALSE
RILAKLPIEPRFGKM	62376	4694.03	37359.7	2	0.328379	FALSE	0.617369	TRUE	1.90264	FALSE	0.464881	FALSE	0.480639	TRUE	0.930782	FALSE
EYGRRLVMSIRRSAL	62371	4329.76	14356.4	5	0.998671	TRUE	0.747165	TRUE	2.96993	TRUE	0.603571	TRUE	0.61225	TRUE	0.082663	FALSE
VSLHDRIYVIGGYDG	62361.7	456.863	19919.9	5	0.999611	TRUE	0.794363	TRUE	14.2184	TRUE	0.610119	TRUE	0.824548	TRUE	0.183908	FALSE
PGFIMNGSRVIRCHT	62315.3	5784.17	49602.8	5	0.493105	TRUE	0.697055	TRUE	4.70045	TRUE	0.517262	TRUE	0.518162	TRUE	0.0595122	FALSE
VRPGYCYTALTNGRC	62297.7	1088.67	48673.1	5	0.918644	TRUE	0.811168	TRUE	20.0795	TRUE	0.620833	TRUE	0.697221	TRUE	0.0172926	FALSE
VDFQNTPYCFDQLRR	62248	2624.29	17736.7	5	0.93211	TRUE	0.717629	TRUE	8.28756	TRUE	0.554167	TRUE	0.521853	TRUE	0.0734355	FALSE
TLGASNRAFVRWLPA	62241.3	3756.12	41422.8	5	0.977094	TRUE	0.775326	TRUE	3.20771	TRUE	0.691071	TRUE	0.76061	TRUE	1.71162	TRUE
GYRCSCPQGYLQHYQ	62234	2337.79	49051.2	5	0.999455	TRUE	0.794524	TRUE	16.0171	TRUE	0.714881	TRUE	0.773294	TRUE	0.008768	FALSE
AQLYEDFLFPSIFPW	62207	10832.8	28396.5	5	0.980958	TRUE	0.813692	TRUE	19.6465	TRUE	0.742262	TRUE	0.916871	TRUE	0.407377	FALSE
ANLWSWYYQQYHVYT	62189	14524.1	26501.6	5	0.993674	TRUE	0.81802	TRUE	133.764	TRUE	0.764881	TRUE	0.845097	TRUE	0.0123898	FALSE
YGQVLYRLERYDECL	62172.7	233.535	14014	5	0.983865	TRUE	0.814726	TRUE	10.9485	TRUE	0.643452	TRUE	0.833449	TRUE	0.034411	FALSE
RHHYSLYVHGCRLIF	62143.3	11833.7	58863.7	5	0.990895	TRUE	0.815932	TRUE	113.156	TRUE	0.683333	TRUE	0.920945	TRUE	0.0110892	FALSE
RFNECVCTPYNADFD	62097.7	890.314	29312.3	5	0.663946	TRUE	0.745514	TRUE	7.56758	TRUE	0.5875	TRUE	0.539256	TRUE	0.384336	FALSE
LMNTLRKLRRQMDII	62097.3	4281.17	45124.9	2	0.898427	TRUE	0.471359	FALSE	2.14342	FALSE	0.4625	FALSE	0.539869	TRUE	0.273972	FALSE
GGGGGGSRLARIAPV	62094.3	114.65	2647.2	4	0.999965	TRUE	0.496252	TRUE	0.232681	FALSE	0.495833	TRUE	0.447487	TRUE	0.364772	FALSE
TYRSLLEGQEDHYNN	62085.3	1671.65	23713.8	0	0.0360631	FALSE	0.274996	FALSE	1.27428	FALSE	0.390476	FALSE	0.358943	FALSE	0.3903	FALSE
LVQYYTLYVRHSWTT	62023.7	7489.17	29944.7	5	0.999887	TRUE	0.822656	TRUE	121.409	TRUE	0.671429	TRUE	0.899445	TRUE	0.0183868	FALSE
PGGSQCVEHDCFALY	62019.3	5486.8	45913.9	5	0.494102	TRUE	0.785551	TRUE	9.602	TRUE	0.510714	TRUE	0.570338	TRUE	0.419235	FALSE
MPRVYIGRLSYNVRE	62016.3	4391.99	15947.2	5	0.999703	TRUE	0.796764	TRUE	4.60445	TRUE	0.768452	TRUE	0.808469	TRUE	0.0040209	FALSE
KEFKAYVSLFMRHLC	61996.3	493.775	20261.4	5	0.95247	TRUE	0.784986	TRUE	17.3011	TRUE	0.635714	TRUE	0.670775	TRUE	0.0329478	FALSE
KTYQGSYGFRLGFLH	61996.3	12079.1	47609.5	5	1	TRUE	0.818583	TRUE	60.0081	TRUE	0.879167	TRUE	0.99119	TRUE	0.64081	FALSE
FLIDPFFPNMIPNMN	61994.3	22139.2	45424.1	4	1	TRUE	0.665951	TRUE	2.31009	FALSE	0.69881	TRUE	0.577766	TRUE	0.0443	FALSE
IRFCEHKRLNMATLR	61956.3	3737.04	40532.1	4	0.514596	TRUE	0.76686	TRUE	1.77685	FALSE	0.528571	TRUE	0.431102	TRUE	0.0551705	FALSE
CRNTPGSFVCTCPKG	61933.7	1044.14	15841.1	4	0.973733	TRUE	0.757185	TRUE	1.57167	FALSE	0.570833	TRUE	0.650082	TRUE	0.440883	FALSE
ANRRKEEAFRHKLAM	61902.3	25211.3	40074.4	5	0.99983	TRUE	0.667568	TRUE	3.23237	TRUE	0.669643	TRUE	0.716416	TRUE	1.41179	TRUE
PNFSYMGARLCNYLS	61899.3	15251.8	37193.5	5	0.991773	TRUE	0.814791	TRUE	28.0668	TRUE	0.635119	TRUE	0.706962	TRUE	0.0300078	FALSE
SGKFTCKVPGLYYFT	61890	1862.16	47983.7	5	0.999966	TRUE	0.818673	TRUE	19.3072	TRUE	0.731548	TRUE	0.890441	TRUE	0.0342963	FALSE
MNYFIQGLITLFEMG	61886.3	4091.92	24582.2	4	0.428278	FALSE	0.600135	TRUE	16.6128	TRUE	0.533333	TRUE	0.586897	TRUE	0.248205	FALSE
SRYNAYCCPGWKTLP	61884	1342.47	29293	5	0.991642	TRUE	0.814835	TRUE	17.0666	TRUE	0.75119	TRUE	0.836571	TRUE	0.0673297	FALSE
DFCETKKAYFLGYMV	61877	1730.34	43072.9	5	0.747548	TRUE	0.813829	TRUE	46.3011	TRUE	0.596429	TRUE	0.64691	TRUE	0.0164152	FALSE
QYFIIRPSKYNYYWY	61846.7	14249.9	33719.7	5	0.999141	TRUE	0.769774	TRUE	1272.74	TRUE	0.863095	TRUE	0.883449	TRUE	0.000738737	FALSE
QLLFAWRDKTARRED	61809.7	989.392	12362.7	1	0.523943	TRUE	0.306385	FALSE	2.16852	FALSE	0.477381	FALSE	0.361384	FALSE	1.78538	TRUE
ENTKGSFICHCDMGY	61741.3	3191.5	17929.9	5	0.599942	TRUE	0.782163	TRUE	18.9693	TRUE	0.56369	TRUE	0.771252	TRUE	0.252133	FALSE
FSLGGTPYPGMMVDS	61718	868.118	31681.9	2	0.330468	FALSE	0.441086	FALSE	1.98695	FALSE	0.57381	TRUE	0.374284	TRUE	0.170822	FALSE
VVTFFCRPHNICTFV	61690	5467.69	22135.5	5	0.983391	TRUE	0.700007	TRUE	7.11639	TRUE	0.680357	TRUE	0.684615	TRUE	0.0358255	FALSE
LGTSLTIPCYFIDPM	61683	1312.17	15542.1	5	0.603013	TRUE	0.757965	TRUE	4.85054	TRUE	0.521429	TRUE	0.635706	TRUE	0.335399	FALSE
KMKELPLVSLFCSCF	61642.7	6514.85	16298.7	4	0.9815	TRUE	0.708678	TRUE	1.69044	FALSE	0.714881	TRUE	0.663562	TRUE	1.6888	TRUE
DMEIWYTYMIYKHYP	61639.7	6912.11	31356.9	5	0.999464	TRUE	0.817588	TRUE	494.391	TRUE	0.783333	TRUE	0.887529	TRUE	0.00215056	FALSE
IKLNEWKMVSPMPWK	61637.7	2642.3	23168.2	5	0.999512	TRUE	0.769246	TRUE	4.33024	TRUE	0.717262	TRUE	0.750515	TRUE	1.47335	TRUE
GGAMRRLTRLTEVYL	61629.3	4096.65	4201.41	5	0.999935	TRUE	0.803933	TRUE	4.81808	TRUE	0.694048	TRUE	0.880908	TRUE	0.63632	FALSE
GYSGWCHYCKSSCHV	61606	2180.78	14882.6	5	0.728175	TRUE	0.795857	TRUE	37.7129	TRUE	0.675595	TRUE	0.678866	TRUE	0.00176082	FALSE
MQLVDSIVRQRDMYR	61604	6756.79	43632.3	4	0.431062	FALSE	0.728362	TRUE	6.77672	TRUE	0.595238	TRUE	0.544511	TRUE	0.340769	FALSE
SAQTWRGSQASYHLW	61601	26420.8	31203.6	4	0.412361	FALSE	0.762667	TRUE	17.7902	TRUE	0.530952	TRUE	0.637711	TRUE	2.90203	TRUE
MGARLCNYLSHHLTI	61596.3	4701.29	21793.4	5	0.914927	TRUE	0.748242	TRUE	15.3198	TRUE	0.535714	TRUE	0.607491	TRUE	0.0300028	FALSE
DAEGGDGTDPGTETE	61580.3	1788.57	31012.7	0	0.0029693	FALSE	0.0390793	FALSE	0.0471162	FALSE	0.222619	FALSE	0.0237258	FALSE	14.3858	TRUE
LMYPLYHSLTDLTRF	61577.3	3774.61	43560.8	5	0.99232	TRUE	0.82002	TRUE	23.1369	TRUE	0.632738	TRUE	0.70368	TRUE	0.0357555	FALSE
GRTYPVQEYFLEDCI	61557	8031.81	33378.9	5	0.523206	TRUE	0.783728	TRUE	2.94772	TRUE	0.616071	TRUE	0.470216	TRUE	0.095985	FALSE
MNLVQKYLENYYDLK	61552	1561.55	8112	5	0.52257	TRUE	0.721683	TRUE	16.1822	TRUE	0.549405	TRUE	0.614504	TRUE	0.485504	FALSE
GLPGYNAWRRFCGLP	61522.3	7397.38	41168.7	5	0.999997	TRUE	0.822088	TRUE	17.7144	TRUE	0.866071	TRUE	0.936412	TRUE	0.009803	FALSE
RLTLAPVYTSPQLDM	61511.7	1047.74	27183.1	3	0.761361	TRUE	0.45554	FALSE	1.26715	FALSE	0.513095	TRUE	0.46067	TRUE	0.559883	FALSE
ALLFHLKHFPVDLRF	61502	2868.94	12999.9	5	0.999999	TRUE	0.810723	TRUE	15.3187	TRUE	0.809524	TRUE	0.846475	TRUE	0.0506705	FALSE
GYYGPLRSVWVARNP	61498.7	1679.69	14790	5	0.998941	TRUE	0.801037	TRUE	13.1743	TRUE	0.692857	TRUE	0.86901	TRUE	0.138799	FALSE
RIFGYTKYRIGYGSE	61495.7	17564.9	31748.4	5	0.999976	TRUE	0.812738	TRUE	30.1934	TRUE	0.666071	TRUE	0.816952	TRUE	0.00241258	FALSE
RIRAPIMRMRTGTQM	61483.7	4290.24	44024	4	0.992798	TRUE	0.790626	TRUE	1.68149	FALSE	0.560714	TRUE	0.542693	TRUE	0.0717107	FALSE
GAFCMFATHFMNLLP	61477	23026.7	46403.5	5	0.580389	TRUE	0.77864	TRUE	12.0069	TRUE	0.655357	TRUE	0.60341	TRUE	0.0225661	FALSE
RQVEKRRNSGPVVEK	61466	33.3824	18472.9	0	0.0109157	FALSE	0.0364705	FALSE	0.170192	FALSE	0.255952	FALSE	0.165446	FALSE	4.42366	TRUE
SSLEDFPYGTTVTYT	61427.7	4435.11	47036.1	4	0.981679	TRUE	0.579225	TRUE	1.19898	FALSE	0.49881	TRUE	0.423976	TRUE	0.208917	FALSE
QLSEKIYQSCHWLWY	61372.3	17867.8	48820.5	5	0.636483	TRUE	0.816347	TRUE	86.439	TRUE	0.689286	TRUE	0.765554	TRUE	0.226346	FALSE
PAFNLSAFGTLSPSL	61326.3	346.13	17553.8	0	0.0918509	FALSE	0.128565	FALSE	0.549329	FALSE	0.38869	FALSE	0.195141	FALSE	0.945212	FALSE
KNRYVDILPYDYN	61305.3	21553.2	41599.8	4	0.928005	TRUE	0.595333	TRUE	15.9476	TRUE	0.465476	FALSE	0.490767	TRUE	0.11983	FALSE
KCLKESTRLYPVFFL	61300.3	1146.14	44660.5	5	0.993973	TRUE	0.774644	TRUE	5.36676	TRUE	0.656548	TRUE	0.726173	TRUE	0.0202421	FALSE
GVTHWHSPYFFAYFP	61298.7	3209.08	46709.4	5	0.99994	TRUE	0.804934	TRUE	96.2917	TRUE	0.809524	TRUE	0.928419	TRUE	0.00658889	FALSE
MGSLFPVIFSSMEYY	61290	1706.79	7456.14	5	0.81853	TRUE	0.78019	TRUE	16.7576	TRUE	0.645238	TRUE	0.887922	TRUE	0.0528473	FALSE
MLNFIYRKELFFLPL	61283	925.569	31076.1	5	0.999873	TRUE	0.680646	TRUE	38.3578	TRUE	0.723214	TRUE	0.881786	TRUE	0.0726039	FALSE
KNTMGSYRCLCKEGY	61282.3	3618.78	48667.6	5	0.999914	TRUE	0.806626	TRUE	18.4195	TRUE	0.72381	TRUE	0.93143	TRUE	0.188422	FALSE
PLGPWAFWSRSQWCP	61269.3	24656.8	36448.2	5	1	TRUE	0.811607	TRUE	6.81757	TRUE	0.892262	TRUE	0.895434	TRUE	0.067702	FALSE
IRYLSHFRCVHRGAD	61262.7	583.147	37972.5	5	0.998248	TRUE	0.81522	TRUE	10.6125	TRUE	0.715476	TRUE	0.790806	TRUE	0.0189595	FALSE
GISSPSPINAFLSVD	61249	3140.41	21967.8	0	0.00863598	FALSE	0.0243451	FALSE	0.13141	FALSE	0.303571	FALSE	0.0707484	FALSE	3.72618	TRUE
IIITKGDSQPAAA	61235.7	25942.7	40955.4	0	0.00295153	FALSE	0.00166824	FALSE	0.154603	FALSE	0.126786	FALSE	0.0351378	FALSE	8.01559	TRUE
HSLPNDSYMCRHG	61197.7	21694.6	45153.2	2	0.554078	TRUE	0.286349	FALSE	16.2807	TRUE	0.447024	FALSE	0.321477	FALSE	0.591684	FALSE
YNSLMKISERYGPVF	61194.7	4817.1	9072.28	5	0.848325	TRUE	0.796141	TRUE	7.57604	TRUE	0.62619	TRUE	0.683074	TRUE	0.0488979	FALSE
QVLGAPSFRMLAWHV	61180.3	22841.2	42969.9	5	0.881818	TRUE	0.809891	TRUE	4.13918	TRUE	0.626786	TRUE	0.649976	TRUE	0.249521	FALSE
GFASVPPFYQLCFIP	61131	2782.83	18216.2	5	0.852708	TRUE	0.798737	TRUE	6.17607	TRUE	0.569643	TRUE	0.696928	TRUE	0.144049	FALSE
RHHAFCFRGISAVPS	61112	1860.62	43329.7	3	0.986255	TRUE	0.437771	FALSE	0.961257	FALSE	0.678571	TRUE	0.420069	TRUE	0.0151724	FALSE
GTRCIDVRPGYCYTA	61110	1666.5	40228.1	5	0.804377	TRUE	0.805698	TRUE	9.72319	TRUE	0.67619	TRUE	0.700769	TRUE	0.0185774	FALSE
FAGLTSTVICRWTRT	61105	2616.22	12197.9	5	0.993948	TRUE	0.788179	TRUE	7.1615	TRUE	0.692262	TRUE	0.742752	TRUE	0.728625	FALSE
QMKALRDGDWFWWEN	61097.3	4138.04	15751.1	5	1	TRUE	0.764518	TRUE	20.0611	TRUE	0.838095	TRUE	0.818352	TRUE	1.40755	TRUE
INNQGSYTCQCRAGY	61092.3	767.167	24054.6	5	0.988716	TRUE	0.745439	TRUE	30.2483	TRUE	0.586905	TRUE	0.828076	TRUE	1.25343	TRUE
FTSLLQHFSFSVPTG	61086.7	2429.4	10200.4	3	0.702235	TRUE	0.385808	FALSE	1.43041	FALSE	0.571429	TRUE	0.532521	TRUE	0.387903	FALSE
YGPVFTLYFGLKPIV	61070.7	1629.48	12690.9	5	0.999974	TRUE	0.810319	TRUE	27.5653	TRUE	0.695238	TRUE	0.884512	TRUE	0.0171608	FALSE
ETLRRGSKFIKWD	61064.7	20319	35040.4	1	0.263445	FALSE	0.1276	FALSE	3.03355	TRUE	0.406548	FALSE	0.212081	FALSE	1.24077	TRUE
QPPHPSLSYEPALLQ	61063.3	1619.33	20986.3	0	0.0352795	FALSE	0.0333707	FALSE	0.373155	FALSE	0.360714	FALSE	0.169185	FALSE	4.93891	TRUE
GAMLTASRLARIAPV	61061	1366.95	3095.42	2	0.994667	TRUE	0.701867	TRUE	0.278811	FALSE	0.454167	FALSE	0.318763	FALSE	0.431301	FALSE
IRTRSAWMPFMKMMD	61045.3	31486.7	23228.1	5	0.693321	TRUE	0.82434	TRUE	16.609	TRUE	0.589881	TRUE	0.650814	TRUE	0.138001	FALSE
YQGSYGFRLGFLHSG	60967.3	15619.6	39063.3	5	1	TRUE	0.816494	TRUE	12.3507	TRUE	0.866071	TRUE	0.878961	TRUE	0.00299174	FALSE
GGGGRLARLGFAPVY	60963.3	2547.1	6724.06	5	0.999998	TRUE	0.812995	TRUE	3.32767	TRUE	0.641071	TRUE	0.690109	TRUE	0.0382656	FALSE
SEADSVFSGFLIFPS	60941.3	919.478	14534.8	4	0.974726	TRUE	0.665132	TRUE	0.954459	FALSE	0.564286	TRUE	0.453065	TRUE	2.60604	TRUE
YTVGKRFKEANNFLW	60941	9990.33	40087.5	5	0.767751	TRUE	0.787554	TRUE	12.089	TRUE	0.589286	TRUE	0.677549	TRUE	0.522524	FALSE
RQGFNGTFTVGPYIC	60906	979.618	27926.5	5	0.609885	TRUE	0.696491	TRUE	6.11062	TRUE	0.534524	TRUE	0.624601	TRUE	0.056624	FALSE
ILAQSIGSWFVIYHK	60905	5097.36	26329.4	5	0.649692	TRUE	0.654573	TRUE	10.7959	TRUE	0.525	TRUE	0.734214	TRUE	0.810722	FALSE
KGIIKQFLGYVPIMV	60896.3	3383.78	42024.5	2	0.0509887	FALSE	0.37499	FALSE	5.00515	TRUE	0.442857	FALSE	0.469997	TRUE	0.131677	FALSE
PVMAMKYYTSKINSH	60863	1398.52	24861.9	5	0.970319	TRUE	0.649406	TRUE	5.49435	TRUE	0.533333	TRUE	0.458373	TRUE	0.195779	FALSE
KIPIMLRSTYCLLNG	60855.3	736.333	24567.1	5	0.992767	TRUE	0.730406	TRUE	7.09896	TRUE	0.505952	TRUE	0.671485	TRUE	0.247151	FALSE
WYLKYLNIYVGLPDV	60807.7	4103.79	15027.7	5	0.99993	TRUE	0.795375	TRUE	28.7072	TRUE	0.785714	TRUE	0.851888	TRUE	0.000959544	FALSE
DGRWNDDFCLQVYRW	60781	2306.74	5653.24	5	0.999147	TRUE	0.816945	TRUE	58.3272	TRUE	0.866071	TRUE	0.940642	TRUE	0.0235962	FALSE
TFDAITTIRGEVMFF	60767	990.961	25332.9	5	0.874409	TRUE	0.568753	TRUE	9.12416	TRUE	0.556548	TRUE	0.588577	TRUE	0.254463	FALSE
FLYDDNQRVEPEWYI	60760	10485.9	20984.9	5	0.999989	TRUE	0.796835	TRUE	2.9969	TRUE	0.752976	TRUE	0.718721	TRUE	0.0927859	FALSE
GMMINISTGYRYPPI	60758	12339.7	10983.4	4	0.0363058	FALSE	0.725167	TRUE	13.5312	TRUE	0.629167	TRUE	0.660067	TRUE	0.0626251	FALSE
LLTSHYKLNVPRFLM	60757.3	15737.5	7447.06	5	0.989019	TRUE	0.800785	TRUE	14.309	TRUE	0.51131	TRUE	0.81107	TRUE	0.217589	FALSE
LRPEDILRFMETRFF	60742	1763.41	27263	4	0.407791	FALSE	0.740188	TRUE	4.2888	TRUE	0.536905	TRUE	0.476077	TRUE	0.0784645	FALSE
CGYSVRFESILPRPH	60737	1353.46	42311	5	0.992147	TRUE	0.813809	TRUE	5.26142	TRUE	0.641667	TRUE	0.84812	TRUE	0.496962	FALSE
QTQPPWNNCEWFVCS	60737	11867.7	39704.4	4	0.90119	TRUE	0.74183	TRUE	1.49672	FALSE	0.680357	TRUE	0.582952	TRUE	1.20257	TRUE
LTVYNPLLFDKLYLL	60732	843	29428	5	0.606961	TRUE	0.801267	TRUE	12.3571	TRUE	0.571429	TRUE	0.801137	TRUE	0.0917149	FALSE
VSFYFKLFKNFKDDQ	60720	567.912	22556.6	5	0.873092	TRUE	0.722465	TRUE	9.78421	TRUE	0.498214	TRUE	0.651408	TRUE	0.0564109	FALSE
YSGFTLKGSSQIRCK	60716.3	1596.51	34559.9	4	0.973298	TRUE	0.573134	TRUE	1.15278	FALSE	0.635119	TRUE	0.479575	TRUE	0.90883	FALSE
SSMRRPILACYKLWG	60686.3	2618.02	11182.4	5	0.996313	TRUE	0.813784	TRUE	12.2763	TRUE	0.731548	TRUE	0.922353	TRUE	0.227317	FALSE
GGLPSAQSHQQVT	60683.3	7980.67	40988.1	0	0.0203031	FALSE	0.0076714	FALSE	0.128532	FALSE	0.171429	FALSE	0.0674822	FALSE	8.28121	TRUE
TLGFRYKMRSVYAHF	60661	17572.2	46640.3	5	0.999857	TRUE	0.820291	TRUE	78.4156	TRUE	0.72381	TRUE	0.906715	TRUE	0.021733	FALSE
MFLYEYARRHPDYSV	60618	17499.2	40370.2	5	0.998653	TRUE	0.818687	TRUE	43.0769	TRUE	0.832143	TRUE	0.874528	TRUE	0.000839193	FALSE
DPMQLPYDSTWELPR	60616.3	3835.75	15540.8	3	0.829923	TRUE	0.340562	FALSE	1.33094	FALSE	0.672024	TRUE	0.540852	TRUE	1.22155	TRUE
YGPIPSSAFYYMY	60610.7	7545.75	26641.3	5	0.998709	TRUE	0.779559	TRUE	79.2377	TRUE	0.870238	TRUE	0.770799	TRUE	0.00691968	FALSE
KLNECPLDPGGYFIV	60608.3	291.375	4584.75	5	0.99989	TRUE	0.705701	TRUE	2.5617	TRUE	0.683333	TRUE	0.817082	TRUE	0.708783	FALSE
KKNRLEKSNPYFM	60587.3	17012.8	31480	1	0.0764663	FALSE	0.270201	FALSE	3.2452	TRUE	0.392262	FALSE	0.25083	FALSE	0.723828	FALSE
IKGVTLGFRYKMRSV	60581	6251.67	23222.4	5	0.999889	TRUE	0.821884	TRUE	13.8599	TRUE	0.664881	TRUE	0.912549	TRUE	0.0637606	FALSE
DIFFILEITDNPYMT	60570	3890.61	5100.46	4	0.123793	FALSE	0.521838	TRUE	5.25161	TRUE	0.526786	TRUE	0.560056	TRUE	0.267882	FALSE
KYLSIPAVFFLRNIP	60538.7	1249.22	15867.6	5	0.93137	TRUE	0.786422	TRUE	2.86815	TRUE	0.555357	TRUE	0.586507	TRUE	0.200167	FALSE
VSLGSPSGEVSHP	60529.3	22542.3	37761.6	0	0.00105963	FALSE	0.00561815	FALSE	0.137602	FALSE	0.174405	FALSE	0.0911115	FALSE	17.7198	TRUE
RVVPLGSMQTVSGYT	60504.7	6167.32	23578	1	0.134061	FALSE	0.104694	FALSE	0.746425	FALSE	0.527381	TRUE	0.30238	FALSE	0.598231	FALSE
CSRCGRALLGRPFLP	60498	2649.23	41359.6	5	0.999175	TRUE	0.811118	TRUE	5.77069	TRUE	0.577976	TRUE	0.869453	TRUE	0.111655	FALSE
QMRRISPFLCLKDRR	60489.7	2091.17	31443.7	5	0.999642	TRUE	0.777394	TRUE	15.9354	TRUE	0.640476	TRUE	0.860881	TRUE	0.441816	FALSE
KPINTMNFSLPEK	60484.3	26568.7	41339.3	0	0.187263	FALSE	0.0215118	FALSE	0.282608	FALSE	0.25	FALSE	0.099122	FALSE	1.80643	TRUE
DVKDWWLFGFYFCMP	60473.3	12152.6	24573.6	5	0.994789	TRUE	0.781649	TRUE	264.794	TRUE	0.717857	TRUE	0.871945	TRUE	0.00787903	FALSE
AAEMKDKLIDCYTFL	60472.3	961.188	5860.06	3	0.0681467	FALSE	0.741351	TRUE	3.95104	TRUE	0.410119	FALSE	0.561257	TRUE	0.932503	FALSE
MIRPKWKTRGPGYTQ	60467.7	1512.98	23545.9	5	0.560484	TRUE	0.727938	TRUE	16.5989	TRUE	0.591667	TRUE	0.515021	TRUE	0.177893	FALSE
IVRNSMGSWYKRFLA	60464.7	28839.3	28879.6	5	0.990948	TRUE	0.813584	TRUE	40.681	TRUE	0.570833	TRUE	0.868228	TRUE	0.142456	FALSE
ITFKCCAYGYRKCLG	60427	2139.14	9831.44	5	1	TRUE	0.821727	TRUE	119.422	TRUE	0.918452	TRUE	0.982343	TRUE	0.0394223	FALSE
QNHSGRFVCTVPGYY	60416.3	2789.93	26590.8	5	0.986787	TRUE	0.817848	TRUE	17.1111	TRUE	0.598214	TRUE	0.778308	TRUE	0.0378226	FALSE
VVAYYFCGEPIPYRT	60405.7	23667.1	43142.6	5	0.999998	TRUE	0.819102	TRUE	27.5965	TRUE	0.82619	TRUE	0.918306	TRUE	0.0124137	FALSE
VEHDCFALYPGPATF	60401.3	4648.55	38635.3	5	0.885686	TRUE	0.787645	TRUE	4.0215	TRUE	0.528571	TRUE	0.556462	TRUE	0.0679767	FALSE
VLNRLTFASTLSHLR	60390.3	400.245	17307.1	3	0.337196	FALSE	0.617642	TRUE	3.01127	TRUE	0.477381	FALSE	0.488396	TRUE	1.16774	TRUE
KRRLAGLHQVTRLRY	60382.7	646.549	29737.1	5	0.981327	TRUE	0.820115	TRUE	5.94435	TRUE	0.622024	TRUE	0.802945	TRUE	0.034094	FALSE
QRNRIGCRTIVYWGI	60374.7	10530.1	33726.2	5	0.97774	TRUE	0.593604	TRUE	7.59323	TRUE	0.82619	TRUE	0.779439	TRUE	0.016868	FALSE
KMWFVFRMYGVKGLQ	60374.3	5442.92	45114.6	5	0.856252	TRUE	0.782635	TRUE	46.6055	TRUE	0.666667	TRUE	0.842247	TRUE	0.0525039	FALSE
LRNFYFINRLTGYLR	60370.7	1709.2	40649.1	5	0.996252	TRUE	0.820883	TRUE	74.1134	TRUE	0.705357	TRUE	0.866544	TRUE	0.00326632	FALSE
TCGRRFEYDDPRFLR	60355	793.549	9377.6	5	0.999976	TRUE	0.80652	TRUE	26.9952	TRUE	0.789286	TRUE	0.944179	TRUE	0.030927	FALSE
NPRFLWFPRRGLGKY	60352.3	13722.3	40762.6	5	0.999943	TRUE	0.819777	TRUE	57.8823	TRUE	0.671429	TRUE	0.907925	TRUE	0.0137312	FALSE
IQAYWVLYVKHTAPY	60338.3	16113.9	24171.8	5	0.990063	TRUE	0.822477	TRUE	71.3215	TRUE	0.660714	TRUE	0.867408	TRUE	0.0315368	FALSE
FFVANKYWRYDEYKR	60324.3	2391.24	44672.9	5	0.99968	TRUE	0.819182	TRUE	119.23	TRUE	0.859524	TRUE	0.911127	TRUE	0.00274133	FALSE
YIRDGAFYTLKTYPV	60323.7	1267.68	16033.8	5	0.998737	TRUE	0.821062	TRUE	19.1811	TRUE	0.724405	TRUE	0.877908	TRUE	0.00232529	FALSE
NLKFMHNQVFIELNH	60308.3	613.361	18860.5	0	0.118927	FALSE	0.140695	FALSE	1.53272	FALSE	0.42619	FALSE	0.150526	FALSE	0.561766	FALSE
IFRLMQLMWGTRNWM	60301.3	39007	35578.8	5	0.74426	TRUE	0.70433	TRUE	110.259	TRUE	0.652976	TRUE	0.751324	TRUE	0.0210069	FALSE
CQNIIGGYRCSCPQG	60294	1457.97	38436.9	5	0.99957	TRUE	0.76457	TRUE	4.46835	TRUE	0.603571	TRUE	0.639682	TRUE	0.270686	FALSE
SAAHTGLYTCYYNHT	60291.3	1047.42	41597.5	5	0.99902	TRUE	0.78355	TRUE	26.3916	TRUE	0.6875	TRUE	0.88241	TRUE	0.0876041	FALSE
VLVVPIDGSHWLSMR	60291	1199.02	5266.01	5	0.599333	TRUE	0.763089	TRUE	6.29342	TRUE	0.573214	TRUE	0.762648	TRUE	0.227894	FALSE
RQMLVHQTNGDIGSG	60290.7	2803.03	22375.9	0	0.0241513	FALSE	0.045796	FALSE	0.549882	FALSE	0.336905	FALSE	0.194442	FALSE	3.37837	TRUE
LMRPVPWRKSANFMY	60290	28943.4	31624.1	5	0.709849	TRUE	0.822136	TRUE	17.52	TRUE	0.58869	TRUE	0.630592	TRUE	0.0176668	FALSE
MTRAFITHAGSHGVY	60289.3	2187.01	10721.4	3	0.0205986	FALSE	0.763225	TRUE	12.6392	TRUE	0.397024	FALSE	0.467808	TRUE	0.110361	FALSE
YYKYILTRNFEALNA	60288	819.65	15623.1	5	0.999998	TRUE	0.760235	TRUE	3.24909	TRUE	0.769048	TRUE	0.55667	TRUE	0.00303365	FALSE
LRKLEPELHLISSFW	60276.3	2496.8	22234.6	4	0.88124	TRUE	0.544577	TRUE	1.56993	FALSE	0.589286	TRUE	0.596322	TRUE	0.516235	FALSE
FVCTVPGYYYFTFQV	60249.7	323.75	21127.7	5	0.999779	TRUE	0.813502	TRUE	173.468	TRUE	0.697619	TRUE	0.845483	TRUE	0.00302856	FALSE
KLQLFCFRLRKKNQM	60220	5864.61	39140.5	5	0.998886	TRUE	0.782199	TRUE	4.988	TRUE	0.539881	TRUE	0.638596	TRUE	0.0351411	FALSE
CHTDNTWVPGVPTCI	60207.3	1100.97	6451.31	1	0.0327095	FALSE	0.242977	FALSE	0.512416	FALSE	0.533929	TRUE	0.197624	FALSE	0.105934	FALSE
DRGFGRCLVYKNAKC	60202	4696.95	41633.8	5	0.999619	TRUE	0.771641	TRUE	7.50941	TRUE	0.801786	TRUE	0.82766	TRUE	0.0886901	FALSE
WRWILDSYEHWMMGV	60200	4425.67	22114.9	5	0.499225	TRUE	0.788059	TRUE	53.6162	TRUE	0.708929	TRUE	0.651492	TRUE	0.00127533	FALSE
YRCECPFGYILAGNE	60198.7	1063.67	27528.1	5	0.998564	TRUE	0.811681	TRUE	3.98549	TRUE	0.657143	TRUE	0.780668	TRUE	0.0153846	FALSE
CLVYKNAKCTLKRYT	60190	3207.18	16642.2	5	0.926354	TRUE	0.806509	TRUE	9.05259	TRUE	0.670833	TRUE	0.800876	TRUE	0.0343017	FALSE
FVLDDQYTSSTGT	60187.7	12405.9	35824.4	0	0.188829	FALSE	0.0140541	FALSE	1.05082	FALSE	0.3	FALSE	0.10583	FALSE	2.3121	TRUE
QGSLVLYRVNKYPRE	60165.3	1303.14	26799.5	5	0.999649	TRUE	0.786416	TRUE	2.51787	TRUE	0.597619	TRUE	0.652195	TRUE	0.36239	FALSE
RWGMPPQDAFTTQWL	60137.3	3117.82	12196.9	2	0.0509038	FALSE	0.393205	FALSE	2.5898	TRUE	0.502381	TRUE	0.323046	FALSE	0.403647	FALSE
CSYGCSNTEGGYLCG	60127.7	2186.76	39199.3	5	0.564025	TRUE	0.789252	TRUE	4.19732	TRUE	0.547619	TRUE	0.652173	TRUE	0.223301	FALSE
LGLKICGFLQRTNSL	60118	1212.8	23594.9	1	0.413483	FALSE	0.547222	TRUE	2.33893	FALSE	0.470238	FALSE	0.350371	FALSE	0.144683	FALSE
VLSHNRYHVPVVVVP	60095.7	7362.44	29897.8	2	0.347568	FALSE	0.332957	FALSE	1.1945	FALSE	0.483929	TRUE	0.419136	TRUE	0.215035	FALSE
PWSPPQSNWNPWTSS	60087.3	372.843	21334.6	0	0.337017	FALSE	0.470102	FALSE	1.23876	FALSE	0.427976	FALSE	0.358071	FALSE	2.41999	TRUE
HYCKSSCHVSSLRIP	60085.7	877.569	7506.2	3	0.263056	FALSE	0.502123	TRUE	1.75906	FALSE	0.617262	TRUE	0.38578	TRUE	0.289404	FALSE
SSVPRGRQLPGRLGC	60079	547.259	29668.7	0	0.056835	FALSE	0.174838	FALSE	0.732778	FALSE	0.399405	FALSE	0.278547	FALSE	0.418052	FALSE
KGIVFHYRAISTRYT	60064.3	3655.79	46772	5	0.997981	TRUE	0.823735	TRUE	7.37389	TRUE	0.711905	TRUE	0.80558	TRUE	0.0326203	FALSE
LPSVVFTRGIFCHHL	60047.3	1633.87	7594.17	5	0.998948	TRUE	0.7925	TRUE	6.21703	TRUE	0.729167	TRUE	0.753702	TRUE	0.0340959	FALSE
VGTVIRYSCSGTFRL	60043.7	918.49	24627.5	5	0.998706	TRUE	0.812546	TRUE	28.4848	TRUE	0.617262	TRUE	0.942873	TRUE	0.365349	FALSE
MRMRTGTQMPIYVTG	60038.7	4750.4	33784.2	5	0.558905	TRUE	0.611713	TRUE	2.62374	TRUE	0.507738	TRUE	0.417699	TRUE	0.133942	FALSE
NWHARSLLDRKFKLI	60020	8021.5	37648.5	5	0.995105	TRUE	0.727563	TRUE	5.08653	TRUE	0.675595	TRUE	0.774181	TRUE	0.0525545	FALSE
YMVHRLLLAALGRRE	60016.7	793.814	22950.7	5	0.999885	TRUE	0.751495	TRUE	5.32869	TRUE	0.525	TRUE	0.498815	TRUE	0.0926421	FALSE
MVGLMTYGRRQFQSL	60012.7	17223.9	20447.3	5	0.983934	TRUE	0.758648	TRUE	9.22292	TRUE	0.552381	TRUE	0.583117	TRUE	0.167153	FALSE
SANTEALMYPLYHSL	60005.7	6794.03	34846.6	5	0.997075	TRUE	0.770582	TRUE	3.40213	TRUE	0.576786	TRUE	0.667391	TRUE	0.298533	FALSE
GFKFSKPIGDFKFGV	59986.7	478.865	9245.38	5	0.688629	TRUE	0.764109	TRUE	6.22004	TRUE	0.548214	TRUE	0.591072	TRUE	0.325027	FALSE
GITVLPKMGSHEP	59963.3	34561.1	35419.8	0	0.0343056	FALSE	0.0289275	FALSE	0.598129	FALSE	0.23869	FALSE	0.106822	FALSE	3.17662	TRUE
TRYGDGPRPPKMARY	59959	2040.68	19991.6	4	0.70424	TRUE	0.338217	FALSE	3.55538	TRUE	0.553571	TRUE	0.505397	TRUE	0.00710701	FALSE
MDVIQHETIGKKFEK	59954.3	4024.9	12435	0	0.0155065	FALSE	0.0958451	FALSE	1.2127	FALSE	0.327381	FALSE	0.152991	FALSE	1.65754	TRUE
KMATARKRAQTIR	59950.3	37033.7	36997.3	1	0.56711	TRUE	0.262392	FALSE	0.355548	FALSE	0.272024	FALSE	0.139818	FALSE	2.44117	TRUE
DSFLSHHPEKPKKEL	59945	858.118	21116.1	0	0.0601255	FALSE	0.100402	FALSE	0.17927	FALSE	0.342857	FALSE	0.127059	FALSE	1.35625	TRUE
YQYGAVVTLECEDGY	59945	1305.13	32068.1	5	0.998991	TRUE	0.777241	TRUE	6.27112	TRUE	0.792857	TRUE	0.7996	TRUE	0.0614931	FALSE
LSYVPRLLLGFSDAM	59933.7	2280.79	11164.5	5	0.999627	TRUE	0.791082	TRUE	3.77863	TRUE	0.724405	TRUE	0.863393	TRUE	0.179327	FALSE
YSSPTFCDHCGSLLY	59922.3	21712.9	20660.3	5	0.993112	TRUE	0.812669	TRUE	21.5866	TRUE	0.780357	TRUE	0.90762	TRUE	0.0338486	FALSE
NKVMIYRFVTRASVE	59921.3	682.958	17867	4	0.999007	TRUE	0.811094	TRUE	2.06222	FALSE	0.647619	TRUE	0.678913	TRUE	0.290577	FALSE
ESSFDAVFLDPFDTC	59904.7	2528.51	12134.9	4	0.686011	TRUE	0.687373	TRUE	1.41426	FALSE	0.614286	TRUE	0.750182	TRUE	1.43483	TRUE
KEPFTISVWMRHGPF	59892.7	12532.7	39092.8	5	0.470731	TRUE	0.796942	TRUE	13.6156	TRUE	0.520238	TRUE	0.706394	TRUE	1.06069	TRUE
QCEVKADGFLCEFHF	59867	1168.51	17815.2	5	0.91601	TRUE	0.766745	TRUE	6.74698	TRUE	0.636905	TRUE	0.724925	TRUE	0.353757	FALSE
TVFFLRNIPCDLDFK	59864.3	2138.61	10218.9	4	0.634946	TRUE	0.728898	TRUE	4.25185	TRUE	0.449405	FALSE	0.420634	TRUE	0.0754659	FALSE
RVLVYSCRHGYELQG	59863	1461.88	5190.22	5	0.999765	TRUE	0.807244	TRUE	5.54499	TRUE	0.823214	TRUE	0.769171	TRUE	0.0198124	FALSE
QWSEEETEDEEEE	59856	17113.4	28280.8	0	0.0803085	FALSE	0.0325422	FALSE	0.00846747	FALSE	0.115476	FALSE	0.03482	FALSE	186.271	TRUE
DILKLIRHHYNLKCL	59849.3	769.258	22880.2	5	0.627017	TRUE	0.662899	TRUE	7.44091	TRUE	0.552381	TRUE	0.503967	TRUE	0.103587	FALSE
IPMNIGTGLFKLLHK	59827.7	836.206	24688.6	3	0.207333	FALSE	0.498312	TRUE	2.68884	TRUE	0.41131	FALSE	0.453782	TRUE	0.196315	FALSE
LSYVPNDLLGFSDAM	59824.3	1034.42	8508.78	4	0.495067	TRUE	0.597308	TRUE	1.60929	FALSE	0.629167	TRUE	0.571008	TRUE	0.34639	FALSE
LFRKVAKNHKQIAYY	59804.7	14076.9	40090.1	5	0.987452	TRUE	0.803319	TRUE	9.82766	TRUE	0.6125	TRUE	0.767238	TRUE	0.0318161	FALSE
CSHGMVEANGLIYVC	59750	4908.8	43516.1	2	0.242244	FALSE	0.457837	FALSE	1.02953	FALSE	0.576786	TRUE	0.393683	TRUE	0.0330938	FALSE
IQLEFVRIDPFVRTF	59738.7	9899.5	29879.3	5	0.563752	TRUE	0.576705	TRUE	5.91792	TRUE	0.520833	TRUE	0.470521	TRUE	0.687623	FALSE
EDADSSVKEDWKY	59737	16844.1	29935.7	0	0.00697419	FALSE	0.0216159	FALSE	0.54638	FALSE	0.239286	FALSE	0.082458	FALSE	4.04449	TRUE
ITMHRLTDKQRKHLS	59736	1272.43	33445.8	4	0.376808	FALSE	0.576411	TRUE	2.79419	TRUE	0.495833	TRUE	0.477542	TRUE	2.37995	TRUE
LYGNEVSYECDQGFY	59731.7	3330.14	16958.4	5	0.999365	TRUE	0.813769	TRUE	10.0343	TRUE	0.85119	TRUE	0.861519	TRUE	0.0134936	FALSE
MFKYNKFKCRILNEK	59697	8537.53	43971.8	5	0.934081	TRUE	0.738656	TRUE	6.17374	TRUE	0.684524	TRUE	0.671752	TRUE	0.029451	FALSE
LHGPPHSLLHGGAAR	59692.3	13267.8	35132.9	2	0.808286	TRUE	0.26651	FALSE	0.876091	FALSE	0.591071	TRUE	0.339747	FALSE	0.223446	FALSE
GDPSESRQLWIWLHP	59686.7	2140.6	28679.3	4	0.599719	TRUE	0.697024	TRUE	2.79404	TRUE	0.465476	FALSE	0.401856	TRUE	2.29427	TRUE
VGIDLGTTYSCVGVF	59682.7	601.759	25202.2	5	0.868417	TRUE	0.669376	TRUE	5.71812	TRUE	0.545238	TRUE	0.378557	TRUE	0.0909792	FALSE
DPWYYTIYWISNMWH	59675.3	2906.86	28238.8	5	0.999209	TRUE	0.816872	TRUE	623.305	TRUE	0.786905	TRUE	0.958677	TRUE	0.00116099	FALSE
GLVLLRPPASLQYRF	59613.3	976.902	41122.1	5	0.974592	TRUE	0.820851	TRUE	3.08189	TRUE	0.619643	TRUE	0.74334	TRUE	0.196672	FALSE
VSIATNRSVYFKPSL	59589.3	722.935	17060.4	4	0.90415	TRUE	0.734713	TRUE	4.02632	TRUE	0.456548	FALSE	0.646159	TRUE	4.41418	TRUE
GPPPFGLEWRRQHLG	59577	9001.09	30315.6	5	0.919448	TRUE	0.707055	TRUE	4.45138	TRUE	0.627381	TRUE	0.670129	TRUE	1.02586	TRUE
IVLAACSDYFCAMFT	59550.7	2697.07	45970.7	5	0.828416	TRUE	0.767865	TRUE	17.2379	TRUE	0.604167	TRUE	0.660915	TRUE	0.101317	FALSE
CQTTLKYAIKTGHPR	59542	729.942	12110.8	4	0.996098	TRUE	0.604292	TRUE	2.00487	FALSE	0.570238	TRUE	0.648132	TRUE	0.484749	FALSE
DGDWFWWENSHVFTD	59517.7	3970.44	7252.32	5	1	TRUE	0.797532	TRUE	8.06223	TRUE	0.83869	TRUE	0.770378	TRUE	0.0354179	FALSE
DKFSDCYIIHYFDDI	59512.3	2078.14	11800.4	5	0.999992	TRUE	0.794611	TRUE	28.3285	TRUE	0.809524	TRUE	0.909986	TRUE	0.0210145	FALSE
LTALHTLWLREHNRL	59506.3	1951.98	6363.07	4	0.987266	TRUE	0.734746	TRUE	2.32151	FALSE	0.586905	TRUE	0.692106	TRUE	0.226208	FALSE
AMSRLARLAPVYLSN	59496.3	2451.66	11187.3	4	0.999993	TRUE	0.680009	TRUE	0.724735	FALSE	0.555357	TRUE	0.405383	TRUE	0.390724	FALSE
LYNIIKNREGYEMVF	59485.3	1945.23	18519	4	0.16276	FALSE	0.725494	TRUE	3.09467	TRUE	0.53869	TRUE	0.490545	TRUE	0.0278564	FALSE
FYGFLGKKFKRYFLQ	59481.3	1335.45	38738.5	5	1	TRUE	0.737488	TRUE	81.6016	TRUE	0.717857	TRUE	0.930628	TRUE	0.0111789	FALSE
ELYHVISFDGSYVNY	59476.7	855.716	41470	5	0.981862	TRUE	0.80838	TRUE	15.8777	TRUE	0.589286	TRUE	0.730552	TRUE	0.0601754	FALSE
VREYHHRWGYGKMSF	59466.7	27427.3	30816.3	5	0.990443	TRUE	0.815147	TRUE	94.5355	TRUE	0.709524	TRUE	0.817756	TRUE	0.00682105	FALSE
VMFQRRYYKPGLLMM	59461.3	9868.66	38092.7	5	0.999525	TRUE	0.802141	TRUE	119.598	TRUE	0.670238	TRUE	0.858062	TRUE	0.0288951	FALSE
HLAIDSTADPEAV	59415.7	20175.8	49909.8	0	0.0259875	FALSE	0.0124385	FALSE	0.0662255	FALSE	0.186905	FALSE	0.0433605	FALSE	21.7451	TRUE
ERKLRSLWRRPFNVT	59398.3	5475.92	31376.3	4	0.959156	TRUE	0.750958	TRUE	1.82667	FALSE	0.516667	TRUE	0.680097	TRUE	0.0537358	FALSE
KPMWLNKVKTSLNEQ	59395.7	169.706	3579.74	0	0.0604534	FALSE	0.0432611	FALSE	0.0622167	FALSE	0.36131	FALSE	0.103795	FALSE	0.940062	FALSE
GQARPLLQVTSPVLQ	59393.7	3673.16	28580.9	0	0.0186248	FALSE	0.0489909	FALSE	0.0886134	FALSE	0.423214	FALSE	0.105125	FALSE	24.0132	TRUE
CSLLTCLIYTKSLRG	59392	21628.3	45214.1	5	0.859152	TRUE	0.769756	TRUE	4.29446	TRUE	0.591071	TRUE	0.421646	TRUE	0.0783278	FALSE
LFSCLKDRHDFGFPQ	59366	1198.3	12725	5	0.938207	TRUE	0.776424	TRUE	2.56972	TRUE	0.605952	TRUE	0.583449	TRUE	0.0200232	FALSE
HNTLGSYKCMCPAGF	59354	1591.22	19863.1	5	0.984901	TRUE	0.771333	TRUE	15.8864	TRUE	0.672024	TRUE	0.737854	TRUE	0.349552	FALSE
LIAKKNPKIPMSKMM	59347.3	4809.92	34006.2	4	0.967395	TRUE	0.742345	TRUE	0.640893	FALSE	0.54881	TRUE	0.415034	TRUE	1.12493	TRUE
MVKTGWDSQREFVYY	59295.7	2512.83	22946.7	5	0.86157	TRUE	0.790536	TRUE	30.9381	TRUE	0.602976	TRUE	0.75906	TRUE	0.0938907	FALSE
WIPFIYRGVRVGGLK	59276	895.284	18064.4	5	0.99808	TRUE	0.805129	TRUE	25.4721	TRUE	0.719048	TRUE	0.834834	TRUE	0.0291673	FALSE
AVFFWRYIPCDLDFK	59275	4530.73	13633.2	5	0.983276	TRUE	0.78454	TRUE	35.2451	TRUE	0.602976	TRUE	0.680511	TRUE	0.0195543	FALSE
QCDAGWLRDQTVRYP	59270.7	4552.95	22963.2	4	0.74305	TRUE	0.544683	TRUE	1.42838	FALSE	0.616667	TRUE	0.488637	TRUE	0.0757433	FALSE
ADKSIIRTLKEQGRL	59255.3	671.125	15504.6	0	0.194585	FALSE	0.0393931	FALSE	0.41171	FALSE	0.380952	FALSE	0.315016	FALSE	3.71704	TRUE
RNMTEIFRRAYYSPT	59250.7	14205.9	28686.3	5	0.911792	TRUE	0.807123	TRUE	6.74951	TRUE	0.593452	TRUE	0.585778	TRUE	0.0264065	FALSE
FICHCDMGYSGKKGK	59238.7	1862.44	38493.9	4	0.384854	FALSE	0.615894	TRUE	25.9303	TRUE	0.573214	TRUE	0.729637	TRUE	0.0905551	FALSE
VHKKNVRGEFTYYEI	59213	1299.62	22804.3	4	0.386533	FALSE	0.719373	TRUE	2.70199	TRUE	0.524405	TRUE	0.495518	TRUE	0.109224	FALSE
FRQICPYGSGIIVGP	59212.7	112.804	13625.3	4	0.741136	TRUE	0.594534	TRUE	2.66103	TRUE	0.488095	TRUE	0.297716	FALSE	0.954134	FALSE
RDEVRFFKGNKYWAV	59206.7	2378.46	33887.3	5	0.999915	TRUE	0.79626	TRUE	7.46531	TRUE	0.653571	TRUE	0.748634	TRUE	0.0522509	FALSE
CKDDEFTHLYTLIVR	59201	315.192	25611.1	4	0.985239	TRUE	0.653072	TRUE	2.07154	FALSE	0.568452	TRUE	0.415756	TRUE	0.0346041	FALSE
PLALSYLCHAVSAPY	59187.3	1467.23	9040.76	5	0.652817	TRUE	0.797164	TRUE	5.98512	TRUE	0.704167	TRUE	0.627654	TRUE	0.172104	FALSE
NCLNPLFYGFLGKKF	59143.3	1254.91	41235.5	5	1	TRUE	0.817908	TRUE	22.0805	TRUE	0.722619	TRUE	0.952246	TRUE	0.0198869	FALSE
GPARLEYYENEKK	59126	41040.2	42023.8	0	0.109535	FALSE	0.0269465	FALSE	0.839417	FALSE	0.391071	FALSE	0.121587	FALSE	1.78919	TRUE
MTKTLLYHTYYECAG	59120	1993.04	7524.97	5	0.99994	TRUE	0.808785	TRUE	17.8807	TRUE	0.779167	TRUE	0.905722	TRUE	0.066609	FALSE
GVDDRLLYDIVFKHF	59076	848.274	10546.5	5	0.766157	TRUE	0.780106	TRUE	20.6953	TRUE	0.573214	TRUE	0.629164	TRUE	0.127956	FALSE
ISPWLLRVELDRKHM	59063	2403.63	30401.5	3	0.539581	TRUE	0.643106	TRUE	2.05519	FALSE	0.477976	FALSE	0.566395	TRUE	0.568066	FALSE
PKVRKVLQLLRLRQI	59013.3	2933.65	14807.6	0	0.145646	FALSE	0.306009	FALSE	0.455197	FALSE	0.441071	FALSE	0.181792	FALSE	0.285944	FALSE
YHLPFTCKKGTATTY	58971	406.49	13973.1	5	0.49904	TRUE	0.735419	TRUE	6.07349	TRUE	0.516071	TRUE	0.385161	TRUE	0.022597	FALSE
GKAFIQKSNLIRHQR	58963.7	5947.6	15547.6	3	0.605859	TRUE	0.40587	FALSE	1.80353	FALSE	0.526786	TRUE	0.552956	TRUE	1.50214	TRUE
SHGQCIDTVGSFYCL	58954.7	3367.51	43908.7	5	0.983899	TRUE	0.804291	TRUE	6.90358	TRUE	0.564286	TRUE	0.737698	TRUE	1.19932	TRUE
ESCNQQLDLALCRAY	58954	311.657	18839.5	2	0.315847	FALSE	0.588993	TRUE	1.63039	FALSE	0.427976	FALSE	0.453621	TRUE	0.491079	FALSE
ALRLFKNLPVRKQFY	58952	3461.06	46167.1	5	0.99801	TRUE	0.81997	TRUE	7.36732	TRUE	0.659524	TRUE	0.771486	TRUE	0.0118198	FALSE
GHMRYITTMYYGWNF	58931.7	7471.81	35233.7	5	0.999164	TRUE	0.821295	TRUE	1002.39	TRUE	0.804167	TRUE	0.960793	TRUE	0.00172089	FALSE
VDREVTPFFIIYCRA	58889.3	190.206	32084.5	5	0.913102	TRUE	0.785479	TRUE	7.24285	TRUE	0.566071	TRUE	0.474987	TRUE	0.0790939	FALSE
SFKCSCSPGWIGDGI	58883.7	1235.03	10656.3	4	0.879214	TRUE	0.679381	TRUE	1.98166	FALSE	0.551786	TRUE	0.39587	TRUE	0.0497291	FALSE
VFLPGWNLIYTMQKH	58879.3	1434.51	31401	5	0.992595	TRUE	0.712262	TRUE	10.2587	TRUE	0.664881	TRUE	0.771289	TRUE	0.057596	FALSE
ESSFDAVFLDPFDNC	58872.7	1489.55	8744.42	4	0.770312	TRUE	0.625018	TRUE	1.25425	FALSE	0.599405	TRUE	0.671566	TRUE	1.29584	TRUE
NAGKLICVRYFQTCG	58864	2101.33	9165.53	5	0.988385	TRUE	0.80299	TRUE	5.06973	TRUE	0.550595	TRUE	0.662067	TRUE	0.616503	FALSE
GLHKRTNSMFSERDS	58849.7	4856.61	25667.6	0	0.228593	FALSE	0.166628	FALSE	0.870261	FALSE	0.406548	FALSE	0.153252	FALSE	0.502173	FALSE
ALHLRIHTGKKPYQC	58841	3599.23	25651.8	5	0.702028	TRUE	0.711681	TRUE	3.39011	TRUE	0.544643	TRUE	0.477661	TRUE	0.0130625	FALSE
SAFICPEFRHLLNGV	58772.3	412.559	15459.5	4	0.997321	TRUE	0.74705	TRUE	2.31366	FALSE	0.566071	TRUE	0.526917	TRUE	0.103309	FALSE
GKYSVQFKLPDVYGV	58767.3	6704	33654	5	0.99875	TRUE	0.689027	TRUE	2.49188	TRUE	0.654762	TRUE	0.595673	TRUE	0.0627528	FALSE
RIFIGTFKAFDKHMN	58759.7	13451.8	38547.8	4	0.326732	FALSE	0.716718	TRUE	5.45536	TRUE	0.525	TRUE	0.433204	TRUE	0.1055	FALSE
KRKDLFTYTIILLFY	58753.3	20739.4	27211.6	5	0.47558	TRUE	0.689391	TRUE	22.328	TRUE	0.646429	TRUE	0.473565	TRUE	0.00289536	FALSE
VERSRHRZLHFVLYY	58751.3	1293.4	6522.49	4	0.530454	TRUE	0.283521	FALSE	73.9895	TRUE	0.522619	TRUE	0.515033	TRUE	0.0104603	FALSE
PDHHHHHHSQYHSLL	58742	4324.57	23509.1	5	1	TRUE	0.595001	TRUE	9.90097	TRUE	0.745833	TRUE	0.752089	TRUE	0.0386216	FALSE
ICPFQGTVAFKKLCP	58722.7	2303.72	29792.5	3	0.352227	FALSE	0.67598	TRUE	2.78997	TRUE	0.477381	FALSE	0.499069	TRUE	0.909503	FALSE
YPSFKPPPFQYHHRN	58700.7	13706.4	35486.1	5	0.999996	TRUE	0.753984	TRUE	8.70636	TRUE	0.714286	TRUE	0.708658	TRUE	0.0219584	FALSE
NEAIEQVZAICLRAW	58692	1672.54	9144.56	0	0.0417733	FALSE	0.0132049	FALSE	1.49668	FALSE	0.240476	FALSE	0.272128	FALSE	8.98461	TRUE
TEQHGARYACRIHHP	58679	3357.33	18699.5	4	0.847301	TRUE	0.478846	FALSE	12.244	TRUE	0.485119	TRUE	0.519332	TRUE	0.496868	FALSE
TSGHWQHYSENMFSF	58672.7	502.042	20540	5	0.937141	TRUE	0.759637	TRUE	12.1795	TRUE	0.674405	TRUE	0.662269	TRUE	0.108896	FALSE
SEFIYSLDYIEHGWQ	58670.7	1843.4	8903.18	5	0.981655	TRUE	0.804198	TRUE	7.44922	TRUE	0.639286	TRUE	0.692626	TRUE	0.0294673	FALSE
MAENFLYGNEVSYEC	58656.3	3188.95	24922	5	0.90727	TRUE	0.561466	TRUE	3.21756	TRUE	0.63631	TRUE	0.617484	TRUE	0.299113	FALSE
CPLRTIKRVQFGVLS	58652.3	658.726	22394.1	1	0.321361	FALSE	0.527035	TRUE	0.625724	FALSE	0.454762	FALSE	0.241182	FALSE	0.19256	FALSE
HMLATYQTTLLHFWE	58636.7	3923.02	15587.6	5	0.917498	TRUE	0.776135	TRUE	19.6023	TRUE	0.589881	TRUE	0.569278	TRUE	0.200144	FALSE
GRLTWRKMCRKLLDM	58614.7	9551.03	36415.7	5	1	TRUE	0.82323	TRUE	23.3699	TRUE	0.823214	TRUE	0.856369	TRUE	0.034089	FALSE
EAMERVYGGCLCYGP	58610.3	6975.3	40855.3	5	0.964211	TRUE	0.798958	TRUE	15.1532	TRUE	0.591071	TRUE	0.787497	TRUE	0.310785	FALSE
FFRLDRPLPPQKNFF	58581.3	6218.2	26067.3	5	0.675201	TRUE	0.795866	TRUE	5.28233	TRUE	0.53869	TRUE	0.418388	TRUE	0.0276157	FALSE
EDEDEDLSGKSEL	58573.3	18764.3	41209.8	0	0.00133208	FALSE	0.0116517	FALSE	0.0560073	FALSE	0.15	FALSE	0.0448449	FALSE	21.7675	TRUE
NREWCHPNIRFCHTG	58556.3	20572	47040.7	5	0.900691	TRUE	0.766578	TRUE	8.52868	TRUE	0.55119	TRUE	0.511955	TRUE	0.0732682	FALSE
QWKAQVRSIYSLLMG	58555.7	6612.26	13648.1	4	0.489264	TRUE	0.771661	TRUE	7.68249	TRUE	0.464881	FALSE	0.513467	TRUE	0.937212	FALSE
KEPITMEDLISYS	58545	19411.3	39005.8	0	0.151638	FALSE	0.0322229	FALSE	0.335955	FALSE	0.30119	FALSE	0.0844367	FALSE	2.0815	TRUE
GTLCTVAGWGRVSMR	58498.7	8290.07	36121.9	5	0.909257	TRUE	0.784856	TRUE	8.14634	TRUE	0.607143	TRUE	0.64508	TRUE	0.209232	FALSE
QDMRLIFHNHKEFYR	58488	1084.31	8527.56	5	0.792421	TRUE	0.776195	TRUE	19.1603	TRUE	0.577976	TRUE	0.545149	TRUE	0.0249114	FALSE
IISDGLKYSLATGNW	58464.7	137.667	19964.6	4	0.760472	TRUE	0.644284	TRUE	7.16407	TRUE	0.471429	FALSE	0.643511	TRUE	3.76859	TRUE
LLLAPLLLLTCDCGA	58423	932.245	19373.8	1	0.966661	TRUE	0.281436	FALSE	1.23072	FALSE	0.463095	FALSE	0.354839	FALSE	0.310517	FALSE
GMMINISIGYRYPIC	58416	2388.88	6488.01	5	0.97769	TRUE	0.796211	TRUE	19.9626	TRUE	0.641667	TRUE	0.882556	TRUE	0.0544267	FALSE
DSHKFHYTQYSTDFH	58372.3	5182.33	30230.1	5	0.986909	TRUE	0.793367	TRUE	23.4318	TRUE	0.749405	TRUE	0.800137	TRUE	0.100469	FALSE
AFFSPWTLLRGGGLD	58341.7	1380.06	9608.64	5	0.943283	TRUE	0.774906	TRUE	6.64398	TRUE	0.53869	TRUE	0.603726	TRUE	0.0852735	FALSE
TCNYYSNSYSFWLAS	58314	871.461	6512.71	5	0.997695	TRUE	0.808982	TRUE	50.3585	TRUE	0.749405	TRUE	0.885206	TRUE	0.00412661	FALSE
IMHLEEHLLCHRFFK	58271.3	2898.53	14241.6	5	0.999843	TRUE	0.741357	TRUE	18.5272	TRUE	0.746429	TRUE	0.869482	TRUE	0.0226471	FALSE
HIQSDLLRTVIFRNS	58244.3	1889.63	21737.2	0	0.199052	FALSE	0.152954	FALSE	0.531545	FALSE	0.356548	FALSE	0.183644	FALSE	0.689884	FALSE
KISYTQFPNSFYEPH	58224.7	9587.81	38910.5	5	0.985482	TRUE	0.759358	TRUE	5.40008	TRUE	0.669643	TRUE	0.844716	TRUE	0.309036	FALSE
NISIGYHYPPICLGR	58211.7	1070.39	10026.6	5	0.995381	TRUE	0.772322	TRUE	11.7127	TRUE	0.67381	TRUE	0.819155	TRUE	0.0163701	FALSE
VMLGAGYWYRARL	58174.3	17002.7	35053.1	5	0.997017	TRUE	0.780263	TRUE	27.6898	TRUE	0.60119	TRUE	0.671702	TRUE	0.0160554	FALSE
YYATYINKDPGLCGH	58156.3	541.017	18964.4	5	0.79225	TRUE	0.667516	TRUE	13.1487	TRUE	0.506548	TRUE	0.6167	TRUE	0.00502825	FALSE
RYLRNHCLDQVGLFR	58144.3	9902.02	34649.8	5	0.974468	TRUE	0.819297	TRUE	8.34308	TRUE	0.744643	TRUE	0.770857	TRUE	0.0234653	FALSE
MASPSQDMEMPLI	58135.7	34987.5	35003	0	0.0743221	FALSE	0.0641745	FALSE	0.300106	FALSE	0.270833	FALSE	0.0755116	FALSE	3.28054	TRUE
FSSAYSRGVFRRDAH	58133	14983.2	44842.7	5	0.999978	TRUE	0.786452	TRUE	15.6767	TRUE	0.746429	TRUE	0.909433	TRUE	0.179672	FALSE
QRYLDLILNDFVRQK	58132.3	1024.03	40810.9	4	0.882562	TRUE	0.56043	TRUE	1.3863	FALSE	0.558929	TRUE	0.535836	TRUE	0.218754	FALSE
YQITRGIAARSYGLN	58096.7	16353.5	41522.6	4	1	TRUE	0.755589	TRUE	2.09707	FALSE	0.679167	TRUE	0.740129	TRUE	0.418838	FALSE
DAAYAGSAFICPEFR	58096.3	368.147	16927.7	4	0.327806	FALSE	0.754356	TRUE	5.36951	TRUE	0.519643	TRUE	0.464829	TRUE	0.458555	FALSE
TLKLYNNGFTSVQGY	58091.7	332.627	3559.13	5	0.79471	TRUE	0.683091	TRUE	3.54949	TRUE	0.589881	TRUE	0.687787	TRUE	0.0197061	FALSE
FCRRTRGVWRRWSSP	58069.3	13837.3	33764.9	5	0.954221	TRUE	0.816662	TRUE	38.9209	TRUE	0.69881	TRUE	0.825592	TRUE	0.0477473	FALSE
HRLFVHVRRLVAKGY	58059	23682.9	36115.8	5	0.999996	TRUE	0.817054	TRUE	12.0881	TRUE	0.78869	TRUE	0.871211	TRUE	0.0159945	FALSE
RPFCRRTRGVWRRWS	58047	20288.5	29938.4	5	0.99437	TRUE	0.819908	TRUE	35.6272	TRUE	0.792857	TRUE	0.895746	TRUE	0.00413198	FALSE
CWYHYIWEC	58045.3	1527.5	8479.67	3	0.628003	TRUE	0.101902	FALSE	75.0652	TRUE	0.602976	TRUE	0.335406	FALSE	0.00218667	FALSE
QWWASYIRPPWLGPR	57978.3	9864.76	27510.6	5	0.993807	TRUE	0.774452	TRUE	10.6889	TRUE	0.627976	TRUE	0.733506	TRUE	0.0117174	FALSE
SQGYGGYGGYDYTGY	57978	11944.5	18948.6	5	1	TRUE	0.811247	TRUE	146.85	TRUE	0.914286	TRUE	0.970585	TRUE	0.0103899	FALSE
GDARRMGYMTAFMRL	57957.7	15872.5	29687.5	5	0.986399	TRUE	0.817361	TRUE	40.5382	TRUE	0.598214	TRUE	0.766172	TRUE	0.0872568	FALSE
QRCSHGMVEANGLIY	57933	890.814	24431.8	1	0.0890167	FALSE	0.568169	TRUE	1.54195	FALSE	0.439881	FALSE	0.328638	FALSE	0.159067	FALSE
KSSLNPILFRGVGMV	57929.7	20177.3	36244.8	1	0.448736	FALSE	0.400921	FALSE	1.47563	FALSE	0.419048	FALSE	0.577612	TRUE	0.584694	FALSE
FIPSAYPYYASAFSM	57925.7	6561.5	32225.3	5	0.994188	TRUE	0.814547	TRUE	28.1323	TRUE	0.796429	TRUE	0.782453	TRUE	0.058545	FALSE
YSKNAEKPSRSKRTI	57881.3	845.908	24901.3	0	0.00532914	FALSE	0.0402199	FALSE	0.193792	FALSE	0.37619	FALSE	0.107257	FALSE	1.41201	TRUE
QTFQPAWFLRWFAGI	57845.3	19996.9	26594.7	5	0.974601	TRUE	0.792978	TRUE	12.9953	TRUE	0.628571	TRUE	0.732943	TRUE	0.0488227	FALSE
THYYAVAVVKKGGSF	57824.7	2948.16	31487.3	5	0.98658	TRUE	0.64471	TRUE	4.33274	TRUE	0.56131	TRUE	0.601843	TRUE	0.103149	FALSE
VTPNIFNSRLWMTSG	57792	7949.63	13864.4	5	0.890075	TRUE	0.647531	TRUE	3.63966	TRUE	0.546429	TRUE	0.607938	TRUE	0.908542	FALSE
PQTARQAHLYRGIFP	57790.3	13816.5	32853.5	5	0.999975	TRUE	0.717298	TRUE	3.22818	TRUE	0.669643	TRUE	0.728338	TRUE	0.164101	FALSE
VLRSRKLLKQLSAWC	57788.7	1316.23	31312.8	4	0.996201	TRUE	0.607908	TRUE	1.86181	FALSE	0.547024	TRUE	0.677419	TRUE	0.337013	FALSE
ATANYTYWAYVPFPP	57718.7	843.464	8832	5	0.999999	TRUE	0.790021	TRUE	19.8097	TRUE	0.760119	TRUE	0.911281	TRUE	0.027033	FALSE
NARPPLHKWMIPEGW	57679.7	9694.5	18689.3	4	0.39733	FALSE	0.640451	TRUE	11.2698	TRUE	0.530357	TRUE	0.626954	TRUE	1.87435	TRUE
NYREVTFVPGLYKIF	57679	13280	42998.1	5	0.999583	TRUE	0.812259	TRUE	12.009	TRUE	0.784524	TRUE	0.91991	TRUE	0.107006	FALSE
RPLWTGKQIFSLIIP	57633.3	449.961	22861.5	1	0.282672	FALSE	0.387406	FALSE	0.366619	FALSE	0.625	TRUE	0.335506	FALSE	0.126782	FALSE
ASAATAAAIGATPRA	57629.3	3765.85	29461.9	0	0.000257326	FALSE	0.00608565	FALSE	0.0821567	FALSE	0.28869	FALSE	0.0367906	FALSE	17.054	TRUE
VIVLTGWRPGSGFTN	57627.7	7053	32115.8	4	0.989425	TRUE	0.652804	TRUE	0.761271	FALSE	0.616071	TRUE	0.504111	TRUE	0.0526847	FALSE
KHEKNREWCHPNIRF	57578.3	17314.1	36975.4	3	0.383988	FALSE	0.657945	TRUE	3.87843	TRUE	0.472619	FALSE	0.496135	TRUE	0.143181	FALSE
IGSFNCRCNHGFILS	57533.7	846.706	26745.3	5	0.890829	TRUE	0.789378	TRUE	15.5655	TRUE	0.579167	TRUE	0.714658	TRUE	0.284927	FALSE
KETEGHVICLCPPGY	57488.7	543.882	18318.6	5	0.928008	TRUE	0.594978	TRUE	5.06548	TRUE	0.581548	TRUE	0.715891	TRUE	1.10009	TRUE
YSATFTWYQDEEWYV	57480.3	22990.6	20690.4	5	0.805167	TRUE	0.817273	TRUE	16.3366	TRUE	0.664286	TRUE	0.723336	TRUE	0.0114771	FALSE
KYLYEIARRHPYFYA	57471.3	19137	50177.2	5	0.997218	TRUE	0.817894	TRUE	76.1193	TRUE	0.844643	TRUE	0.893592	TRUE	0.000761122	FALSE
WYLHHWGTMLQRWGT	57465	10844.8	21318.1	5	0.915355	TRUE	0.786748	TRUE	95.9032	TRUE	0.746429	TRUE	0.841886	TRUE	0.00200067	FALSE
GNDCVSKKQMPPVGS	57436	347.058	18768.8	0	0.0179669	FALSE	0.0356093	FALSE	0.346686	FALSE	0.33631	FALSE	0.101424	FALSE	7.76351	TRUE
DYCQLVRYLCQNGRC	57421	1513.99	21255.4	5	0.993344	TRUE	0.815068	TRUE	22.9056	TRUE	0.707143	TRUE	0.864764	TRUE	0.0210028	FALSE
PIYLGGVFQLEKGDR	57398.7	69.8137	13804.9	2	0.949851	TRUE	0.633329	TRUE	1.65886	FALSE	0.470238	FALSE	0.246848	FALSE	0.342877	FALSE
TPAQLNVLSKSSGCA	57369.7	1765.76	8497.94	0	0.00142078	FALSE	0.00322574	FALSE	0.0729018	FALSE	0.306548	FALSE	0.0513611	FALSE	17.5134	TRUE
MLMPKKNRIAIYELL	57331.7	1642.12	11500.5	2	0.260614	FALSE	0.61736	TRUE	1.88213	FALSE	0.491071	TRUE	0.365239	FALSE	0.109803	FALSE
VFDAFPWSFLFTKVV	57269	6297.56	26610.4	5	0.923935	TRUE	0.668269	TRUE	9.98241	TRUE	0.568452	TRUE	0.588287	TRUE	0.0194824	FALSE
LQVKKKTDDDAEA	57232.3	16573.5	29044	1	0.549509	TRUE	0.0231675	FALSE	0.0674719	FALSE	0.146429	FALSE	0.0769375	FALSE	15.8065	TRUE
DPDIPESQMEEPA	57228.7	15449.8	34026.2	0	0.0133292	FALSE	0.0182067	FALSE	0.0208187	FALSE	0.146429	FALSE	0.0359109	FALSE	12.9878	TRUE
MARAGWTGLLPLYVC	57228.3	3215.99	9003.79	5	0.997501	TRUE	0.817236	TRUE	11.2743	TRUE	0.715476	TRUE	0.799544	TRUE	0.0672047	FALSE
HAKRASGGKLIFYDL	57227.3	1094.19	25442.5	5	0.800198	TRUE	0.748977	TRUE	3.99641	TRUE	0.616667	TRUE	0.566248	TRUE	0.44271	FALSE
YGPPIENGFYYDMYL	57222.3	10541.4	44815.2	5	0.995552	TRUE	0.816721	TRUE	108.577	TRUE	0.720238	TRUE	0.911113	TRUE	0.00811204	FALSE
MDSLVVLVLCLSCLL	57206	560.392	11561	2	0.0381122	FALSE	0.191427	FALSE	2.53831	TRUE	0.493452	TRUE	0.355154	FALSE	0.797896	FALSE
WQLNGRLEYCLKDRM	57197	538.618	21674.5	5	0.973371	TRUE	0.74933	TRUE	20.5027	TRUE	0.670833	TRUE	0.845453	TRUE	0.0780744	FALSE
SDTPLIYKAVPSWFV	57188.7	4009.63	15366.2	4	0.362108	FALSE	0.778651	TRUE	2.62103	TRUE	0.498214	TRUE	0.516253	TRUE	0.43489	FALSE
SSGYGWHYAYAYLYR	57164	4896.61	23507.6	5	0.999997	TRUE	0.818899	TRUE	514.991	TRUE	0.841071	TRUE	0.965111	TRUE	0.00121585	FALSE
YFCQKAYAYADEDEG	57160.7	769.255	26915.4	5	0.882269	TRUE	0.59667	TRUE	5.70441	TRUE	0.653571	TRUE	0.545763	TRUE	0.139028	FALSE
AVFFLRNIPCDLDFK	57042.7	1161.44	8173.78	3	0.551377	TRUE	0.719398	TRUE	3.34522	TRUE	0.45	FALSE	0.371037	FALSE	0.0778639	FALSE
GSIVYVLAGFQGVGR	57041.7	714.529	18675.8	4	0.999969	TRUE	0.731618	TRUE	2.36663	FALSE	0.671429	TRUE	0.687435	TRUE	0.170332	FALSE
KTRQRLRSYNRHT	57041.3	19889.4	27841.6	3	0.994216	TRUE	0.250932	FALSE	8.71438	TRUE	0.382143	FALSE	0.385038	TRUE	2.35029	TRUE
LIYSQVLFKGQGCPS	56980.3	688.823	16457.8	3	0.587654	TRUE	0.655274	TRUE	1.17111	FALSE	0.526786	TRUE	0.322608	FALSE	0.402012	FALSE
IQDYDLFKQSYWNHR	56895.3	2393.61	28862	5	0.772972	TRUE	0.78404	TRUE	39.7418	TRUE	0.591667	TRUE	0.656936	TRUE	0.271147	FALSE
KVLQLLRLRQIFNGT	56865.3	7479.72	48310.5	0	0.289575	FALSE	0.316718	FALSE	1.40726	FALSE	0.446429	FALSE	0.326047	FALSE	1.96454	TRUE
NRAEGPPEPSRVSSV	56862	3222.34	34395.5	0	0.00607419	FALSE	0.0248739	FALSE	0.0434026	FALSE	0.278571	FALSE	0.0489667	FALSE	5.49602	TRUE
AEAMSRLAQLGWTPL	56781.7	276.679	1929.14	3	0.996534	TRUE	0.663349	TRUE	0.97614	FALSE	0.442262	FALSE	0.679344	TRUE	23.8137	TRUE
PCSCSKVDVNYAFLH	56775.3	5452.62	16680.5	5	0.556926	TRUE	0.668233	TRUE	3.94496	TRUE	0.517857	TRUE	0.66234	TRUE	0.399406	FALSE
ILEAKQKGFVPFLVS	56773.3	1643.83	29684.6	3	0.480283	TRUE	0.490032	TRUE	1.19403	FALSE	0.411905	FALSE	0.448628	TRUE	2.51916	TRUE
EKIIMPGVTHWHSPY	56763	868.304	15253.9	4	0.266769	FALSE	0.556358	TRUE	5.28922	TRUE	0.507143	TRUE	0.459562	TRUE	0.0621137	FALSE
FVRIDPFVRTFLKKK	56756.7	7015.17	39237	5	0.999639	TRUE	0.717557	TRUE	3.39491	TRUE	0.6625	TRUE	0.723056	TRUE	0.174266	FALSE
IHLVPCHLRDKFVLR	56756.3	1222.78	20528.4	5	0.843029	TRUE	0.758088	TRUE	14.0497	TRUE	0.633929	TRUE	0.692624	TRUE	0.0494526	FALSE
YFGEMLKAAGYNFYG	56737.3	846.971	11568.5	5	0.994486	TRUE	0.811468	TRUE	52.3889	TRUE	0.67381	TRUE	0.816187	TRUE	0.0118601	FALSE
IGQFSDDRHCSRFRT	56656	11328.5	35734.4	5	0.996053	TRUE	0.739449	TRUE	6.21615	TRUE	0.744048	TRUE	0.715886	TRUE	0.434236	FALSE
TLEVVVKGIVFHYRA	56644.3	1104.51	30153.2	4	0.284276	FALSE	0.735213	TRUE	8.89799	TRUE	0.552381	TRUE	0.564932	TRUE	0.298476	FALSE
VKVSPVSYLRVSMSP	56616.3	1431.16	17424.7	1	0.762266	TRUE	0.375417	FALSE	1.12004	FALSE	0.456548	FALSE	0.34675	FALSE	0.479605	FALSE
GLKYYRMMQTVRRME	56585	12508.9	10546.8	5	0.99141	TRUE	0.803366	TRUE	32.8902	TRUE	0.602976	TRUE	0.705719	TRUE	0.00775023	FALSE
MVFDGKPQHTNVCFW	56543	2607.14	11583.6	5	0.810596	TRUE	0.660231	TRUE	7.7366	TRUE	0.61131	TRUE	0.530529	TRUE	0.151521	FALSE
YSTQFMGYWVVWNFY	56519	5675.28	25278.4	5	0.965193	TRUE	0.812058	TRUE	447.976	TRUE	0.808333	TRUE	0.864043	TRUE	0.00221505	FALSE
DQEKEDDGSESEE	56463.3	25670.9	29962.7	0	0.0053009	FALSE	0.00920576	FALSE	0.0118588	FALSE	0.122024	FALSE	0.0442043	FALSE	157.148	TRUE
QRSSNFQCQKLLWQL	56444	157.245	13549.1	3	0.609538	TRUE	0.41157	FALSE	1.26762	FALSE	0.567857	TRUE	0.414009	TRUE	2.38792	TRUE
IFNRDGVLPCWPGWS	56360.7	16892	40322.2	5	0.988501	TRUE	0.817123	TRUE	24.4858	TRUE	0.857143	TRUE	0.827472	TRUE	0.202285	FALSE
LAFRVHYYPRMWVMT	56353	16217.2	30945.5	5	0.996346	TRUE	0.81917	TRUE	218.112	TRUE	0.720833	TRUE	0.869893	TRUE	0.0319554	FALSE
NDCLLIYDIEGVGSP	56323.3	1271.3	17035.2	4	0.820103	TRUE	0.520427	TRUE	0.789384	FALSE	0.529167	TRUE	0.380062	TRUE	0.246289	FALSE
GNQVSLLNVVMDLKK	56319.7	3455.62	12872.4	1	0.414124	FALSE	0.04345	FALSE	0.26869	FALSE	0.542262	TRUE	0.260115	FALSE	6.58801	TRUE
YQPLQIVSYMWIQHM	56134.7	10141	22287.4	5	0.766089	TRUE	0.682471	TRUE	22.6082	TRUE	0.606548	TRUE	0.560234	TRUE	0.0333703	FALSE
TEPRLWSYYQFLERV	56134	7181.67	23852	5	0.992764	TRUE	0.810514	TRUE	14.3878	TRUE	0.610119	TRUE	0.639411	TRUE	0.0379577	FALSE
VFRRDAHKSEVAHRF	56115.3	11891.8	42221.5	5	0.582914	TRUE	0.719516	TRUE	3.99105	TRUE	0.632738	TRUE	0.479351	TRUE	0.242653	FALSE
KAALFNTRIPRVRVL	56089	4597.68	34066.1	1	0.0782113	FALSE	0.696167	TRUE	0.794285	FALSE	0.453571	FALSE	0.187583	FALSE	0.0988603	FALSE
AQQFCFLLSTRAGGL	56085	56.2	21749.9	2	0.269102	FALSE	0.628726	TRUE	2.64277	TRUE	0.370833	FALSE	0.341842	FALSE	1.70994	TRUE
KLWLKPYVDLQAY	56061.3	36561.7	28941.3	4	0.47241	TRUE	0.500664	TRUE	3.18346	TRUE	0.493452	TRUE	0.2812	FALSE	0.186493	FALSE
NTLLRRGAFLSYSQK	56028.7	1855.24	25185.9	4	0.978051	TRUE	0.70845	TRUE	1.44747	FALSE	0.505952	TRUE	0.45462	TRUE	0.557612	FALSE
MVSFYNITDHGSLIY	55982.7	1260.38	15427.2	5	0.995297	TRUE	0.749203	TRUE	31.9367	TRUE	0.692262	TRUE	0.858332	TRUE	0.0446032	FALSE
YFPTASSYPAMLADM	55951.7	333.186	31158.9	5	0.731793	TRUE	0.65196	TRUE	6.47417	TRUE	0.644643	TRUE	0.46733	TRUE	0.0385759	FALSE
KWFMYYRTYHITNIG	55914.7	19683.3	23479.2	5	0.999517	TRUE	0.818496	TRUE	185.884	TRUE	0.768452	TRUE	0.858531	TRUE	0.00161886	FALSE
DVFAVYGIAVDPRHL	55800	1438.89	31776.7	5	0.966159	TRUE	0.780742	TRUE	4.24345	TRUE	0.569643	TRUE	0.586338	TRUE	0.383917	FALSE
STAAFRFGHATIHPL	55765.3	869.069	15179.1	4	0.999949	TRUE	0.581788	TRUE	2.3497	FALSE	0.716071	TRUE	0.691182	TRUE	1.25897	TRUE
AGAISSPALTLRRYF	55740.7	673.078	13702.2	5	0.79275	TRUE	0.764827	TRUE	3.95891	TRUE	0.597619	TRUE	0.70666	TRUE	0.960609	FALSE
TVDYTCDPGYLLVGN	55694	863.157	14186.5	5	0.991137	TRUE	0.722456	TRUE	4.11797	TRUE	0.586905	TRUE	0.574366	TRUE	0.0737533	FALSE
YKRSMDPGYPKMIAH	55631	5943.5	40497.8	5	0.73061	TRUE	0.730692	TRUE	4.57557	TRUE	0.66131	TRUE	0.593566	TRUE	0.0152065	FALSE
FSQNFLCDVVYSPYA	55621.7	1206.1	12290.5	5	0.985645	TRUE	0.805586	TRUE	7.3656	TRUE	0.664881	TRUE	0.792294	TRUE	0.168917	FALSE
QWIVPRYTRTIYQFV	55451.3	4922.67	24005.6	5	0.969589	TRUE	0.800485	TRUE	26.7217	TRUE	0.595833	TRUE	0.669305	TRUE	0.0240299	FALSE
VPVYLYGEAARMDSR	55409.3	500.039	7695.47	5	0.980348	TRUE	0.790232	TRUE	4.99766	TRUE	0.557143	TRUE	0.616628	TRUE	0.104527	FALSE
WLCQPLWALAAAPSH	55395.3	4501	21119.9	2	0.549644	TRUE	0.471098	FALSE	2.11945	FALSE	0.488095	TRUE	0.347587	FALSE	0.179843	FALSE
PFQEGTYLATIHLPY	55348.3	12315.1	32956.9	5	0.942924	TRUE	0.743796	TRUE	9.56605	TRUE	0.531548	TRUE	0.588214	TRUE	0.320706	FALSE
FPFYITYIRAHTNLP	55303	1784.59	12020	5	0.998915	TRUE	0.806744	TRUE	35.7727	TRUE	0.572619	TRUE	0.744331	TRUE	0.030434	FALSE
QFLKEVVHSVLDGQG	55256	110.481	12694.8	0	0.0390614	FALSE	0.0599869	FALSE	0.267959	FALSE	0.342857	FALSE	0.130531	FALSE	1.58741	TRUE
EAQVKFHVLLTSYEL	55192	1339.47	27060.6	4	0.99919	TRUE	0.547599	TRUE	0.904451	FALSE	0.58869	TRUE	0.51946	TRUE	0.834962	FALSE
KVVTFCDYAYNTFQV	55179	145.991	12684.4	5	0.976691	TRUE	0.783027	TRUE	14.1263	TRUE	0.552381	TRUE	0.659854	TRUE	0.0331687	FALSE
PHPCPLSTLKCHRTV	55053.3	13847.1	26064.9	3	0.227929	FALSE	0.458084	FALSE	4.78314	TRUE	0.509524	TRUE	0.687855	TRUE	0.372098	FALSE
HFLSFLSSMRRPILA	55050.7	4449.12	9830.11	5	0.882646	TRUE	0.684429	TRUE	8.3364	TRUE	0.560714	TRUE	0.645881	TRUE	0.173952	FALSE
TPNLERQPFPLHNLR	55000.7	4632.17	32122.4	1	0.707534	TRUE	0.336678	FALSE	1.03372	FALSE	0.426786	FALSE	0.271564	FALSE	0.744531	FALSE
LVLGPTAMRKYLPTY	54991	4959.54	17118.4	5	0.999327	TRUE	0.805207	TRUE	10.1842	TRUE	0.700595	TRUE	0.769083	TRUE	0.0331397	FALSE
PRLRNPSDKFIYA	54959.3	18508.6	25814.8	0	0.174752	FALSE	0.130789	FALSE	1.72565	FALSE	0.350595	FALSE	0.13572	FALSE	0.320119	FALSE
YLLPFRSQLYDSKYT	54945	13124.4	30350.1	5	0.999753	TRUE	0.817869	TRUE	10.2367	TRUE	0.777976	TRUE	0.785361	TRUE	0.00856292	FALSE
YIRSCIMLGRMPNLM	54938.7	31608.7	41921.2	5	1	TRUE	0.804578	TRUE	20.3656	TRUE	0.820833	TRUE	0.894286	TRUE	0.065344	FALSE
SFLIVAGATTLFCLL	54932.7	399.931	32207.4	3	0.170161	FALSE	0.678228	TRUE	3.30809	TRUE	0.478571	FALSE	0.535766	TRUE	0.271506	FALSE
GEKQERSNCYCVCVE	54924.7	352.362	5638.67	4	0.805734	TRUE	0.664909	TRUE	0.678073	FALSE	0.583333	TRUE	0.542647	TRUE	0.281488	FALSE
YCRNPDNDPQGPWCY	54913.3	2694.24	9052.41	4	0.229275	FALSE	0.789984	TRUE	10.161	TRUE	0.741071	TRUE	0.667164	TRUE	0.00660611	FALSE
YHTEHFNTFYEHLMW	54893.7	8519.39	21908.8	5	0.855391	TRUE	0.812924	TRUE	263.99	TRUE	0.669048	TRUE	0.804795	TRUE	0.0421157	FALSE
YIFTMLSSLARLLFP	54620.3	624.828	7389	5	0.997449	TRUE	0.790644	TRUE	10.8539	TRUE	0.732143	TRUE	0.680459	TRUE	0.0127184	FALSE
IHQDPEALKDIKSLE	54609	5041.96	33321.3	0	0.021671	FALSE	0.00461729	FALSE	0.0647951	FALSE	0.382143	FALSE	0.162547	FALSE	4.71118	TRUE
MDGTENKSKFGANAI	54563.7	8798.41	25956.2	0	0.209767	FALSE	0.0201266	FALSE	0.267417	FALSE	0.418452	FALSE	0.290273	FALSE	0.810988	FALSE
QEYFLEDCIQMTHFV	54549.3	1339.51	19426.5	2	0.066696	FALSE	0.372371	FALSE	3.17414	TRUE	0.505952	TRUE	0.1577	FALSE	0.143641	FALSE
DRGGGHAAGALLLPW	54452.7	7897.33	29036	2	0.148008	FALSE	0.565558	TRUE	2.4249	FALSE	0.439286	FALSE	0.426628	TRUE	2.71248	TRUE
TTTCSKLAYYYQRKG	54450.7	1858.27	18759.7	5	1	TRUE	0.783326	TRUE	14.9514	TRUE	0.720238	TRUE	0.83886	TRUE	0.181283	FALSE
LSGALTGLTRVRRFQ	54419	614.892	15844.6	4	0.774854	TRUE	0.726204	TRUE	1.3432	FALSE	0.527976	TRUE	0.657514	TRUE	0.276169	FALSE
YLSLPTVFFLHALPC	54383.3	2425.12	4667.71	5	0.918205	TRUE	0.814374	TRUE	5.89924	TRUE	0.544048	TRUE	0.577384	TRUE	0.0109784	FALSE
LYVPEDFLNSCTPGM	54265.7	18140.2	33224.7	5	0.833875	TRUE	0.493741	TRUE	4.47906	TRUE	0.547619	TRUE	0.735015	TRUE	0.349221	FALSE
IIEYPHFATDAAA	54238.7	12655.3	25922.4	0	0.183776	FALSE	0.137201	FALSE	0.801669	FALSE	0.302381	FALSE	0.144796	FALSE	0.926259	FALSE
MSRKHKWKLSGVERA	54173	825.831	11317.7	4	0.807581	TRUE	0.616584	TRUE	0.931422	FALSE	0.57381	TRUE	0.401123	TRUE	0.173749	FALSE
QEDSAATSESLDV	54143.7	26017.2	34960.1	0	0.00691331	FALSE	0.0219491	FALSE	0.0430542	FALSE	0.108333	FALSE	0.0235285	FALSE	67.6855	TRUE
YSLDYIEHGWQSYTM	54116.7	1567.84	7969.82	5	0.987512	TRUE	0.776654	TRUE	30.4164	TRUE	0.802976	TRUE	0.843997	TRUE	0.00774302	FALSE
RNLGFGWGVRQCLGR	54059.3	678.098	13304.9	5	0.995484	TRUE	0.79065	TRUE	7.70752	TRUE	0.675	TRUE	0.852602	TRUE	0.08044	FALSE
FYYNVESCGSLRPET	54052.7	185.677	14572.7	4	0.253689	FALSE	0.673253	TRUE	3.15425	TRUE	0.520833	TRUE	0.426398	TRUE	0.306411	FALSE
KGEVLGITRFGLAKM	54025	2595.38	25279.1	4	0.927668	TRUE	0.71538	TRUE	2.25635	FALSE	0.613095	TRUE	0.578543	TRUE	0.94404	FALSE
EIFTLGGTPYPELPM	53969	1126.53	22776.1	2	0.0762665	FALSE	0.240824	FALSE	2.19677	FALSE	0.53631	TRUE	0.383081	TRUE	0.243995	FALSE
KHKHKKLQSFYPWEW	53918	5902.1	14303.2	5	0.90388	TRUE	0.795928	TRUE	26.0222	TRUE	0.555357	TRUE	0.824891	TRUE	1.04817	TRUE
SIYGGTPTNGFILHY	53913.3	12228.4	20673.1	5	0.933937	TRUE	0.701189	TRUE	12.3746	TRUE	0.542262	TRUE	0.551808	TRUE	0.0499134	FALSE
PQGHRLKYIYHARWS	53880.7	8064.11	22809.7	5	0.999969	TRUE	0.813752	TRUE	79.3762	TRUE	0.660714	TRUE	0.939487	TRUE	0.0647598	FALSE
CFWYIPPSLRTLEDN	53841	1237.25	5272.24	5	0.864517	TRUE	0.622988	TRUE	4.15024	TRUE	0.689286	TRUE	0.457075	TRUE	0.0293008	FALSE
QFAWRHFYWYLTNEG	53812	490.183	11283.1	5	0.992711	TRUE	0.801649	TRUE	79.4593	TRUE	0.86369	TRUE	0.910153	TRUE	0.0131052	FALSE
GYSFVTTAEREIVRD	53784.3	226.046	11175.3	1	0.1575	FALSE	0.510541	TRUE	0.775163	FALSE	0.419643	FALSE	0.305766	FALSE	2.27727	TRUE
YYADNQTCDGELLFN	53772.3	1256.68	22625.9	3	0.681789	TRUE	0.587588	TRUE	1.62003	FALSE	0.620238	TRUE	0.324571	FALSE	0.0531525	FALSE
LTRNFEALNSRGGGN	53742.3	1703.83	26394.3	0	0.0240415	FALSE	0.0430187	FALSE	0.404374	FALSE	0.405952	FALSE	0.148668	FALSE	0.842934	FALSE
NNRYTGPYTFALEDQ	53740	133.941	12730.3	1	0.232317	FALSE	0.393905	FALSE	2.77936	TRUE	0.416071	FALSE	0.326955	FALSE	0.198159	FALSE
EREFFVKWVGLSYWH	53732.7	954.267	24450.7	5	0.999484	TRUE	0.81417	TRUE	40.5111	TRUE	0.873214	TRUE	0.901636	TRUE	0.0213182	FALSE
PGQPHLPGGVVFHYR	53636.7	120.431	12445.5	5	0.671497	TRUE	0.750363	TRUE	10.9437	TRUE	0.529167	TRUE	0.698064	TRUE	0.201814	FALSE
YVKLFPNSLDQTDMH	53614.7	45.5333	20232.4	1	0.127905	FALSE	0.278561	FALSE	2.07265	FALSE	0.518452	TRUE	0.36209	FALSE	0.168135	FALSE
GRSLNCTVKTYSTSY	53595.3	709.412	6383.85	4	0.33601	FALSE	0.676863	TRUE	3.14497	TRUE	0.508333	TRUE	0.398103	TRUE	0.0519099	FALSE
TISFWYSEPYAVM	53351.7	7517.83	20072.8	5	0.973207	TRUE	0.724339	TRUE	8.24172	TRUE	0.664881	TRUE	0.66063	TRUE	0.0450558	FALSE
TNLSKVYGPVFTLYF	53348.3	1311.96	11116.1	5	0.996115	TRUE	0.819248	TRUE	27.0543	TRUE	0.557738	TRUE	0.790429	TRUE	0.154621	FALSE
LVAVPLGMTVTFTVH	53316	71.0833	13240.9	0	0.0139802	FALSE	0.196538	FALSE	0.818788	FALSE	0.338095	FALSE	0.201028	FALSE	0.502657	FALSE
LVDLMHRRQRWAARY	53285.7	3025.46	5796.22	5	0.992247	TRUE	0.812792	TRUE	20.925	TRUE	0.56369	TRUE	0.722808	TRUE	0.0252132	FALSE
EIWHRRHDYWLLAGI	53277.3	4142.34	18340.7	5	0.999972	TRUE	0.78781	TRUE	22.313	TRUE	0.888095	TRUE	0.817674	TRUE	0.0122722	FALSE
GGHMPMMPGPPMMRP	53236	10351.3	34866.5	5	1	TRUE	0.802184	TRUE	3.2526	TRUE	0.625	TRUE	0.772607	TRUE	0.0921523	FALSE
CVVMRDPNTKRSRGF	53219.3	1936.14	11295.6	4	0.175546	FALSE	0.571212	TRUE	4.93203	TRUE	0.529167	TRUE	0.427615	TRUE	0.370166	FALSE
FLPVTTAPGPWGLYC	53216	14683.1	15717.9	4	0.154692	FALSE	0.807394	TRUE	5.22217	TRUE	0.502381	TRUE	0.661759	TRUE	0.0349775	FALSE
MKVVFNNERHNPMVP	53208	17469.2	22210.2	0	0.0372252	FALSE	0.450109	FALSE	1.2704	FALSE	0.417857	FALSE	0.209881	FALSE	0.500701	FALSE
RAFVRWLPAEYEDGF	53142	3616	10340.2	5	0.994398	TRUE	0.797811	TRUE	4.46283	TRUE	0.742857	TRUE	0.808509	TRUE	0.19036	FALSE
ELKPFNGEDYTCITF	53073.7	276.352	5439.09	4	0.821066	TRUE	0.681571	TRUE	1.6177	FALSE	0.605952	TRUE	0.510129	TRUE	0.713684	FALSE
DACISSYHIHCLNPP	53035	4727.18	27871.1	5	0.982432	TRUE	0.651726	TRUE	4.60861	TRUE	0.572619	TRUE	0.624528	TRUE	0.311128	FALSE
HNPEFTTCEFYMAYA	52919	680.1	26496.3	5	0.852218	TRUE	0.790296	TRUE	10.4012	TRUE	0.613095	TRUE	0.550751	TRUE	0.120208	FALSE
DVTQQAGLVKSELEA	52856	4493.46	29351	0	0.000544705	FALSE	0.0123015	FALSE	0.0394981	FALSE	0.244048	FALSE	0.0258615	FALSE	45.3527	TRUE
RLADHFGGKLHLGFI	52814.3	4494.33	36027.8	5	0.524921	TRUE	0.80499	TRUE	4.47093	TRUE	0.522024	TRUE	0.585174	TRUE	0.0313484	FALSE
NMSIRYFSWAMHILT	52805	6579.19	20222.7	5	0.992308	TRUE	0.811816	TRUE	31.0417	TRUE	0.622024	TRUE	0.820683	TRUE	0.239018	FALSE
APPFVQCGWCHDKCV	52681	12727.8	35384.9	5	0.830334	TRUE	0.740124	TRUE	7.36339	TRUE	0.514881	TRUE	0.590879	TRUE	0.33447	FALSE
PPYHGLKRLMGAFTG	52677.7	18169.4	20216.3	5	0.907259	TRUE	0.652736	TRUE	5.11786	TRUE	0.565476	TRUE	0.535053	TRUE	0.0810485	FALSE
FDTVTTAISWSLMYL	52648	2709.26	8483.31	4	0.395245	FALSE	0.779602	TRUE	6.47874	TRUE	0.495833	TRUE	0.618666	TRUE	0.722695	FALSE
RLSPLMKDIKSNKFK	52629.7	437.48	25680.8	0	0.21412	FALSE	0.266303	FALSE	0.549559	FALSE	0.409524	FALSE	0.209235	FALSE	0.660502	FALSE
AMDQDAGSNRVNSEF	52626.3	16787.9	17395.1	0	0.00432245	FALSE	0.0327305	FALSE	0.50934	FALSE	0.2875	FALSE	0.0996735	FALSE	8.95073	TRUE
QEWSFLPSITRKRRY	52524.3	1399.1	17621.7	5	0.960195	TRUE	0.708339	TRUE	20.92	TRUE	0.604762	TRUE	0.794043	TRUE	0.120184	FALSE
HDSQITQEAVPKS	52503.7	13923.9	39203.1	0	0.0160236	FALSE	0.00427271	FALSE	0.102331	FALSE	0.138095	FALSE	0.0416986	FALSE	92.5274	TRUE
IANGYKISGKEAPYF	52477	286.873	14608.1	4	0.156252	FALSE	0.60223	TRUE	7.14807	TRUE	0.502976	TRUE	0.492567	TRUE	0.680236	FALSE
FKNHWMTYERFYL	52453.7	2201.67	16954.4	5	0.988086	TRUE	0.773104	TRUE	165.068	TRUE	0.651786	TRUE	0.702528	TRUE	0.00962732	FALSE
PPWEIAYYMRRYNTR	52428.3	19402.9	25210.7	5	0.999544	TRUE	0.816574	TRUE	145.238	TRUE	0.705952	TRUE	0.897629	TRUE	0.0243905	FALSE
MLFNQFPGFKEVRLV	52358	1748.64	20754.1	5	0.70695	TRUE	0.731821	TRUE	4.17823	TRUE	0.614286	TRUE	0.554514	TRUE	0.076872	FALSE
YGVFPLRGKYSMFEK	52341	24069.4	44520.1	5	0.999994	TRUE	0.811098	TRUE	16.5628	TRUE	0.751786	TRUE	0.948299	TRUE	0.0337499	FALSE
SYSDGKLKALLNHVL	52316.3	11915.7	29831.8	0	0.0110832	FALSE	0.133759	FALSE	0.57857	FALSE	0.445238	FALSE	0.221952	FALSE	0.360124	FALSE
HRFQRWGYNFTFYQW	52243	14200.1	22381	5	0.995079	TRUE	0.810371	TRUE	447.896	TRUE	0.789881	TRUE	0.927466	TRUE	0.0123321	FALSE
DLQRQPAEVRGLSGL	52199.7	779.48	8005.53	0	0.0659297	FALSE	0.134022	FALSE	0.445061	FALSE	0.266667	FALSE	0.284921	FALSE	10.5732	TRUE
LQVYRWVCEKRRNAT	52193.7	3362.95	6155.62	4	0.72608	TRUE	0.740184	TRUE	4.29558	TRUE	0.472619	FALSE	0.424162	TRUE	0.0933049	FALSE
NDFGVFLCKLFPFLQ	52169.7	1012.24	5754.22	5	0.998523	TRUE	0.780691	TRUE	11.0199	TRUE	0.664881	TRUE	0.786648	TRUE	0.134442	FALSE
HPARDYVVLRTWRTN	52101	10750.1	26340.1	5	1	TRUE	0.755503	TRUE	5.70782	TRUE	0.8125	TRUE	0.820087	TRUE	0.702782	FALSE
YFNNMDWTGTWQLMH	52019.3	6187.72	17820.5	4	0.285451	FALSE	0.741706	TRUE	80.8433	TRUE	0.58869	TRUE	0.579805	TRUE	0.00993204	FALSE
EYFFNCPIIEVYGRT	52011	202.37	14467.5	5	0.9982	TRUE	0.798553	TRUE	6.83074	TRUE	0.695833	TRUE	0.77496	TRUE	0.0188743	FALSE
IWGCATRLFPDFFTR	52010.3	1754.67	9687.29	5	0.999984	TRUE	0.818852	TRUE	40.4689	TRUE	0.82619	TRUE	0.928816	TRUE	0.0459785	FALSE
LLLSKKLIYFQLHRA	51919.3	571.159	5081.83	5	0.999762	TRUE	0.775823	TRUE	3.7906	TRUE	0.696429	TRUE	0.724702	TRUE	0.11047	FALSE
GAGKGKYYAVNFPMR	51855.3	19263.3	34823.5	5	0.991459	TRUE	0.799113	TRUE	28.7084	TRUE	0.605357	TRUE	0.735369	TRUE	0.346699	FALSE
KSTQYQQYFGWQFHY	51843.3	14499.2	22781.8	5	0.87137	TRUE	0.790927	TRUE	177.991	TRUE	0.692262	TRUE	0.818282	TRUE	0.0295779	FALSE
LTTPTYGDLNHLVSA	51795	848.38	12039.1	0	0.0488165	FALSE	0.122409	FALSE	0.486223	FALSE	0.336905	FALSE	0.132985	FALSE	0.691567	FALSE
GFAGLTSTVICRWTR	51791.7	1999.67	4586.74	5	0.981562	TRUE	0.805775	TRUE	13.0072	TRUE	0.680952	TRUE	0.788088	TRUE	0.282567	FALSE
EICQEYSGTLRRNSM	51778	741.314	21782.5	1	0.281073	FALSE	0.415597	FALSE	1.81807	FALSE	0.480357	TRUE	0.355971	FALSE	0.365228	FALSE
LTLKYPIEHGIITNW	51753.3	1031.77	14465.1	4	0.68165	TRUE	0.338552	FALSE	3.60331	TRUE	0.505952	TRUE	0.488461	TRUE	2.15126	TRUE
SWGEGCDRDGKYGFY	51705.3	490.442	12920.4	5	0.743702	TRUE	0.81209	TRUE	27.2205	TRUE	0.566071	TRUE	0.623916	TRUE	0.00386075	FALSE
EAPEDLYKDFLTL	51692	29647.6	33702.8	1	0.660824	TRUE	0.1346	FALSE	0.94416	FALSE	0.366667	FALSE	0.208017	FALSE	5.3353	TRUE
WMTETLFDIVWWCPM	51684.7	19103	34382.8	5	0.666355	TRUE	0.772117	TRUE	51.2752	TRUE	0.720833	TRUE	0.759067	TRUE	0.064805	FALSE
PDLPIYLLGLTQKFG	51678	1036.99	5900.18	4	0.999457	TRUE	0.753082	TRUE	2.02294	FALSE	0.5625	TRUE	0.528941	TRUE	0.277181	FALSE
GGTETVSTTLRYGFL	51651.7	5686.32	6322.93	5	0.992763	TRUE	0.75124	TRUE	3.76353	TRUE	0.519643	TRUE	0.756564	TRUE	0.52633	FALSE
EIRNFLGEKYIRRVR	51598	9511	33722.7	5	0.999956	TRUE	0.723804	TRUE	6.46609	TRUE	0.657738	TRUE	0.776019	TRUE	0.0882188	FALSE
QDWQGIMSYKWRLLT	51573	6511.06	21246	5	0.99006	TRUE	0.779374	TRUE	21.6053	TRUE	0.601786	TRUE	0.669523	TRUE	0.163629	FALSE
WTMYGGAYRYLSYAF	51533.3	5332.47	27841.4	5	0.99999	TRUE	0.82049	TRUE	374.11	TRUE	0.84881	TRUE	0.935298	TRUE	0.000293137	FALSE
LQLFYRDTEQVDNWM	51528.7	2718.72	17902	4	0.32365	FALSE	0.490936	TRUE	7.13139	TRUE	0.481548	TRUE	0.388154	TRUE	0.0787933	FALSE
ACSVSCGRGVVRRIL	51527.3	914.816	12196.7	2	0.978846	TRUE	0.444012	FALSE	1.26047	FALSE	0.414286	FALSE	0.466939	TRUE	0.0368859	FALSE
FQGMPEKPTTTVRLF	51524	23773.8	27252.1	3	0.998356	TRUE	0.308526	FALSE	0.819989	FALSE	0.602381	TRUE	0.47443	TRUE	0.556626	FALSE
KDPHYAEMEEKYYRF	51490	1811.13	10655	5	0.99556	TRUE	0.661379	TRUE	19.2837	TRUE	0.769643	TRUE	0.847121	TRUE	0.0348445	FALSE
GKSDDQLSPGSIQGA	51468.3	8806.61	22432.4	0	0.00439511	FALSE	0.0079946	FALSE	0.0551052	FALSE	0.246429	FALSE	0.0195153	FALSE	6.97498	TRUE
TTKHVHHHYIHHHAV	51440	2428.33	14979.8	5	1	TRUE	0.691231	TRUE	16.9135	TRUE	0.759524	TRUE	0.824983	TRUE	0.0417471	FALSE
RWLSKDKNITYFRNL	51386.7	2379.7	11308.3	5	0.970546	TRUE	0.795535	TRUE	18.7371	TRUE	0.629167	TRUE	0.753781	TRUE	0.0708238	FALSE
RGFQRWYSIITIMMD	51250.3	17251.1	35205.8	5	0.999623	TRUE	0.765872	TRUE	19.2985	TRUE	0.830952	TRUE	0.780076	TRUE	0.158038	FALSE
RYTLDFDRAQRACLQ	51218	356.804	14853.7	4	0.957081	TRUE	0.591985	TRUE	1.2809	FALSE	0.618452	TRUE	0.427226	TRUE	0.0582853	FALSE
LRHRFSGGIYHSHCK	51084.7	8425.14	27082.4	5	0.988813	TRUE	0.802195	TRUE	18.7764	TRUE	0.58869	TRUE	0.672914	TRUE	0.00855652	FALSE
PNLLALFAPRDPIPY	51059.3	378.367	12577.5	4	0.738395	TRUE	0.670146	TRUE	3.54353	TRUE	0.469643	FALSE	0.57737	TRUE	0.388394	FALSE
IGRMPIMLRSSNCVL	51043.7	298.981	7047.7	4	0.981524	TRUE	0.417238	FALSE	2.56807	TRUE	0.542262	TRUE	0.658085	TRUE	0.456234	FALSE
AYTVILFSKDELRWW	51033.3	15760.6	20052.9	5	0.845533	TRUE	0.809861	TRUE	45.2026	TRUE	0.629167	TRUE	0.811612	TRUE	0.333232	FALSE
FTFTWDVYMSPGGNP	51029.3	12333.2	25265.8	4	0.981341	TRUE	0.31557	FALSE	12.4272	TRUE	0.56131	TRUE	0.59295	TRUE	0.0761118	FALSE
MEATQKISSHFWVYQ	51027.3	14400.7	19552.4	5	0.682771	TRUE	0.61387	TRUE	10.6166	TRUE	0.53631	TRUE	0.649508	TRUE	3.37111	TRUE
LRNPVTNKKHYRLYV	50993.7	516.467	16615.7	5	0.958425	TRUE	0.813768	TRUE	10.9953	TRUE	0.55	TRUE	0.716345	TRUE	0.0390846	FALSE
MHYFRSFYLFAHNAK	50965.3	6356.28	22551.8	5	0.999273	TRUE	0.747398	TRUE	76.6516	TRUE	0.725	TRUE	0.852145	TRUE	0.0107913	FALSE
AGLYHLGSMLRMMRI	50961.7	24659.2	27883.4	5	0.998989	TRUE	0.812814	TRUE	30.2772	TRUE	0.61131	TRUE	0.786296	TRUE	0.0129958	FALSE
ISPDGHEYIYVDPMQ	50881.7	177.686	16659.9	4	0.997303	TRUE	0.227231	FALSE	5.72899	TRUE	0.674405	TRUE	0.751862	TRUE	0.444135	FALSE
RAALYTWYVRKQREV	50870.7	18738.1	36896.2	5	0.999905	TRUE	0.809435	TRUE	11.467	TRUE	0.704762	TRUE	0.860012	TRUE	0.0239291	FALSE
GMDYLSQKQFIHR	50847.3	22227.9	30877.1	2	0.510575	TRUE	0.174886	FALSE	7.34987	TRUE	0.424405	FALSE	0.21913	FALSE	0.6152	FALSE
TSFSGRKIKTAVRRR	50779.7	1050.69	19946.1	3	0.618758	TRUE	0.487083	TRUE	1.55026	FALSE	0.424405	FALSE	0.381976	TRUE	0.388501	FALSE
YFNEDPETWVDADLY	50738.3	1005.82	7679.7	5	0.598946	TRUE	0.542205	TRUE	7.83966	TRUE	0.567262	TRUE	0.419276	TRUE	0.125481	FALSE
VCFFGYPSFKYSHPH	50718	1119.93	21881.1	5	0.962952	TRUE	0.807602	TRUE	92.7334	TRUE	0.595238	TRUE	0.761169	TRUE	0.00644613	FALSE
EQVPDFVTFLYQITR	50547.3	13777.9	18324.4	5	0.99998	TRUE	0.648377	TRUE	3.38981	TRUE	0.627976	TRUE	0.594222	TRUE	0.523718	FALSE
ISESVDAAYNLQD	50538	15693.3	26707.1	0	0.0187375	FALSE	0.0398863	FALSE	0.293525	FALSE	0.218452	FALSE	0.0710286	FALSE	19.9945	TRUE
EHHEYSLSEPPIVHK	50536.3	16695.5	24250.4	0	0.00899619	FALSE	0.0946398	FALSE	0.327128	FALSE	0.415476	FALSE	0.145518	FALSE	0.297775	FALSE
MGQTESKYASYLSFI	50477.3	1041.09	5066.29	5	0.971225	TRUE	0.76857	TRUE	3.55334	TRUE	0.607738	TRUE	0.573761	TRUE	0.0769253	FALSE
LEDINRLWEFQEAIS	50473.7	607.889	3553.04	1	0.151724	FALSE	0.0193659	FALSE	0.0830921	FALSE	0.485119	TRUE	0.246548	FALSE	0.650681	FALSE
PLCRFHQEVETFRHR	50463.3	1442.73	11087.5	5	0.76379	TRUE	0.760632	TRUE	6.592	TRUE	0.641667	TRUE	0.664684	TRUE	0.431955	FALSE
CGYKYRFFGKMQRLQ	50447.3	23083.9	34809.4	5	1	TRUE	0.793499	TRUE	40.0004	TRUE	0.832143	TRUE	0.919709	TRUE	0.00617408	FALSE
CDAGWLADQTVRYPI	50433.3	1311.46	22271	4	0.889987	TRUE	0.587127	TRUE	1.24703	FALSE	0.630952	TRUE	0.587336	TRUE	0.0713791	FALSE
RKNRVHTYAMAHYQN	50427.3	10881.2	24780.6	5	0.73717	TRUE	0.752457	TRUE	10.4162	TRUE	0.52381	TRUE	0.489976	TRUE	0.13764	FALSE
VCRQRFLLKNLRPNR	50422	32.1905	3188.23	5	0.999946	TRUE	0.782157	TRUE	4.02128	TRUE	0.641071	TRUE	0.734526	TRUE	0.212006	FALSE
DLTWYQYHSLDVIGF	50340	1031.79	3459.46	5	0.999184	TRUE	0.796439	TRUE	17.7429	TRUE	0.81369	TRUE	0.795893	TRUE	0.0102188	FALSE
KAKFVFGSRKKSFWN	50319.3	23231.7	24713.4	5	0.762802	TRUE	0.794461	TRUE	10.9207	TRUE	0.533929	TRUE	0.646755	TRUE	0.241764	FALSE
CCPVNWVEHERSCYW	50259	2645.48	4605.92	5	0.978873	TRUE	0.811767	TRUE	24.4688	TRUE	0.814286	TRUE	0.876253	TRUE	0.175604	FALSE
EMKKIRQVIRKYNYV	50255.3	15643.6	28001	4	0.859131	TRUE	0.772703	TRUE	6.10988	TRUE	0.457143	FALSE	0.635265	TRUE	0.216242	FALSE
CHLGSFQRHMIMHSG	50247.7	5707.52	17930.3	5	0.977589	TRUE	0.735124	TRUE	3.15481	TRUE	0.53869	TRUE	0.469923	TRUE	0.0373846	FALSE
FDFLDLHTPPWPFYW	50160.3	21561.2	24031.9	5	0.987363	TRUE	0.821126	TRUE	247.512	TRUE	0.689881	TRUE	0.930084	TRUE	0.0163423	FALSE
AIQDFLTGAYLLTLK	50062	421.542	4220.71	4	0.986154	TRUE	0.656428	TRUE	2.02162	FALSE	0.534524	TRUE	0.580148	TRUE	0.621778	FALSE
YMKDEALYFSWMYQF	49963.3	2983.28	20287	5	0.946237	TRUE	0.805912	TRUE	119.202	TRUE	0.730357	TRUE	0.823477	TRUE	0.00631759	FALSE
HQGSCYWFSHSGKAW	49924.7	1277.97	5144.58	5	1	TRUE	0.80693	TRUE	20.483	TRUE	0.896429	TRUE	0.877888	TRUE	0.200602	FALSE
TFLESTYIPPSYISE	49888.3	377.894	6422.63	1	0.235743	FALSE	0.562978	TRUE	0.64498	FALSE	0.477381	FALSE	0.261867	FALSE	0.548787	FALSE
YMTAMRPSTLFMHRF	49883	31779.9	25636.1	5	0.752356	TRUE	0.820421	TRUE	57.2043	TRUE	0.667857	TRUE	0.711443	TRUE	0.0141703	FALSE
LAGARLLWNWWKLRS	49880.7	1138.8	6325.19	5	0.999925	TRUE	0.77005	TRUE	12.1182	TRUE	0.711905	TRUE	0.824269	TRUE	0.113168	FALSE
EGMMINISIVYRYPP	49839	865.964	5241.44	4	0.389641	FALSE	0.731146	TRUE	11.4887	TRUE	0.573214	TRUE	0.50615	TRUE	0.173417	FALSE
HMKSYVWEPYEAFLD	49838	12451.1	22264	5	0.861921	TRUE	0.757034	TRUE	6.34488	TRUE	0.619643	TRUE	0.656597	TRUE	0.10753	FALSE
HHVLEFDTIWFQHSY	49797	3550.44	18477.1	5	0.644762	TRUE	0.786964	TRUE	31.2006	TRUE	0.570833	TRUE	0.533547	TRUE	0.0281333	FALSE
VIMGYNCTIFAYGQT	49764.7	1149.32	11584.4	5	0.993718	TRUE	0.746152	TRUE	8.45406	TRUE	0.669048	TRUE	0.678276	TRUE	0.030815	FALSE
SSGVGGGGGKMRRER	49751.3	1233.43	17685.1	1	0.942445	TRUE	0.251963	FALSE	1.0563	FALSE	0.415476	FALSE	0.308496	FALSE	0.826912	FALSE
RRDNPAMTRGRYREF	49717	2338.89	12481.6	5	0.997737	TRUE	0.683314	TRUE	26.3214	TRUE	0.647619	TRUE	0.847421	TRUE	0.145232	FALSE
LFVHVRRLVAKGYKV	49673	16173.9	24586	5	0.999993	TRUE	0.792219	TRUE	10.423	TRUE	0.747024	TRUE	0.854288	TRUE	0.0746326	FALSE
GWTVYNLLQRQLYFA	49660.7	8550.94	18106.6	5	0.869137	TRUE	0.814838	TRUE	16.0028	TRUE	0.63631	TRUE	0.696898	TRUE	0.0128204	FALSE
RMRVDSDNAYIGVTY	49600.7	633.559	19618.3	5	0.659307	TRUE	0.680522	TRUE	6.72973	TRUE	0.501786	TRUE	0.42134	TRUE	0.0706091	FALSE
VNAQRMASSKYDQEI	49560.7	2682.47	18752.2	0	0.105345	FALSE	0.0451014	FALSE	0.226507	FALSE	0.350595	FALSE	0.138685	FALSE	4.80752	TRUE
QTTTYLTYNDFINKE	49547.7	9308.52	34861.8	3	1	TRUE	0.453471	FALSE	2.39841	FALSE	0.608929	TRUE	0.499237	TRUE	0.345056	FALSE
SLFSEWDNPVFARYP	49502.7	18528	37851.6	5	0.999993	TRUE	0.802207	TRUE	3.74856	TRUE	0.746429	TRUE	0.786753	TRUE	0.0515173	FALSE
WGLIPWLLMHMDHHT	49484.3	4222.17	24178.7	5	0.874292	TRUE	0.785833	TRUE	16.1942	TRUE	0.5875	TRUE	0.616454	TRUE	0.00679957	FALSE
EVSPVALQRLRVALQ	49464.7	536.63	12209.4	0	0.0143822	FALSE	0.367418	FALSE	0.193271	FALSE	0.340476	FALSE	0.129317	FALSE	4.68803	TRUE
NVLHGYPKDIYSSFG	49458.7	514.363	17320.7	5	0.958248	TRUE	0.778905	TRUE	6.01164	TRUE	0.54881	TRUE	0.549334	TRUE	0.0965521	FALSE
FSSLEALCKKIIKEK	49418	6615.63	35340.4	0	0.137545	FALSE	0.171144	FALSE	0.163135	FALSE	0.385119	FALSE	0.109309	FALSE	1.59769	TRUE
KLALDMEISAYRKLL	49321	560.176	13235.1	4	0.999128	TRUE	0.791446	TRUE	2.16664	FALSE	0.648214	TRUE	0.84192	TRUE	1.69742	TRUE
KCAFSSQEPYFSYSG	49287	2656.26	29248.7	5	0.992892	TRUE	0.707372	TRUE	3.77464	TRUE	0.64881	TRUE	0.608942	TRUE	0.618352	FALSE
DEVIMGYNCTIFAYG	49273	4649.36	18704.1	5	0.860101	TRUE	0.7925	TRUE	11.5059	TRUE	0.631548	TRUE	0.730274	TRUE	0.0837818	FALSE
LHNLISYMLLMKVNK	49227.3	1924.29	13851.3	5	0.64185	TRUE	0.600007	TRUE	3.30374	TRUE	0.495238	TRUE	0.4222	TRUE	0.29596	FALSE
LNVTVVTFFCRPHNI	49203	2734.79	14763.9	5	0.956438	TRUE	0.665614	TRUE	9.99339	TRUE	0.529762	TRUE	0.594182	TRUE	0.234762	FALSE
TYKCICNSGYEVDST	49192.3	408.431	13806.9	4	0.595794	TRUE	0.393163	FALSE	2.45921	TRUE	0.560119	TRUE	0.507398	TRUE	0.0409335	FALSE
FHCVCNAGFHVTRDG	49113	195	12105.3	5	0.796144	TRUE	0.680899	TRUE	10.6924	TRUE	0.591667	TRUE	0.543842	TRUE	0.127277	FALSE
TSKVILFLNYMIYLY	48990.3	15202.1	37955.9	5	0.802264	TRUE	0.809759	TRUE	76.4178	TRUE	0.524405	TRUE	0.58018	TRUE	0.0263836	FALSE
VFPCPSEPALSKNEL	48986.3	231.341	20006.8	0	0.00928456	FALSE	0.0492421	FALSE	0.130749	FALSE	0.31369	FALSE	0.113226	FALSE	1.85951	TRUE
LFSTHYHISRRLFSK	48815	12031.5	24539.5	5	0.998929	TRUE	0.805584	TRUE	16.3118	TRUE	0.677381	TRUE	0.796682	TRUE	0.0389893	FALSE
WNEVYNFIRYFITWW	48800.3	20783.4	23069.1	5	0.998094	TRUE	0.820042	TRUE	926.584	TRUE	0.788095	TRUE	0.946607	TRUE	0.00874365	FALSE
SQDMKYPSPFFVFGE	48765	263.22	6375.07	5	0.675683	TRUE	0.752319	TRUE	4.98185	TRUE	0.622619	TRUE	0.534772	TRUE	0.0984003	FALSE
RQLVEVEELTFMYCF	48732.7	14757.7	33386.9	4	0.12162	FALSE	0.753084	TRUE	6.27583	TRUE	0.522619	TRUE	0.459404	TRUE	0.436275	FALSE
GATMSRFSNLWKSYL	48718	2786.35	11169.6	5	0.679214	TRUE	0.801997	TRUE	15.2138	TRUE	0.520238	TRUE	0.72045	TRUE	0.541781	FALSE
PRFLWFPRRGLGKYC	48717.3	6890.64	31765.5	5	0.999858	TRUE	0.82213	TRUE	23.2962	TRUE	0.7	TRUE	0.860651	TRUE	0.000313357	FALSE
IEAMKSDIDEVALQG	48690	1247.45	19501.9	0	0.0469	FALSE	0.033899	FALSE	0.0666699	FALSE	0.282143	FALSE	0.113608	FALSE	42.1542	TRUE
DCILSDTSPSFPWYR	48641.3	10470.2	32696.8	5	0.960484	TRUE	0.780975	TRUE	14.3644	TRUE	0.78631	TRUE	0.866557	TRUE	0.0762813	FALSE
LIGRSRRCLPVPNFP	48640.7	20146.1	24702.7	4	1	TRUE	0.800663	TRUE	2.36057	FALSE	0.73869	TRUE	0.732652	TRUE	0.210532	FALSE
GEFLEATYFISYWED	48622	178.228	3024.62	5	0.99793	TRUE	0.813274	TRUE	9.92373	TRUE	0.745833	TRUE	0.679605	TRUE	0.0754027	FALSE
YKFQNALLVRYTKKV	48607.3	6888	32869.7	5	0.998206	TRUE	0.803515	TRUE	2.82775	TRUE	0.696429	TRUE	0.814671	TRUE	0.0537135	FALSE
VFDCWFESGSMPYAQ	48571.3	1237.08	19995.7	4	0.121926	FALSE	0.736828	TRUE	7.9584	TRUE	0.510714	TRUE	0.502072	TRUE	0.0350249	FALSE
LCNETLTLKLYNNGF	48506.7	689.588	4059.5	3	0.323554	FALSE	0.643347	TRUE	3.58928	TRUE	0.402381	FALSE	0.446148	TRUE	0.309133	FALSE
TARSRITKYSTVQYS	48428.7	1297.84	23285.7	4	0.747156	TRUE	0.607893	TRUE	1.04046	FALSE	0.481548	TRUE	0.375269	TRUE	0.195347	FALSE
WASYIRPPWLGPRPG	48390	15876.2	32032.7	5	0.988369	TRUE	0.701289	TRUE	10.9975	TRUE	0.62381	TRUE	0.763368	TRUE	0.0381283	FALSE
VPDAKKACTYIRSNL	48384	7233.33	25850.2	0	0.451751	FALSE	0.325684	FALSE	1.22867	FALSE	0.410119	FALSE	0.266716	FALSE	0.386094	FALSE
RNTIGSFKCRCDSGF	48376.7	1206.53	14880.8	5	0.94872	TRUE	0.802128	TRUE	7.60416	TRUE	0.58869	TRUE	0.784549	TRUE	0.359925	FALSE
SEGEEEEEEEEEEEE	48365.7	2000.66	14499.5	0	0.000322549	FALSE	0.0357427	FALSE	0.000183268	FALSE	0.139286	FALSE	0.029596	FALSE	666.656	TRUE
LPAEYEDGFSLPYGW	48349.3	9408.03	34167.9	5	0.999925	TRUE	0.814645	TRUE	20.4211	TRUE	0.764881	TRUE	0.975258	TRUE	0.594103	FALSE
QELRLRAYAKKGFGK	48348	387.902	14656.9	5	0.999174	TRUE	0.621669	TRUE	3.29285	TRUE	0.567262	TRUE	0.733182	TRUE	0.210759	FALSE
VKTKGMAAVPKLVLF	48326.3	1073.65	10737.4	1	0.199973	FALSE	0.615498	TRUE	0.568197	FALSE	0.432143	FALSE	0.270468	FALSE	1.87662	TRUE
QTTLLHFWEKTSHTM	48293.7	832.206	6355.1	1	0.336684	FALSE	0.566094	TRUE	1.23562	FALSE	0.471429	FALSE	0.296543	FALSE	0.205548	FALSE
DRKFKLICSELNGRY	48260.3	7012.17	26043	5	0.614715	TRUE	0.757074	TRUE	6.54297	TRUE	0.517857	TRUE	0.624417	TRUE	0.287589	FALSE
MTFLQRVKNMLYPLA	48257.7	5821.59	13808.7	5	0.987174	TRUE	0.779974	TRUE	5.21515	TRUE	0.742857	TRUE	0.800115	TRUE	0.119997	FALSE
MSSHGNSLFLRES	48254.7	13612.1	30249.1	0	0.409933	FALSE	0.0830809	FALSE	0.896238	FALSE	0.325	FALSE	0.137142	FALSE	1.69372	TRUE
RPKGVALHRPDVYLL	48235	29508.7	22447.6	3	0.495749	TRUE	0.758949	TRUE	2.17373	FALSE	0.427976	FALSE	0.448749	TRUE	0.104235	FALSE
FKQSYWNHRELMRGE	48224	1105.42	9711.4	5	0.820329	TRUE	0.695275	TRUE	5.32717	TRUE	0.526786	TRUE	0.493281	TRUE	0.0259678	FALSE
SSQKTNHAPKYFVDP	48187.7	15638.8	25382.5	1	0.496279	TRUE	0.156833	FALSE	0.790487	FALSE	0.432143	FALSE	0.210325	FALSE	1.98241	TRUE
YSPALNKMFANWPRP	48159	15019.9	30778.7	4	0.304311	FALSE	0.668075	TRUE	7.37893	TRUE	0.586905	TRUE	0.727464	TRUE	0.590765	FALSE
GVTANFFCDEGYRLQ	48141.3	432.471	11465.1	5	0.94384	TRUE	0.774963	TRUE	5.34585	TRUE	0.517857	TRUE	0.613586	TRUE	0.768539	FALSE
DARTVMKTGLESV	48124.3	15069.7	29273.3	0	0.0107108	FALSE	0.0175718	FALSE	0.472589	FALSE	0.220238	FALSE	0.0753484	FALSE	5.88053	TRUE
LPMAWRWSRQHMVTT	48090	33322.3	25827.4	5	0.834735	TRUE	0.770603	TRUE	6.41085	TRUE	0.507738	TRUE	0.434131	TRUE	0.0292898	FALSE
YEIQDNTGKMEVVVH	48077.7	320.486	10586.8	0	0.00634535	FALSE	0.0131577	FALSE	0.332046	FALSE	0.33869	FALSE	0.118231	FALSE	0.570635	FALSE
RAKCIYTAVMVRRVI	48058	1211.33	11988.1	5	0.987431	TRUE	0.695589	TRUE	4.79849	TRUE	0.660714	TRUE	0.669598	TRUE	0.0613103	FALSE
FDGNRSWRHVVRRVA	48049.3	12282.4	18958.3	4	0.946498	TRUE	0.660831	TRUE	2.06938	FALSE	0.546429	TRUE	0.492652	TRUE	0.0117062	FALSE
LLLLCVAVCSAYPLD	47956.7	421.774	12315.8	3	0.205946	FALSE	0.676214	TRUE	2.13676	FALSE	0.506548	TRUE	0.462598	TRUE	0.695359	FALSE
YLNSRQFPTPGIRRL	47937.7	10066.3	23988.1	5	0.950209	TRUE	0.70334	TRUE	3.3578	TRUE	0.657738	TRUE	0.76147	TRUE	0.0827692	FALSE
KKKRRNFAELKIKRL	47937	622.477	7994.79	4	0.97194	TRUE	0.575309	TRUE	0.568895	FALSE	0.5375	TRUE	0.484647	TRUE	1.27814	TRUE
GDNRLDLLKLKSVVT	47904.3	3517.46	19297.4	0	0.0383426	FALSE	0.0437306	FALSE	0.256534	FALSE	0.383929	FALSE	0.133105	FALSE	1.27383	TRUE
KTWYYWNYLYKIDWQ	47891.3	3469.06	18238.7	5	0.999617	TRUE	0.681257	TRUE	565.011	TRUE	0.793452	TRUE	0.957662	TRUE	0.000664503	FALSE
WDYMQLHLMWYYHLF	47731.7	7687.89	22292.1	5	0.998614	TRUE	0.818097	TRUE	2314.19	TRUE	0.883333	TRUE	0.921292	TRUE	0.00174232	FALSE
ANPFLYAIFTKAFQR	47561.3	1519.07	6029.28	5	0.95548	TRUE	0.765522	TRUE	4.65645	TRUE	0.605952	TRUE	0.595094	TRUE	0.232371	FALSE
AVLAFAKEKSFGWPS	47553	251.315	11052.2	1	0.0828317	FALSE	0.536035	TRUE	1.16659	FALSE	0.468452	FALSE	0.346467	FALSE	1.44967	TRUE
SLFFRSLKDRGFELT	47503.7	2294.5	16954.9	5	0.999904	TRUE	0.780184	TRUE	3.681	TRUE	0.680952	TRUE	0.772459	TRUE	0.482904	FALSE
TNAIVAVISYTGYDM	47493.3	219.559	12187.2	4	0.540866	TRUE	0.702379	TRUE	5.35365	TRUE	0.40119	FALSE	0.510274	TRUE	1.5879	TRUE
GLWVTYKAQDAKT	47477.3	16836.5	25083.4	0	0.158336	FALSE	0.0650916	FALSE	1.29242	FALSE	0.376786	FALSE	0.13139	FALSE	1.29405	TRUE
HPRYFNQLSTGLDMV	47431.7	590.236	6426.28	4	0.835955	TRUE	0.428706	FALSE	4.74997	TRUE	0.604762	TRUE	0.727529	TRUE	0.128924	FALSE
YRIALFGGSQPQSCR	47382.3	568.059	11181.2	2	0.376127	FALSE	0.645029	TRUE	1.33638	FALSE	0.517857	TRUE	0.300335	FALSE	0.098951	FALSE
NLFLVAAHEIGHSLG	47378.7	1005.81	27446.3	0	0.0257739	FALSE	0.414305	FALSE	0.956543	FALSE	0.384524	FALSE	0.301092	FALSE	0.374789	FALSE
WISYEFIYNLHGDAR	47327.7	2506.83	17417.2	5	0.883028	TRUE	0.806263	TRUE	18.0908	TRUE	0.610119	TRUE	0.632531	TRUE	0.00225038	FALSE
LVVEYKIADMGHLKY	47323.7	1459.22	20350.6	5	0.968131	TRUE	0.764202	TRUE	12.6408	TRUE	0.640476	TRUE	0.870247	TRUE	0.111944	FALSE
LPQFGDEYDFYRSFP	47266.3	5566.12	6580.65	5	0.999894	TRUE	0.810353	TRUE	22.2639	TRUE	0.816667	TRUE	0.897913	TRUE	0.0334822	FALSE
CELCGKAFFWPSLLR	47146.7	9781.55	31387.9	5	0.990978	TRUE	0.805945	TRUE	14.8434	TRUE	0.660714	TRUE	0.895176	TRUE	0.103309	FALSE
QAGPMLTRRFRYF	47131.3	7141.5	20957.2	5	0.971728	TRUE	0.680225	TRUE	26.4883	TRUE	0.527976	TRUE	0.576487	TRUE	0.0547105	FALSE
YRHSLHKVWKRCRQY	47059.3	16432	31804.2	5	0.997078	TRUE	0.819553	TRUE	36.9093	TRUE	0.859524	TRUE	0.913782	TRUE	0.00263889	FALSE
KIKALKIHKNSSTYW	47033	2732.07	22315.5	3	0.415728	FALSE	0.524959	TRUE	2.28639	FALSE	0.501786	TRUE	0.454046	TRUE	2.89564	TRUE
HAQRAVWRQQRQYLA	47014	16672.9	24303.9	4	0.995213	TRUE	0.772222	TRUE	1.20645	FALSE	0.722024	TRUE	0.542064	TRUE	0.179816	FALSE
WPEACVLEPCPPYWA	47007.7	1210.68	9713	5	0.933459	TRUE	0.785289	TRUE	5.13916	TRUE	0.71131	TRUE	0.650269	TRUE	0.0939518	FALSE
QIMSPITMYPVGAWE	46926.7	11626	27211.8	1	0.428692	FALSE	0.488106	TRUE	1.42228	FALSE	0.449405	FALSE	0.256597	FALSE	0.0795567	FALSE
ASVKFHVLLTSYELI	46896.7	414.917	8153.27	4	0.990673	TRUE	0.704859	TRUE	0.821268	FALSE	0.570833	TRUE	0.633774	TRUE	0.457185	FALSE
LAHKYIVQIIWMIMM	46880.7	3029.87	18461.2	3	0.39143	FALSE	0.331405	FALSE	15.8633	TRUE	0.582143	TRUE	0.398698	TRUE	0.00956431	FALSE
KVTYHHGSMFHPFWV	46803	10651.5	14773.4	5	0.982265	TRUE	0.813041	TRUE	142.981	TRUE	0.636905	TRUE	0.804032	TRUE	0.015897	FALSE
RSKIITYIRSFLDEL	46784	499.517	15865.9	5	0.999516	TRUE	0.686155	TRUE	2.70973	TRUE	0.595238	TRUE	0.77173	TRUE	1.80466	TRUE
VWLAVNDYYDMVGIQ	46773.7	833.731	12605	4	0.923583	TRUE	0.467079	FALSE	8.40097	TRUE	0.620833	TRUE	0.652522	TRUE	0.0481395	FALSE
EGRPFQNYYPLFPHT	46714.3	16489.7	13919.1	5	0.972361	TRUE	0.744527	TRUE	19.294	TRUE	0.601786	TRUE	0.708373	TRUE	0.0202951	FALSE
YRYKVYGSVTNYRQY	46646	25482.9	23082	5	0.996044	TRUE	0.820802	TRUE	100.511	TRUE	0.720833	TRUE	0.80375	TRUE	0.00256486	FALSE
ILDEVIMGYNCTIFA	46643.7	1775.38	8953.73	4	0.381579	FALSE	0.483698	TRUE	6.11068	TRUE	0.48631	TRUE	0.450157	TRUE	0.370813	FALSE
ILLDDSGSELAFK	46613.7	11539.1	24692.3	0	0.0408233	FALSE	0.0182201	FALSE	0.631683	FALSE	0.231548	FALSE	0.0844337	FALSE	2.41929	TRUE
PFRSDLVLPFLPRAR	46589.7	18036.6	37354.1	5	0.999975	TRUE	0.811595	TRUE	4.16602	TRUE	0.643452	TRUE	0.837473	TRUE	0.162668	FALSE
LRSVCHVPGLKKMLR	46585.3	139.389	3866.64	5	0.98306	TRUE	0.797967	TRUE	2.50383	TRUE	0.5125	TRUE	0.581396	TRUE	0.475708	FALSE
EFWWRYESRGLSMLY	46572.3	9612.06	16706.3	5	0.992425	TRUE	0.820242	TRUE	115.88	TRUE	0.725	TRUE	0.945004	TRUE	0.00181386	FALSE
TRTWIRLYSQRGIDR	46570.3	18012.7	21551.2	5	0.985867	TRUE	0.701136	TRUE	8.36796	TRUE	0.581548	TRUE	0.618408	TRUE	0.0330867	FALSE
VPPEVFTRVSSFLPW	46543.7	2453.24	28526.9	5	0.536673	TRUE	0.807805	TRUE	2.89291	TRUE	0.51131	TRUE	0.626104	TRUE	3.28033	TRUE
WVPGVPTCIKKAFIG	46533.7	749.657	16546.1	0	0.0364247	FALSE	0.352806	FALSE	2.01388	FALSE	0.472024	FALSE	0.233901	FALSE	0.190801	FALSE
RRRLKGENGMEDCVM	46383.3	2797.6	25229.5	1	0.149099	FALSE	0.27059	FALSE	0.795354	FALSE	0.555357	TRUE	0.288896	FALSE	0.0845412	FALSE
PSLPPATPLGPWAFW	46305.3	12272.9	19262.2	5	0.983924	TRUE	0.807533	TRUE	8.31133	TRUE	0.564881	TRUE	0.667367	TRUE	5.20209	TRUE
GASFRTWSFFPSHAA	46273	3794.58	17490	5	0.971975	TRUE	0.671229	TRUE	5.3911	TRUE	0.588095	TRUE	0.608643	TRUE	0.192745	FALSE
LPMDNKTNKRRGFCF	46237	22435.8	13397.2	5	0.761793	TRUE	0.80433	TRUE	7.57294	TRUE	0.510714	TRUE	0.503406	TRUE	0.0907503	FALSE
GDNGWLNLYHFWRET	46217	2539.54	10706.4	5	0.965542	TRUE	0.805684	TRUE	37.2107	TRUE	0.597619	TRUE	0.679857	TRUE	0.0662961	FALSE
YPIHTPREGCYGDKD	46187.3	134.637	11561.4	3	0.493497	TRUE	0.264592	FALSE	3.97127	TRUE	0.492857	TRUE	0.341128	FALSE	0.197212	FALSE
KDVQDPSVFVTFPLE	46168.7	3583.57	18532.2	1	0.721746	TRUE	0.416041	FALSE	0.288076	FALSE	0.326786	FALSE	0.227602	FALSE	7.00829	TRUE
HPPWIFTCLCAEGNI	46121.7	2506.35	10564.2	3	0.861963	TRUE	0.409946	FALSE	1.85159	FALSE	0.527381	TRUE	0.420598	TRUE	0.0874395	FALSE
PIQIITLRDYIPRIL	46111.7	1473.23	4068.67	3	0.995809	TRUE	0.364988	FALSE	2.29474	FALSE	0.570238	TRUE	0.585562	TRUE	0.391604	FALSE
GMTPYPGVQNHEM	46095.7	12674.5	25517.8	0	0.0750259	FALSE	0.021477	FALSE	1.53585	FALSE	0.35	FALSE	0.0971667	FALSE	0.719478	FALSE
CSWAKELQLEIFHLV	46073.7	699.483	29383.3	3	0.882821	TRUE	0.158121	FALSE	0.655533	FALSE	0.579762	TRUE	0.383631	TRUE	0.319936	FALSE
RSTYCLLNGLTDRDL	46041.3	220.549	11139.5	3	0.974147	TRUE	0.406983	FALSE	2.83254	TRUE	0.471429	FALSE	0.600447	TRUE	0.364367	FALSE
INITSIVDREVTPFF	46031	257.667	12410.1	0	0.0936868	FALSE	0.199818	FALSE	1.81843	FALSE	0.319048	FALSE	0.267466	FALSE	2.28981	TRUE
DNALIARSLGKYGII	45997.3	2320.17	16698.6	2	0.980161	TRUE	0.448593	FALSE	2.20272	FALSE	0.457143	FALSE	0.499698	TRUE	0.645413	FALSE
LLAHGTSFLLHDRLF	45977.7	188.873	12455.3	5	0.994807	TRUE	0.801802	TRUE	10.6407	TRUE	0.620833	TRUE	0.810223	TRUE	0.356516	FALSE
GNGHPYIWHGGADLH	45914.7	15645.7	17883	5	0.696397	TRUE	0.690963	TRUE	9.17442	TRUE	0.502381	TRUE	0.560491	TRUE	0.105231	FALSE
SQRRNHWMENISPFR	45889.7	16194.4	38401	4	0.990451	TRUE	0.729539	TRUE	2.4269	FALSE	0.69881	TRUE	0.58887	TRUE	0.140933	FALSE
LLRLQGGHLVGWGHP	45812.3	4305.48	16341.3	5	0.982248	TRUE	0.75509	TRUE	7.54887	TRUE	0.60119	TRUE	0.8058	TRUE	0.169315	FALSE
IKAVDAPVMAMKYYT	45773	2752.45	17457.4	5	0.828625	TRUE	0.726719	TRUE	4.87353	TRUE	0.504167	TRUE	0.455726	TRUE	0.834629	FALSE
GSRVIRCHTDNTWVP	45659.3	1851.04	15813.1	4	0.48382	TRUE	0.570754	TRUE	1.97257	FALSE	0.489286	TRUE	0.521026	TRUE	0.308245	FALSE
RLFSKMLLSRTYGMH	45635	22048.2	27505.9	5	0.998743	TRUE	0.809701	TRUE	26.2837	TRUE	0.683929	TRUE	0.887093	TRUE	0.114097	FALSE
LIGFFETEMAAYRLY	45625.7	2834.47	24431.5	5	0.986127	TRUE	0.820633	TRUE	28.1729	TRUE	0.622619	TRUE	0.824425	TRUE	0.103517	FALSE
SLLTGMAFFKMREMF	45612.7	4464.73	15733.9	5	0.942687	TRUE	0.811444	TRUE	21.216	TRUE	0.73869	TRUE	0.865313	TRUE	0.137678	FALSE
FLQLHEDWHYCGPQE	45591.3	1440.72	16286.9	5	0.753217	TRUE	0.731304	TRUE	2.78763	TRUE	0.522619	TRUE	0.44751	TRUE	0.0210446	FALSE
VMASPTVGRWAWRAK	45574.7	16656.1	24879.6	5	0.91867	TRUE	0.755608	TRUE	7.38751	TRUE	0.657143	TRUE	0.708968	TRUE	2.03436	TRUE
KGELSIIPYEITLLS	45517	364.842	16262.6	1	0.55043	TRUE	0.166389	FALSE	0.176375	FALSE	0.468452	FALSE	0.191857	FALSE	1.1108	TRUE
MKRWHGGVEFLGDLW	45433.3	2759.11	18902.7	5	0.856921	TRUE	0.793248	TRUE	13.4102	TRUE	0.561905	TRUE	0.657905	TRUE	0.105525	FALSE
YMRLWNITALYFRGY	45414.7	4003.56	21486.7	5	0.999638	TRUE	0.821667	TRUE	370.061	TRUE	0.774405	TRUE	0.927799	TRUE	0.00101738	FALSE
FTFQEALEFCESHNA	45375.7	920.392	16532.9	0	0.00901439	FALSE	0.331022	FALSE	0.462714	FALSE	0.457143	FALSE	0.122926	FALSE	2.14866	TRUE
LLYRSGVKVVTFCGH	45339	92.4444	10176.6	5	0.992049	TRUE	0.735332	TRUE	7.43608	TRUE	0.607738	TRUE	0.701029	TRUE	0.247293	FALSE
FASTLSHLRRLNSPI	45282.7	276.284	11044.9	1	0.486523	TRUE	0.436902	FALSE	1.15601	FALSE	0.397024	FALSE	0.345721	FALSE	0.261802	FALSE
EKRKGMLEKSCKKFM	45219	3274.28	27085.9	2	0.566132	TRUE	0.733612	TRUE	2.06755	FALSE	0.469048	FALSE	0.303696	FALSE	1.14006	TRUE
WYVRKQREVAQQFTH	45159.7	6853.6	25926.9	2	0.0946464	FALSE	0.519534	TRUE	3.36081	TRUE	0.424405	FALSE	0.349457	FALSE	0.169985	FALSE
SSGLSRHRRIHSGAR	45116.7	1960.74	11469.8	3	1	TRUE	0.470468	FALSE	0.903363	FALSE	0.566071	TRUE	0.512016	TRUE	0.058971	FALSE
KCVDTLDFWFACNGF	45081	9794.83	35343.5	5	0.99992	TRUE	0.805502	TRUE	14.2976	TRUE	0.80119	TRUE	0.909312	TRUE	0.0722741	FALSE
QNWNQGYSNYWNQGY	45074.7	10571.3	13082	5	0.892409	TRUE	0.627863	TRUE	63.1917	TRUE	0.599405	TRUE	0.604133	TRUE	0.126089	FALSE
DYNERRYTFWGQRTP	44971.3	11002.3	17878.6	5	0.911061	TRUE	0.76246	TRUE	58.5382	TRUE	0.627381	TRUE	0.721828	TRUE	0.266312	FALSE
GSPPHLAMRLSPHWH	44965.7	22520.2	19282	5	0.478474	TRUE	0.787638	TRUE	6.99197	TRUE	0.51369	TRUE	0.499694	TRUE	0.757606	FALSE
VPVKEFNFRAKCIYT	44934	4728.18	12196.1	5	0.978315	TRUE	0.745074	TRUE	3.42445	TRUE	0.658333	TRUE	0.590431	TRUE	0.0483004	FALSE
FFSSLRCMVDLGPCW	44918.7	3119.89	10165	5	0.999986	TRUE	0.820249	TRUE	31.981	TRUE	0.858929	TRUE	0.964669	TRUE	0.482689	FALSE
GADIHYMTNPDYTKA	44792	7669.56	21301.1	0	0.160815	FALSE	0.18129	FALSE	2.29065	FALSE	0.464881	FALSE	0.22703	FALSE	0.224043	FALSE
VRLPPPTILKPVTLW	44756.7	1720.18	8640.52	3	0.00804368	FALSE	0.565655	TRUE	2.4138	FALSE	0.480952	TRUE	0.398938	TRUE	3.66979	TRUE
YLYGKTPYPKVNWFY	44690	3196.11	16832.9	5	0.995387	TRUE	0.818474	TRUE	192.153	TRUE	0.775595	TRUE	0.779513	TRUE	0.000514446	FALSE
LVMRNMFSHRLPVHR	44629.3	25216.8	19141.5	5	0.924518	TRUE	0.818155	TRUE	15.0264	TRUE	0.5625	TRUE	0.738493	TRUE	0.125166	FALSE
WVSRHVWSQRMISPN	44607.3	30281.6	21185.8	3	0.71015	TRUE	0.505549	TRUE	2.04483	FALSE	0.556548	TRUE	0.343968	FALSE	0.0486073	FALSE
LMSSSSGFLDLFFSH	44592.3	612.706	5053.98	5	0.998052	TRUE	0.617834	TRUE	5.12419	TRUE	0.554762	TRUE	0.765407	TRUE	0.574776	FALSE
SFHSGYDFGYLIKIL	44494.7	11958.9	16165.8	5	1	TRUE	0.791331	TRUE	14.3055	TRUE	0.829167	TRUE	0.819605	TRUE	0.00808777	FALSE
GLTSTVICRWTRTGT	44493.3	1573.19	6013.69	5	0.996752	TRUE	0.760725	TRUE	4.03509	TRUE	0.668452	TRUE	0.757325	TRUE	1.49979	TRUE
MRGSTPLDVAASS	44427.3	13276.5	23708	0	0.00502851	FALSE	0.014286	FALSE	0.205881	FALSE	0.240476	FALSE	0.0623003	FALSE	5.6586	TRUE
HQVKNHMWIFCKCLN	44398.3	12019.9	30680.2	4	0.969464	TRUE	0.406322	FALSE	7.97855	TRUE	0.611905	TRUE	0.759774	TRUE	0.0587145	FALSE
SPDHHHHHHSQYHSL	44373.3	1499.95	12415.8	5	1	TRUE	0.675956	TRUE	3.92712	TRUE	0.757143	TRUE	0.701932	TRUE	0.113046	FALSE
MFKQAITWMDNMGRA	44332.3	11418.7	27692.8	4	0.262403	FALSE	0.666939	TRUE	2.76108	TRUE	0.572619	TRUE	0.530932	TRUE	0.0775321	FALSE
TECTLILTEGDSAKL	44320	16235.1	36034.9	0	0.0120311	FALSE	0.0240347	FALSE	0.259228	FALSE	0.183929	FALSE	0.118497	FALSE	2.87879	TRUE
RFQMKFYFRFTSHGS	44295.3	18682.1	31798.4	5	0.999366	TRUE	0.776049	TRUE	63.9074	TRUE	0.655952	TRUE	0.809315	TRUE	0.0233167	FALSE
MKETPLSNCERRFLL	44280.7	2384.35	10574	5	0.951277	TRUE	0.688283	TRUE	2.66503	TRUE	0.539286	TRUE	0.581371	TRUE	0.485261	FALSE
IFLNRTSGKWQYLCF	44238	8763.33	21191.9	5	0.954654	TRUE	0.81561	TRUE	42.3307	TRUE	0.72381	TRUE	0.913854	TRUE	0.138988	FALSE
DKFSDCYIIHYIDDI	44206.3	199.049	2854.64	5	1	TRUE	0.727736	TRUE	10.1044	TRUE	0.784524	TRUE	0.83161	TRUE	0.0407477	FALSE
CKKGTATTYKRRLQK	44202	543.814	15147.5	2	0.946822	TRUE	0.642389	TRUE	1.848	FALSE	0.464881	FALSE	0.326201	FALSE	0.201451	FALSE
KNIEKPSGTDPAG	44195	12766.8	21672.2	0	0.00723945	FALSE	0.014366	FALSE	0.0959489	FALSE	0.134524	FALSE	0.0425678	FALSE	20.6603	TRUE
SLSFEKAYCEYRLNR	44150	2185.59	10524.1	5	0.955723	TRUE	0.817577	TRUE	8.03125	TRUE	0.607738	TRUE	0.704408	TRUE	0.0526548	FALSE
KKFKRYFLQLLKYIP	44144	342.961	12902	5	0.999987	TRUE	0.792312	TRUE	11.5125	TRUE	0.639881	TRUE	0.835916	TRUE	0.0330265	FALSE
SGKLNEIWHRRHDYW	44142	1745.46	19862.4	5	0.811927	TRUE	0.797595	TRUE	41.8681	TRUE	0.747024	TRUE	0.849047	TRUE	0.123833	FALSE
SSSRRYSEGREFRYG	44115.7	16331.5	36684.3	5	0.814132	TRUE	0.505973	TRUE	6.00522	TRUE	0.564881	TRUE	0.619824	TRUE	0.422139	FALSE
NRYALKRHKFQRWYF	44089	11700.9	18037.4	5	0.999872	TRUE	0.818964	TRUE	141.024	TRUE	0.745238	TRUE	0.942504	TRUE	0.0125008	FALSE
KIGRDQELYFFHELS	44084	2850.1	8821.3	5	0.864323	TRUE	0.634856	TRUE	5.16091	TRUE	0.602976	TRUE	0.74173	TRUE	0.481449	FALSE
IWKYRFTNRMSVF	43977	8418.67	23223.9	5	0.99429	TRUE	0.649605	TRUE	48.6122	TRUE	0.55119	TRUE	0.745023	TRUE	0.00907388	FALSE
GLIYEETRGVLKVFL	43961	NaN	NaN	4	0.826312	TRUE	0.618679	TRUE	1.77024	FALSE	0.610714	TRUE	0.553863	TRUE	0.0996253	FALSE
ELPCFHVGYFRAVIG	43951.7	422.07	10608.2	5	0.998966	TRUE	0.821505	TRUE	9.674	TRUE	0.759524	TRUE	0.767655	TRUE	0.063243	FALSE
HMRVKEGSKIRNLMA	43937.7	1093.99	19231.4	1	0.0297447	FALSE	0.654323	TRUE	2.34258	FALSE	0.414286	FALSE	0.34802	FALSE	0.315222	FALSE
ASGGLPQFGDEYDFY	43892	2178.11	6209.08	5	0.886815	TRUE	0.745365	TRUE	3.73121	TRUE	0.638095	TRUE	0.614461	TRUE	0.153771	FALSE
TFLKKYLYEIARRHP	43669.3	2814.42	31283.5	5	0.999941	TRUE	0.810307	TRUE	23.6668	TRUE	0.747619	TRUE	0.818955	TRUE	0.0159898	FALSE
GGLYKFHDRPVTYLY	43660	7792.86	24291.6	5	0.999033	TRUE	0.821229	TRUE	102.178	TRUE	0.704167	TRUE	0.886902	TRUE	0.00176089	FALSE
EEVAARRARVVWCAV	43608.7	2232.55	20396.3	0	0.196914	FALSE	0.417086	FALSE	1.38882	FALSE	0.465476	FALSE	0.321806	FALSE	1.32272	TRUE
QWRWGRETRESRSYF	43581.3	15689.1	17088.8	5	0.47818	TRUE	0.746856	TRUE	20.5307	TRUE	0.645833	TRUE	0.802636	TRUE	0.0313336	FALSE
WFDPASNFPGGIMFP	43567.3	11134.8	14240.8	4	0.107934	FALSE	0.762309	TRUE	6.87686	TRUE	0.500595	TRUE	0.424532	TRUE	0.0170497	FALSE
AYFAMVKRYLTSFPI	43543.3	3706.78	12679	5	0.996218	TRUE	0.821143	TRUE	4.89273	TRUE	0.611905	TRUE	0.682137	TRUE	0.00171138	FALSE
CPSTHVLLTHTISRI	43541	150.431	14470.3	0	0.112353	FALSE	0.214351	FALSE	0.45509	FALSE	0.401786	FALSE	0.170591	FALSE	0.108295	FALSE
MAVTQSHHLDRNIWR	43475.3	11741.7	20701.2	2	0.0366337	FALSE	0.648028	TRUE	8.68882	TRUE	0.466071	FALSE	0.333934	FALSE	0.327791	FALSE
ARDYVVLRTWRTNLP	43399.7	9721.09	24558.7	5	1	TRUE	0.797107	TRUE	5.8707	TRUE	0.756548	TRUE	0.696772	TRUE	0.0690498	FALSE
SEKPFACKACSRDFL	43352.7	233.375	7878.42	4	0.690755	TRUE	0.656845	TRUE	1.53367	FALSE	0.529167	TRUE	0.436702	TRUE	1.18443	TRUE
YEFIVYLYPNTGMMW	43346	12496.5	20955.9	5	0.997573	TRUE	0.814109	TRUE	187.148	TRUE	0.740476	TRUE	0.926576	TRUE	0.00931043	FALSE
MTKLIPRNTVVPTKK	43342.3	472.176	17696.5	0	0.0933624	FALSE	0.158687	FALSE	0.260968	FALSE	0.354762	FALSE	0.179406	FALSE	1.4162	TRUE
ADPLNKSSYKYEGWC	43315	1564.98	9426.63	5	0.947255	TRUE	0.704324	TRUE	6.95028	TRUE	0.558929	TRUE	0.63055	TRUE	0.0607913	FALSE
FSIGPQAKWQYLCFG	43280.3	9103.55	30224.7	5	0.985079	TRUE	0.792487	TRUE	4.15339	TRUE	0.764286	TRUE	0.723736	TRUE	0.0684584	FALSE
VQLQSELSRLRQDLQ	43273.3	4427.97	15497.1	0	0.0344761	FALSE	0.0781062	FALSE	0.356193	FALSE	0.38631	FALSE	0.173252	FALSE	24.4848	TRUE
HDLTWYQYHSLDVIG	43251	936.059	4205.22	5	0.999387	TRUE	0.780075	TRUE	8.70976	TRUE	0.818452	TRUE	0.75034	TRUE	0.0685765	FALSE
TLKKLPLSLSFLHLT	43241	185.54	8559.31	3	0.99914	TRUE	0.470353	FALSE	1.34768	FALSE	0.508333	TRUE	0.503558	TRUE	1.1372	TRUE
EPVTDFLLDMPYHIR	43240	1945.26	15217.3	5	0.995991	TRUE	0.765849	TRUE	5.19999	TRUE	0.583333	TRUE	0.68731	TRUE	0.21223	FALSE
SLARLYFYKRLDWIA	43218	13587.9	16536.1	5	0.99997	TRUE	0.821219	TRUE	34.1095	TRUE	0.692262	TRUE	0.84146	TRUE	0.0202984	FALSE
IGGFAGLTSTVICRW	43117.3	4428.23	4761.36	5	0.896023	TRUE	0.7257	TRUE	13.9286	TRUE	0.564881	TRUE	0.694609	TRUE	2.49566	TRUE
IGYRYPPICLGRAPG	43062	3952.27	11474.8	5	0.950379	TRUE	0.733394	TRUE	13.3016	TRUE	0.666667	TRUE	0.814317	TRUE	0.0853822	FALSE
SVTSKGVVTCMRKVG	42981.7	4644.12	22029.4	0	0.106729	FALSE	0.216232	FALSE	0.403136	FALSE	0.373214	FALSE	0.222604	FALSE	1.24841	TRUE
RTRLMELHRQWELLL	42980	313.117	8925.1	4	0.35549	FALSE	0.630547	TRUE	3.7181	TRUE	0.522619	TRUE	0.473689	TRUE	0.226319	FALSE
QRFSSRLGRLSHVYL	42972.7	1588.95	3230.14	5	0.993518	TRUE	0.79628	TRUE	7.03576	TRUE	0.586905	TRUE	0.706237	TRUE	0.298592	FALSE
TISVWMRHGPFGRKK	42916.3	13146.2	27479.5	5	0.890975	TRUE	0.748266	TRUE	6.66515	TRUE	0.541071	TRUE	0.565316	TRUE	0.0506326	FALSE
KRFKEANNFLWPFKL	42855	988.735	17052.7	4	0.416325	FALSE	0.604134	TRUE	4.81793	TRUE	0.535119	TRUE	0.482602	TRUE	0.0923891	FALSE
LTLTNLTGLDTGEYF	42838	1179.4	16385.9	4	0.863819	TRUE	0.671614	TRUE	2.24579	FALSE	0.541667	TRUE	0.470702	TRUE	1.15899	TRUE
DFYRSFPGFQAFCET	42763.7	1093.04	7607.96	5	0.998626	TRUE	0.743572	TRUE	9.54589	TRUE	0.744643	TRUE	0.74993	TRUE	0.0783919	FALSE
GATTLFCLLHFGVIG	42763	170.5	14179.6	5	0.974215	TRUE	0.751921	TRUE	4.15517	TRUE	0.63631	TRUE	0.67326	TRUE	0.296047	FALSE
RCLIQTKGQRSMDGY	42752.7	1372.69	22465.3	3	0.212896	FALSE	0.633012	TRUE	5.10706	TRUE	0.478571	FALSE	0.492026	TRUE	0.252979	FALSE
APSTIIFHLGHAAML	42751.7	2883.83	26998.2	5	0.907145	TRUE	0.611997	TRUE	3.01022	TRUE	0.574405	TRUE	0.56258	TRUE	0.41565	FALSE
PKLAFVIRIRGINGV	42725.3	5583	23215	3	0.962157	TRUE	0.149225	FALSE	1.00715	FALSE	0.580357	TRUE	0.488228	TRUE	0.126715	FALSE
AYDNFGVLGLDLWQV	42700.3	2018.88	16394.9	2	0.208559	FALSE	0.651118	TRUE	2.40754	FALSE	0.508333	TRUE	0.340011	FALSE	0.0689591	FALSE
YKMMRYTWTNWIG	42619	26733.3	21757.1	5	0.99212	TRUE	0.742656	TRUE	22.6438	TRUE	0.840476	TRUE	0.79153	TRUE	0.00241244	FALSE
WHRRHDYWLLAGIIN	42591	654.117	16472.5	5	0.999945	TRUE	0.617833	TRUE	6.344	TRUE	0.904167	TRUE	0.680982	TRUE	0.00204799	FALSE
GGECTNTVSSYFCKC	42563.7	348.186	15861.3	5	0.822724	TRUE	0.792602	TRUE	2.8983	TRUE	0.617857	TRUE	0.684022	TRUE	0.344719	FALSE
CLLLVCRCTQQLRRD	42498.3	1267.74	4775.61	1	0.00936733	FALSE	0.262236	FALSE	3.18404	TRUE	0.3375	FALSE	0.31708	FALSE	0.108755	FALSE
LKDWTLHYVIKDRPW	42465	4125.44	19894.1	5	0.834058	TRUE	0.706272	TRUE	27.0431	TRUE	0.607143	TRUE	0.670083	TRUE	0.121599	FALSE
DTLAHVLYYPQKPLV	42388.7	443.588	9931.33	5	0.99785	TRUE	0.757245	TRUE	4.77455	TRUE	0.561905	TRUE	0.586221	TRUE	0.22483	FALSE
QRHMSNMDHNQPPHK	42367.3	28698.5	17138.5	0	0.099209	FALSE	0.216882	FALSE	0.567221	FALSE	0.357738	FALSE	0.135461	FALSE	1.34696	TRUE
FSKYVIASEWKFYMY	42310	2925.72	14845	5	0.928565	TRUE	0.815803	TRUE	267.913	TRUE	0.73631	TRUE	0.929646	TRUE	0.0103937	FALSE
ENGIWFKKIPLCKVI	42307.3	830.363	13635	3	0.994531	TRUE	0.439366	FALSE	0.549501	FALSE	0.716667	TRUE	0.404138	TRUE	0.0540934	FALSE
PLIEVNKVYYFSKGT	42292	527.842	12885.3	5	0.98947	TRUE	0.752222	TRUE	4.6009	TRUE	0.517262	TRUE	0.608433	TRUE	0.397292	FALSE
LLFDKLYLLLRGSCL	42288.3	504.833	13733.3	5	0.98755	TRUE	0.733464	TRUE	9.18368	TRUE	0.602381	TRUE	0.694506	TRUE	0.0504692	FALSE
KGFRSYVDMYLKDKL	42286.7	2367.74	24893.1	5	0.998859	TRUE	0.786873	TRUE	15.6858	TRUE	0.742857	TRUE	0.843812	TRUE	0.103164	FALSE
TFYRECDMQLFGPWG	42286	2364.3	20154.6	5	0.601132	TRUE	0.814227	TRUE	36.5541	TRUE	0.579167	TRUE	0.629273	TRUE	0.0151833	FALSE
TLGSCLQRFTTMPFL	42254.3	7483.67	12815	4	0.578096	TRUE	0.754717	TRUE	3.81482	TRUE	0.4625	FALSE	0.720471	TRUE	0.29279	FALSE
GKAFSQRTSLIVHVR	42245.7	577.646	9786.49	1	0.151761	FALSE	0.547236	TRUE	1.10009	FALSE	0.423214	FALSE	0.238735	FALSE	1.01087	TRUE
DAFVPFSIGKRNCFG	42216	1065.34	7991.31	5	0.686054	TRUE	0.781769	TRUE	4.77458	TRUE	0.561905	TRUE	0.49188	TRUE	0.132943	FALSE
IFYAKRFWGFSDLGY	42191.7	17112.6	15536.8	5	0.999033	TRUE	0.818685	TRUE	92.2742	TRUE	0.718452	TRUE	0.955287	TRUE	0.0015034	FALSE
QLQSQMYYFRYQYGG	42182.7	16563.9	14600.3	5	0.999964	TRUE	0.812295	TRUE	219.841	TRUE	0.690476	TRUE	0.857345	TRUE	0.0939215	FALSE
SHIKGLLINFYPSQL	42170.7	20520.8	35723.1	1	0.276024	FALSE	0.684964	TRUE	1.76983	FALSE	0.394643	FALSE	0.358631	FALSE	0.459904	FALSE
IHSGARRCECSQCGR	42169.3	1848.35	10297.8	4	0.999999	TRUE	0.669167	TRUE	2.10527	FALSE	0.633333	TRUE	0.702512	TRUE	1.08639	TRUE
VMVKLKWGMEYKGYL	42081.7	4433.63	19616.1	5	0.998476	TRUE	0.811123	TRUE	28.3397	TRUE	0.714881	TRUE	0.932923	TRUE	0.0568649	FALSE
MEAQGYLNLSPLYSP	42024	9157.72	16926.2	3	0.621119	TRUE	0.567893	TRUE	1.92039	FALSE	0.458929	FALSE	0.404452	TRUE	1.11895	TRUE
ADMKRHRIQFKYSGP	42016.7	8374.52	26342.9	5	0.991429	TRUE	0.788901	TRUE	4.06094	TRUE	0.757143	TRUE	0.78748	TRUE	0.181076	FALSE
LNAFPFISPHGHWAN	42009	13646.1	13602.7	5	0.921642	TRUE	0.745465	TRUE	6.76152	TRUE	0.489881	TRUE	0.428694	TRUE	0.457311	FALSE
MQIGTVFDMLWWNFH	41912	23833.7	17718.9	5	0.923596	TRUE	0.755458	TRUE	66.3409	TRUE	0.604167	TRUE	0.741516	TRUE	0.143027	FALSE
EMMFEKEYGSPFLFG	41840.7	20612.7	18889	5	0.691202	TRUE	0.780027	TRUE	9.42508	TRUE	0.563095	TRUE	0.741625	TRUE	0.160858	FALSE
HHNSSRKSTKKTNQS	41825	4269.52	9106.6	0	0.0154869	FALSE	0.0731561	FALSE	0.144244	FALSE	0.314286	FALSE	0.0505085	FALSE	4.28894	TRUE
EALYLVCGERGFFYT	41822.3	472.632	14146.1	5	0.993365	TRUE	0.819301	TRUE	36.1123	TRUE	0.627976	TRUE	0.914603	TRUE	0.0527583	FALSE
PKRIAKAVNEKSCNC	41779.3	452.033	15120.8	0	0.0234061	FALSE	0.0228694	FALSE	0.103132	FALSE	0.291071	FALSE	0.0876159	FALSE	0.921623	FALSE
VALDLLERKLRSLWR	41729.7	1349.21	6467.48	4	0.308386	FALSE	0.718885	TRUE	2.7388	TRUE	0.49881	TRUE	0.496575	TRUE	0.113322	FALSE
RRMSGSGCWRVSGRA	41682	13112.6	18396.5	5	0.949811	TRUE	0.770492	TRUE	4.71774	TRUE	0.522024	TRUE	0.519282	TRUE	0.139009	FALSE
YDGYRLRVEFPRSGR	41646.3	100.754	4272.8	5	0.994929	TRUE	0.803465	TRUE	13.8771	TRUE	0.649405	TRUE	0.808653	TRUE	0.0166036	FALSE
YLEAFILETFRHSSF	41643	781.992	4831.49	4	0.235323	FALSE	0.73261	TRUE	7.30082	TRUE	0.583333	TRUE	0.484085	TRUE	0.0787617	FALSE
VFFPKHISMVVQQSR	41621	2705.42	14693.3	0	0.0459895	FALSE	0.2115	FALSE	1.45236	FALSE	0.45	FALSE	0.183907	FALSE	0.175862	FALSE
VERMDNIYFEYSHAF	41571.3	5526.11	16798.9	5	0.997832	TRUE	0.800242	TRUE	18.2492	TRUE	0.750595	TRUE	0.940237	TRUE	0.154848	FALSE
TTPSGGGFFQGISFP	41564.7	53.9259	9516.2	3	0.986946	TRUE	0.491425	TRUE	1.46645	FALSE	0.444643	FALSE	0.462437	TRUE	0.672713	FALSE
PGWLGRPPLLLWDAH	41564.3	1813.33	12629.1	5	0.999506	TRUE	0.76479	TRUE	4.36243	TRUE	0.695238	TRUE	0.638949	TRUE	0.17587	FALSE
KSNLTEHEHFHTREK	41556.7	342.146	4724.71	3	0.927564	TRUE	0.318992	FALSE	0.566492	FALSE	0.528571	TRUE	0.403635	TRUE	2.93676	TRUE
YPLNSCANPFLYAIF	41486	1098.35	3460.14	5	0.694969	TRUE	0.802235	TRUE	8.04525	TRUE	0.605952	TRUE	0.737226	TRUE	0.00966431	FALSE
FEKTADHLFDAAYFG	41483	733.235	19492	5	0.999756	TRUE	0.766978	TRUE	4.52248	TRUE	0.680357	TRUE	0.74294	TRUE	0.283396	FALSE
RDLPSSTYWYGTDQW	41467.7	10794.2	17089	5	0.989893	TRUE	0.804536	TRUE	65.9244	TRUE	0.581548	TRUE	0.697142	TRUE	0.602333	FALSE
GTIKWHSIRRQKREW	41465	1472.98	23342.6	5	0.562288	TRUE	0.48784	TRUE	12.0336	TRUE	0.566667	TRUE	0.70995	TRUE	3.0016	TRUE
QVYRRLESPYPWKWG	41424	2010.1	5948.44	5	0.832956	TRUE	0.815918	TRUE	61.7036	TRUE	0.732143	TRUE	0.919516	TRUE	0.354912	FALSE
VTRWDFHTNIPFFGT	41405.3	2874.94	13662.2	5	0.645387	TRUE	0.791796	TRUE	14.817	TRUE	0.529167	TRUE	0.585923	TRUE	0.0530209	FALSE
DPCLLTNRSARIPCF	41350.7	593.709	9756.79	3	0.18054	FALSE	0.753317	TRUE	1.66329	FALSE	0.488095	TRUE	0.438534	TRUE	0.131154	FALSE
TPSPGWQSLGSSQSR	41297.3	45.8889	8639.8	0	0.069061	FALSE	0.0506773	FALSE	0.240938	FALSE	0.306548	FALSE	0.08601	FALSE	5.60508	TRUE
LYKHPDNIDVWLGGL	41285.7	1334.97	4808.39	5	0.675003	TRUE	0.62238	TRUE	3.27792	TRUE	0.503571	TRUE	0.601758	TRUE	0.169508	FALSE
RLKYLQSYGRCIMHK	41253.7	14855.5	24566.3	5	0.999999	TRUE	0.819031	TRUE	34.1341	TRUE	0.730952	TRUE	0.939952	TRUE	0.0318172	FALSE
HSGAKPYGCPHCGKL	41248.7	785.948	10122.1	5	0.989881	TRUE	0.518694	TRUE	3.67316	TRUE	0.65119	TRUE	0.721156	TRUE	0.573375	FALSE
DETRRLCDLRLFNPF	41229.3	15005.8	27826.2	5	0.999894	TRUE	0.771155	TRUE	7.46639	TRUE	0.744048	TRUE	0.839002	TRUE	0.791954	FALSE
EDHKLNKYHDWLWEI	41184	6727	27344.7	5	0.999862	TRUE	0.701966	TRUE	4.71474	TRUE	0.807143	TRUE	0.757109	TRUE	0.0310892	FALSE
DVLLPKGWGMAFWIP	41153	343.98	11473.7	5	0.990261	TRUE	0.804144	TRUE	5.24816	TRUE	0.680357	TRUE	0.68475	TRUE	0.0222279	FALSE
CSRDFLDRQELLKHQ	41003.3	1267.03	7080.79	3	0.968858	TRUE	0.208517	FALSE	0.268616	FALSE	0.589286	TRUE	0.375876	TRUE	0.149016	FALSE
GGGGGRLARLYPVYL	40997	5563.67	12035.8	5	1	TRUE	0.795939	TRUE	13.1859	TRUE	0.73631	TRUE	0.946543	TRUE	0.097417	FALSE
PHHYTPIEGTPYCFF	40990	5130.3	17524.2	5	0.560311	TRUE	0.797256	TRUE	23.5098	TRUE	0.607143	TRUE	0.801808	TRUE	0.0370335	FALSE
GTKIDRSTAAYPKAF	40955.7	4422.56	16711.1	0	0.41843	FALSE	0.239394	FALSE	1.46535	FALSE	0.4625	FALSE	0.257494	FALSE	1.83869	TRUE
HREMAEWILEMITKP	40944	4254.56	14884.3	0	0.0281068	FALSE	0.280433	FALSE	0.247671	FALSE	0.413095	FALSE	0.14741	FALSE	2.24474	TRUE
MNLDMYQGQWPTHNG	40934.3	3076.83	15463.9	1	0.149024	FALSE	0.230247	FALSE	11.7667	TRUE	0.475595	FALSE	0.337336	FALSE	0.713158	FALSE
PAYDVYLMVGTSIHY	40888.3	683.788	22796.5	5	0.99188	TRUE	0.819176	TRUE	17.8705	TRUE	0.691667	TRUE	0.748587	TRUE	0.0489523	FALSE
FQTSGVYYHQLMFKF	40859.3	11897.2	16150.6	5	0.95326	TRUE	0.725621	TRUE	64.5331	TRUE	0.6625	TRUE	0.73009	TRUE	0.0974926	FALSE
HWYFPNQSYMTTRWW	40842	10787.9	13828.2	5	0.928517	TRUE	0.817447	TRUE	715.687	TRUE	0.770238	TRUE	0.824973	TRUE	0.0318846	FALSE
WIQDQGGWDGLLSYF	40833	3033.67	12568	5	1	TRUE	0.798163	TRUE	6.62757	TRUE	0.794048	TRUE	0.874965	TRUE	0.00634066	FALSE
GNAKLQQRQLITVTM	40804	151.255	8349.89	0	0.0619433	FALSE	0.0342593	FALSE	0.19829	FALSE	0.27381	FALSE	0.105823	FALSE	6.07646	TRUE
HIPITLYPSILTFPW	40804	566.398	14177.3	5	0.913669	TRUE	0.694754	TRUE	12.8387	TRUE	0.571429	TRUE	0.73905	TRUE	2.00497	TRUE
AHHGGWTTKMDWIFH	40731	15517	35931.9	5	0.999998	TRUE	0.770141	TRUE	26.8475	TRUE	0.776786	TRUE	0.739927	TRUE	0.035366	FALSE
YNYYEATFIVHWT	40714.3	7665.72	16396.1	5	0.828731	TRUE	0.488435	TRUE	53.9233	TRUE	0.58869	TRUE	0.430651	TRUE	0.0126384	FALSE
DETRRLCDLRLFQPF	40635	17166.7	33957.8	5	0.999971	TRUE	0.765975	TRUE	5.15601	TRUE	0.775595	TRUE	0.809089	TRUE	0.964788	FALSE
IMLWQKKPRYEIRWK	40632.3	2670.45	15243.7	5	0.5958	TRUE	0.621768	TRUE	17.2036	TRUE	0.651786	TRUE	0.754738	TRUE	0.0953392	FALSE
KMATNTVYVFAKKDS	40621.7	1520.52	10029.8	3	0.597048	TRUE	0.682686	TRUE	1.59987	FALSE	0.451786	FALSE	0.453016	TRUE	2.64719	TRUE
TGGIGNKLCALLYGD	40569.7	2190.94	10017.9	3	0.864861	TRUE	0.540408	TRUE	2.73993	TRUE	0.450595	FALSE	0.291496	FALSE	0.402268	FALSE
TRYLYHLSKQQIHTR	40517	21000.2	20990.9	5	0.98875	TRUE	0.803385	TRUE	6.94819	TRUE	0.580952	TRUE	0.658539	TRUE	0.0253237	FALSE
CGKAFCHLGSFQRHM	40474	9640.57	28768.3	5	0.989203	TRUE	0.79654	TRUE	15.6131	TRUE	0.591071	TRUE	0.759138	TRUE	0.0374723	FALSE
PHHWWGMTASHPAFT	40469	17058.7	14618.2	3	0.333894	FALSE	0.618813	TRUE	6.54703	TRUE	0.52381	TRUE	0.352391	FALSE	0.0132204	FALSE
VVNDFCHDILFYLYC	40369.3	5200.71	20263.5	5	0.763976	TRUE	0.816209	TRUE	80.1449	TRUE	0.610119	TRUE	0.736696	TRUE	0.00281182	FALSE
SDIEEVVEEYEEE	40330.3	12242.3	21229.6	0	0.104111	FALSE	0.0645325	FALSE	0.0209632	FALSE	0.230952	FALSE	0.0654625	FALSE	26.8609	TRUE
YKRGYGKINKKRIAL	40318.3	8660	21703.8	5	0.99838	TRUE	0.655883	TRUE	3.15556	TRUE	0.658929	TRUE	0.565716	TRUE	0.0121436	FALSE
SLDVLITLLSLGSNG	40295	1907.26	11000.5	1	0.737936	TRUE	0.38913	FALSE	0.267408	FALSE	0.348214	FALSE	0.160953	FALSE	1.55549	TRUE
AALYTWYVRKQREVA	40275.3	7675.07	23121.4	5	0.999037	TRUE	0.78651	TRUE	3.78748	TRUE	0.655952	TRUE	0.811305	TRUE	0.144178	FALSE
LDVTPDQSMVDEGMA	40261.7	2000.08	18781.3	0	0.0390918	FALSE	0.0532392	FALSE	0.390315	FALSE	0.405952	FALSE	0.177698	FALSE	4.19441	TRUE
AMGKQAMGVYITNFH	40228	23.5	9141.03	5	0.964066	TRUE	0.640228	TRUE	8.08766	TRUE	0.614286	TRUE	0.711429	TRUE	0.527146	FALSE
YDGDIGNYYYGQGHP	40201	8299.67	23249.4	5	0.999996	TRUE	0.762674	TRUE	43.5857	TRUE	0.620833	TRUE	0.787199	TRUE	0.00324918	FALSE
PMQHVLCNHPPWIFT	40165	2168.28	12965.7	4	0.359151	FALSE	0.736355	TRUE	8.83634	TRUE	0.48869	TRUE	0.685031	TRUE	0.904996	FALSE
YDYQEMMYNNMTHIY	40152.7	4652.83	16021.8	5	0.521048	TRUE	0.688403	TRUE	61.2619	TRUE	0.647619	TRUE	0.509677	TRUE	0.00337383	FALSE
MSWDNHNYINHTHQK	40142.7	15704.7	15730.5	1	0.368519	FALSE	0.369076	FALSE	4.33925	TRUE	0.472024	FALSE	0.283009	FALSE	0.0528962	FALSE
RKARRKLIYEKAKHY	40139.7	2221.48	7905.02	5	0.999942	TRUE	0.592097	TRUE	4.96998	TRUE	0.694048	TRUE	0.744921	TRUE	0.122416	FALSE
LLSNHYTSSEIRVFG	40131.7	148.5	10702.7	1	0.0694497	FALSE	0.611876	TRUE	1.96331	FALSE	0.444048	FALSE	0.299058	FALSE	0.366847	FALSE
TFNYLLDMPLWYLTK	40127.3	16867.3	25696.3	5	1	TRUE	0.814244	TRUE	39.7115	TRUE	0.870833	TRUE	0.876476	TRUE	0.00910376	FALSE
RKGSGDYMPMSPK	40102	9310.77	21292.4	0	0.164895	FALSE	0.0738744	FALSE	1.25296	FALSE	0.402976	FALSE	0.131877	FALSE	0.655666	FALSE
VICSHLPKIFGQSRT	40069.7	12157.7	22310.2	1	0.0849186	FALSE	0.394227	FALSE	1.1823	FALSE	0.457738	FALSE	0.394462	TRUE	0.283045	FALSE
LHSQMPPHSPHFQFC	40019.7	2702.6	22401.6	1	0.069638	FALSE	0.603856	TRUE	1.69704	FALSE	0.434524	FALSE	0.308193	FALSE	0.106423	FALSE
LPVPPALPERWPPCF	39979	8710.57	23137.8	4	0.98845	TRUE	0.778836	TRUE	1.81009	FALSE	0.761905	TRUE	0.790658	TRUE	0.892744	FALSE
RNYPDLSLGDYSLLW	39941.3	2345.38	4961.72	5	0.654472	TRUE	0.817837	TRUE	24.0185	TRUE	0.567857	TRUE	0.816473	TRUE	1.13275	TRUE
FKITLYQTGGVHRHQ	39867.7	6896.64	16431.8	5	0.97984	TRUE	0.776011	TRUE	9.23205	TRUE	0.51369	TRUE	0.623241	TRUE	0.281514	FALSE
NAHYYVFFEEQEDEI	39780	953.484	7137.8	4	0.996709	TRUE	0.50186	TRUE	0.730793	FALSE	0.61369	TRUE	0.41577	TRUE	0.0240521	FALSE
ELDMNLYMRIAPELY	39730	5415.11	26711.1	5	0.992898	TRUE	0.805611	TRUE	11.5256	TRUE	0.633333	TRUE	0.822756	TRUE	0.416861	FALSE
LWGCHSAPHGPGLIY	39728.3	5901	28771.5	4	0.201828	FALSE	0.769818	TRUE	6.75062	TRUE	0.547024	TRUE	0.575562	TRUE	0.0141111	FALSE
KSKYFMPFSAGKRIC	39702.7	3617.22	11229	5	0.97032	TRUE	0.790846	TRUE	7.91555	TRUE	0.616071	TRUE	0.757695	TRUE	0.0826126	FALSE
LHGPRTLFCTEVLHA	39698.7	11661.3	30521.6	2	0.768631	TRUE	0.467915	FALSE	0.998619	FALSE	0.622024	TRUE	0.330806	FALSE	0.0945403	FALSE
MNDYINWTVNRYIKA	39647.3	3851.42	14211	5	0.733182	TRUE	0.504508	TRUE	16.6211	TRUE	0.566071	TRUE	0.458974	TRUE	0.0996935	FALSE
WRPGASRRWRMSTWP	39613.7	12999.5	24735.7	5	0.999992	TRUE	0.813366	TRUE	9.81639	TRUE	0.870238	TRUE	0.837339	TRUE	0.0129846	FALSE
DWQTGPGCNTAGFFT	39593.3	701.071	3256.74	2	0.416875	FALSE	0.589572	TRUE	3.07342	TRUE	0.446429	FALSE	0.247917	FALSE	0.249127	FALSE
FRCECPVGFFYNDKL	39585	536.402	13661.3	5	0.99715	TRUE	0.800265	TRUE	25.1473	TRUE	0.683333	TRUE	0.851682	TRUE	0.0772097	FALSE
LFDIVWWCPMSRLRL	39574.7	15977.1	32561	5	0.964015	TRUE	0.621608	TRUE	34.2222	TRUE	0.686905	TRUE	0.642717	TRUE	0.0169098	FALSE
YNCSHCGKSFSRPDH	39556.3	2823.76	14759.5	5	0.969643	TRUE	0.738445	TRUE	10.0654	TRUE	0.65	TRUE	0.68703	TRUE	0.0627168	FALSE
DYVLRQNTWYERGSH	39490.7	12402	14372.6	5	0.922935	TRUE	0.760096	TRUE	17.116	TRUE	0.566667	TRUE	0.667996	TRUE	0.0732092	FALSE
KSHSNLSTKMSTLSY	39466	1407.22	22202.2	0	0.0232997	FALSE	0.450364	FALSE	0.683653	FALSE	0.415476	FALSE	0.200473	FALSE	0.33719	FALSE
NAYQMFLTSDIYLEY	39465.7	6338.9	26469	5	0.794282	TRUE	0.812779	TRUE	17.806	TRUE	0.617857	TRUE	0.602794	TRUE	0.136991	FALSE
SQARNPRGRVMTSIW	39447.7	5427.1	25991.7	2	0.0322334	FALSE	0.413389	FALSE	2.84808	TRUE	0.327381	FALSE	0.373737	TRUE	4.72257	TRUE
YQSFGNNHFAERSFL	39441	934.563	6392.86	3	0.0627155	FALSE	0.77612	TRUE	3.72472	TRUE	0.436905	FALSE	0.418371	TRUE	0.0573086	FALSE
RPGLGSKAGSMSKQE	39399.3	490.8	17856.3	0	0.00473425	FALSE	0.0403749	FALSE	0.0534046	FALSE	0.207738	FALSE	0.0270855	FALSE	1.83999	TRUE
KAAHLYSRFLIDPFF	39381.3	10337.8	25317.6	5	0.999995	TRUE	0.805127	TRUE	9.58742	TRUE	0.708929	TRUE	0.892297	TRUE	0.0744975	FALSE
NIKISGKWKAQKRFL	39380.7	361.167	11600.7	2	0.589331	TRUE	0.535314	TRUE	1.07749	FALSE	0.429762	FALSE	0.295398	FALSE	0.348826	FALSE
PAKAASDLTAWFSLF	39300	636.216	7971.85	3	0.142882	FALSE	0.703693	TRUE	2.24302	FALSE	0.5625	TRUE	0.485747	TRUE	1.80207	TRUE
NWPSLLRHRFSGGIY	39280.3	8300.88	29838.8	5	0.999905	TRUE	0.804658	TRUE	26.3372	TRUE	0.582738	TRUE	0.791784	TRUE	0.044028	FALSE
KYLTVIDKDAFGGVY	39253	1145.02	15827.2	5	0.961256	TRUE	0.745717	TRUE	5.65642	TRUE	0.62619	TRUE	0.62847	TRUE	0.0591284	FALSE
DKIGFGLVMAPKSVK	39216	3737.36	16766.8	0	0.0284683	FALSE	0.252281	FALSE	0.406634	FALSE	0.428571	FALSE	0.135737	FALSE	0.943382	FALSE
VLTNLISSVRWRTRK	39196.3	14890.8	18992.5	2	0.373166	FALSE	0.592999	TRUE	4.08778	TRUE	0.464286	FALSE	0.361196	FALSE	0.933676	FALSE
VPDFVTFLYQITRGI	39194.3	12695.1	17248	5	1	TRUE	0.766547	TRUE	4.2953	TRUE	0.7125	TRUE	0.683154	TRUE	0.0926993	FALSE
PVNTQFFYDQHVVFH	39176.3	9191.83	12247.2	5	0.938527	TRUE	0.693663	TRUE	21.3296	TRUE	0.544048	TRUE	0.640979	TRUE	0.130771	FALSE
AMLGLMYVYWTQLNM	39172.7	11127.2	19619.8	5	0.988779	TRUE	0.744998	TRUE	29.4928	TRUE	0.655952	TRUE	0.772882	TRUE	0.0840896	FALSE
YVPGMWLYNTLWSEP	39169.3	3331.31	14637.8	5	0.770142	TRUE	0.766574	TRUE	15.9573	TRUE	0.633929	TRUE	0.684636	TRUE	0.0389728	FALSE
QLRVQRDRQCLRIFG	39050.7	634.7	12860.8	5	0.854247	TRUE	0.720473	TRUE	3.16052	TRUE	0.589881	TRUE	0.520271	TRUE	0.223924	FALSE
MPEDLVTFDDVAWYL	38935.7	1974.54	5855.33	5	0.958071	TRUE	0.787273	TRUE	5.42755	TRUE	0.591071	TRUE	0.676763	TRUE	0.175923	FALSE
QRLFGKTAGRFDVYF	38927.3	7535.9	22186.8	5	0.999839	TRUE	0.814086	TRUE	25.7118	TRUE	0.770833	TRUE	0.946852	TRUE	0.235807	FALSE
IIIDELGRGTSTYDG	38848	9776.57	21117.5	0	0.0037586	FALSE	0.227018	FALSE	0.650263	FALSE	0.242857	FALSE	0.136687	FALSE	0.397566	FALSE
SPQVNHHYWLRQYRK	38823.3	14319	16203.2	5	0.974496	TRUE	0.756676	TRUE	26.54	TRUE	0.569048	TRUE	0.696656	TRUE	0.0378494	FALSE
EFWDWVGGRYSLWSA	38792.3	390.971	10289.7	5	0.948618	TRUE	0.808223	TRUE	22.2871	TRUE	0.617262	TRUE	0.820935	TRUE	0.00636275	FALSE
SLCGTDHTERRGRIY	38738.7	10345.8	9711.08	4	0.13978	FALSE	0.676241	TRUE	10.9879	TRUE	0.49881	TRUE	0.412904	TRUE	0.0586938	FALSE
RRKAGICFGDSGGPL	38733	173.624	5604.45	2	0.483276	TRUE	0.338925	FALSE	1.02053	FALSE	0.472024	FALSE	0.400743	TRUE	0.687025	FALSE
IHDFPQFYPLGIVQH	38673.3	20.675	9284.57	5	0.697364	TRUE	0.581671	TRUE	8.08413	TRUE	0.51131	TRUE	0.430462	TRUE	0.204609	FALSE
IWHGPMNEYKWDWTY	38638.3	4618.5	14717.2	5	0.603017	TRUE	0.804333	TRUE	102.11	TRUE	0.653571	TRUE	0.799524	TRUE	0.00306346	FALSE
SFDGSYVNYRHLALL	38577.3	577.274	9830.73	5	0.999242	TRUE	0.781009	TRUE	17.521	TRUE	0.625595	TRUE	0.825327	TRUE	0.0432507	FALSE
IDPFFPNMIPNMNLF	38575	12178.2	26982.4	5	0.999999	TRUE	0.753321	TRUE	4.39965	TRUE	0.696429	TRUE	0.649259	TRUE	0.224848	FALSE
LSHRSSFRRHMMAHT	38539	12566.9	25195.7	5	0.96421	TRUE	0.811322	TRUE	3.32746	TRUE	0.564286	TRUE	0.532589	TRUE	0.0272994	FALSE
MRYLRNHCLDQVGLF	38498.7	4289.95	19170.2	5	0.988168	TRUE	0.781164	TRUE	10.7388	TRUE	0.779762	TRUE	0.811505	TRUE	0.0340978	FALSE
GSQQYPWWGMIYFNT	38475.3	13359.8	14833.1	5	0.924532	TRUE	0.776126	TRUE	13.3468	TRUE	0.645238	TRUE	0.686676	TRUE	0.00807571	FALSE
KYTAVMHSWNVKLDH	38464.3	3193.67	12781.1	4	0.378504	FALSE	0.609461	TRUE	10.9855	TRUE	0.493452	TRUE	0.525033	TRUE	0.413044	FALSE
AAKLNIPKVLLPFTR	38442.3	515.676	11904.3	1	0.198548	FALSE	0.524249	TRUE	0.560823	FALSE	0.439881	FALSE	0.181121	FALSE	1.47149	TRUE
DLSTDTARRWFPEWM	38433	30414.1	14403.6	5	0.652206	TRUE	0.788259	TRUE	14.8308	TRUE	0.560714	TRUE	0.660438	TRUE	0.267284	FALSE
LAGFQGVGRLGHILE	38409.3	275.784	12505	4	0.994541	TRUE	0.660347	TRUE	1.93963	FALSE	0.569643	TRUE	0.58313	TRUE	1.30167	TRUE
NFFMRHTMHWYLS	38401.7	5921.11	12866.4	5	0.915282	TRUE	0.558865	TRUE	110.213	TRUE	0.607143	TRUE	0.617565	TRUE	0.0132233	FALSE
YSVCDPGZGQPYVCY	38401	12646.2	13545.3	1	0.131956	FALSE	0.47981	FALSE	9.38532	TRUE	0.3625	FALSE	0.370306	FALSE	0.0269357	FALSE
LLSLPLVGSLPFLPR	38328.7	394.608	5535.75	4	0.998929	TRUE	0.802073	TRUE	1.51409	FALSE	0.504167	TRUE	0.813335	TRUE	0.661564	FALSE
CFFLPKGAYIYNALI	38285.7	248.771	5025.38	5	0.990425	TRUE	0.805337	TRUE	9.54549	TRUE	0.604762	TRUE	0.722931	TRUE	0.00149505	FALSE
TQWCEGSSLYHHLHI	38256.3	7575.39	8665.15	5	0.797121	TRUE	0.774798	TRUE	11.2669	TRUE	0.510714	TRUE	0.44235	TRUE	0.0283575	FALSE
VSPISRFTYNMVSGM	38252.3	7768.37	6775.07	5	0.844559	TRUE	0.709297	TRUE	5.47481	TRUE	0.590476	TRUE	0.708485	TRUE	0.196337	FALSE
TCSIICYLTFGDKIK	38236.3	522.618	3832.46	5	0.994316	TRUE	0.759617	TRUE	3.72224	TRUE	0.630952	TRUE	0.629873	TRUE	0.0396515	FALSE
TIINWEREFQMWAPK	38225.7	978.9	15520.7	4	0.999489	TRUE	0.50607	TRUE	2.37368	FALSE	0.688095	TRUE	0.583215	TRUE	1.1951	TRUE
AFRKTWSPKYTLR	38173.3	4920.13	21353.1	4	0.672735	TRUE	0.475811	FALSE	6.11854	TRUE	0.495238	TRUE	0.381175	TRUE	0.0594012	FALSE
RRDAQAFTSFTGPYW	38166.3	9278.72	14127.2	4	0.327609	FALSE	0.786008	TRUE	35.1192	TRUE	0.584524	TRUE	0.663017	TRUE	0.94215	FALSE
KVDVGLVYQDTLYRP	38163.3	6335.17	16273.8	5	0.919888	TRUE	0.756744	TRUE	5.32629	TRUE	0.48869	TRUE	0.651429	TRUE	0.435457	FALSE
VITNYVSSRGAWYMN	38097.7	4896.08	15262.2	5	0.755469	TRUE	0.798454	TRUE	41.0528	TRUE	0.564881	TRUE	0.629295	TRUE	0.086545	FALSE
LYLGSGYFTAIQNLR	38045	757.808	20509.9	5	0.999292	TRUE	0.811839	TRUE	4.19788	TRUE	0.656548	TRUE	0.493665	TRUE	0.0745401	FALSE
TLFYIRFKIPVLWEN	38033.3	3158.47	13203.9	5	0.971821	TRUE	0.540847	TRUE	7.59161	TRUE	0.600595	TRUE	0.534472	TRUE	0.01156	FALSE
RHLSLVADYMCFEGV	38029.3	1934.29	16957.7	5	0.67791	TRUE	0.750977	TRUE	6.43845	TRUE	0.557738	TRUE	0.530938	TRUE	0.0588569	FALSE
REKVFDVIIRCFKRH	37997	944.408	16007.9	5	0.803118	TRUE	0.783261	TRUE	18.1727	TRUE	0.501786	TRUE	0.742285	TRUE	0.332092	FALSE
DLPINVFKLLAGRWP	37975.7	440.314	4852.22	5	0.987221	TRUE	0.783167	TRUE	3.00577	TRUE	0.506548	TRUE	0.516162	TRUE	0.36934	FALSE
GLFFLQSKGIIYRDL	37953.7	15369.6	12292.1	5	0.99305	TRUE	0.797784	TRUE	6.10321	TRUE	0.636905	TRUE	0.706432	TRUE	0.0780005	FALSE
HQDSGLITDYRHWQI	37953	717.02	11099.5	5	0.863487	TRUE	0.534007	TRUE	7.96147	TRUE	0.576786	TRUE	0.526757	TRUE	0.806386	FALSE
KWNPRSKYQWYWKKF	37930	17799.6	20221.3	5	0.986516	TRUE	0.811358	TRUE	397.245	TRUE	0.724405	TRUE	0.880422	TRUE	0.0948941	FALSE
SMPQIFFTRLRATHH	37890	6772.11	15417.6	5	0.932426	TRUE	0.751279	TRUE	13.0299	TRUE	0.527381	TRUE	0.558916	TRUE	0.739152	FALSE
KDSMILLGSVERS	37816	17283.5	20118.7	0	0.021665	FALSE	0.011291	FALSE	0.384551	FALSE	0.260119	FALSE	0.0990025	FALSE	6.91924	TRUE
WIGNEWLPSLGLPQY	37763	18566.9	32854.6	5	0.852243	TRUE	0.758053	TRUE	2.50915	TRUE	0.483333	TRUE	0.542233	TRUE	0.0282854	FALSE
MESFENPFRMFLPSL	37750.7	3085.17	7706.37	5	0.997518	TRUE	0.786833	TRUE	4.73212	TRUE	0.640476	TRUE	0.834022	TRUE	0.250372	FALSE
YMWEVYYPNLGWMCI	37701.7	14195.1	23906.6	5	0.943949	TRUE	0.570059	TRUE	109.412	TRUE	0.775595	TRUE	0.677397	TRUE	0.00690617	FALSE
HLNLPSSYNIKWYAW	37651.7	8296.81	14491.7	5	0.729986	TRUE	0.804816	TRUE	62.7262	TRUE	0.629167	TRUE	0.765085	TRUE	0.114521	FALSE
INLELYASYVYLSMS	37636.7	494.404	10904.7	5	0.999434	TRUE	0.817687	TRUE	12.4201	TRUE	0.654167	TRUE	0.655411	TRUE	0.0967825	FALSE
NWNPRWVYSWKFINV	37599.7	3482.39	17069.9	5	0.954053	TRUE	0.805131	TRUE	79.085	TRUE	0.664881	TRUE	0.759572	TRUE	0.049145	FALSE
SQGNISKACLILRSI	37599	440.065	5839.47	0	0.116945	FALSE	0.0828919	FALSE	0.319417	FALSE	0.37619	FALSE	0.155397	FALSE	1.11843	TRUE
LGPARSYPATITTIW	37582.3	10729	26572.4	1	0.244659	FALSE	0.444813	FALSE	2.10131	FALSE	0.482143	TRUE	0.332021	FALSE	4.40782	TRUE
GMGNSKSRLNLFT	37580.7	11720.4	24146.6	0	0.0661982	FALSE	0.117751	FALSE	0.597008	FALSE	0.3375	FALSE	0.142388	FALSE	0.720527	FALSE
FWYRGYRSHWMKLQW	37557.3	3899.39	15097.4	5	0.990671	TRUE	0.750429	TRUE	1679.44	TRUE	0.795238	TRUE	0.896562	TRUE	0.0190825	FALSE
NRVDWIHSLYLSHWF	37548	2311.17	16980.8	5	0.994606	TRUE	0.822393	TRUE	132.433	TRUE	0.685119	TRUE	0.867116	TRUE	0.016045	FALSE
ITVKDGKTLNDELEI	37515.3	1605.43	8034.93	0	0.0048869	FALSE	0.00837674	FALSE	0.133485	FALSE	0.207143	FALSE	0.0525323	FALSE	9.55545	TRUE
CLIYTKSLRGVKYGY	37506.3	17574.3	25626.3	5	0.999395	TRUE	0.820461	TRUE	74.1163	TRUE	0.640476	TRUE	0.793508	TRUE	0.00575554	FALSE
PPNSYSLYCAELMAN	37477.3	881.558	11324.7	2	0.492684	TRUE	0.480123	FALSE	1.59405	FALSE	0.50119	TRUE	0.306592	FALSE	0.111715	FALSE
TFPSMRTYGVLINQH	37475.7	6273.44	14767.5	2	0.32134	FALSE	0.521098	TRUE	6.07327	TRUE	0.467262	FALSE	0.305605	FALSE	0.145954	FALSE
GTTVYGAFDPLLAVA	37465	444.402	3711.93	3	0.934056	TRUE	0.408027	FALSE	0.467764	FALSE	0.527976	TRUE	0.465469	TRUE	0.117041	FALSE
KYGIICMEDLIHEIY	37458.3	998.306	15294.7	5	0.588702	TRUE	0.657258	TRUE	8.25891	TRUE	0.585119	TRUE	0.489697	TRUE	0.0756443	FALSE
SSLAPGPPPFGLEWR	37455	7457.48	25172.1	1	0.316515	FALSE	0.675789	TRUE	0.685027	FALSE	0.445238	FALSE	0.329804	FALSE	0.442727	FALSE
PRSPPRLLRPLPPLL	37450.3	19742.3	25152.1	4	0.999812	TRUE	0.700389	TRUE	1.27838	FALSE	0.642857	TRUE	0.734268	TRUE	0.875877	FALSE
LTSFTRVFTYEFYLA	37389.3	2590.97	12466.6	5	0.994184	TRUE	0.817521	TRUE	20.6247	TRUE	0.652976	TRUE	0.820615	TRUE	0.0573397	FALSE
MHHARAASRWYGSKF	37375.7	13095.7	16046.9	5	0.977553	TRUE	0.811028	TRUE	33.2568	TRUE	0.617262	TRUE	0.716646	TRUE	0.0273124	FALSE
SSLGAAWGSPCTLCQ	37367.7	746.814	10760.1	2	0.398489	FALSE	0.357169	FALSE	0.452134	FALSE	0.580357	TRUE	0.409002	TRUE	1.0116	TRUE
FKRRIRTTNYMYQ	37305.7	6480.22	17284.1	5	0.885419	TRUE	0.681402	TRUE	30.7989	TRUE	0.532143	TRUE	0.44424	TRUE	0.0499462	FALSE
HGNTLLPQFLGMYRV	37239.3	9804.78	9351.27	5	0.694729	TRUE	0.789299	TRUE	7.9583	TRUE	0.532143	TRUE	0.615798	TRUE	0.125133	FALSE
PQNVDVNVHPQSMKF	37213.3	14797.4	23388.6	0	0.0867817	FALSE	0.0382702	FALSE	0.343539	FALSE	0.385119	FALSE	0.189573	FALSE	3.78285	TRUE
RAFKAWAVARLSQRF	37205.3	6437.5	22130.3	4	0.998664	TRUE	0.816958	TRUE	2.37646	FALSE	0.683333	TRUE	0.716987	TRUE	0.487404	FALSE
QYTLQFWYGEWSNTH	37169.3	3947.11	14104.6	5	0.745359	TRUE	0.813012	TRUE	26.3152	TRUE	0.598214	TRUE	0.597689	TRUE	0.0315325	FALSE
PGMIGAVVLYKPDSY	37168.3	7601.89	11478.7	5	0.89594	TRUE	0.624222	TRUE	5.11471	TRUE	0.497024	TRUE	0.53036	TRUE	0.127506	FALSE
ERVYWKQVARNLRSQ	37122.7	10804.6	12841.6	2	0.292842	FALSE	0.718068	TRUE	1.51789	FALSE	0.477381	FALSE	0.407412	TRUE	0.369448	FALSE
NEIHAYAPRAPESSW	37095	16050.3	12452.6	1	0.10211	FALSE	0.31163	FALSE	1.63233	FALSE	0.447619	FALSE	0.401135	TRUE	4.49991	TRUE
RLFFPVIYDVKYLMK	37073.3	10186.8	19849.1	5	0.998247	TRUE	0.816305	TRUE	35.2918	TRUE	0.789881	TRUE	0.891185	TRUE	0.0111018	FALSE
KWVGLSYWHCSWAKE	37056.7	2143.45	19297.1	5	0.999959	TRUE	0.763299	TRUE	9.30726	TRUE	0.877381	TRUE	0.852226	TRUE	0.0600027	FALSE
VLVNGTFSVDTPYGW	37029.7	7550.67	13416.5	4	0.112782	FALSE	0.791961	TRUE	20.5758	TRUE	0.489286	TRUE	0.626638	TRUE	1.94238	TRUE
FSDDRHCSRFRTLVA	37005	15819	24719.4	5	0.999366	TRUE	0.68566	TRUE	5.3225	TRUE	0.738095	TRUE	0.774156	TRUE	0.125487	FALSE
IDYRMRCILQDGRIF	36945.7	5414.59	22854.5	5	0.99425	TRUE	0.783138	TRUE	16.4175	TRUE	0.656548	TRUE	0.699343	TRUE	0.124631	FALSE
MDRQTYWEVWRWIQL	36888	14765.6	13238.5	5	0.501854	TRUE	0.761444	TRUE	43.5865	TRUE	0.603571	TRUE	0.599197	TRUE	0.323083	FALSE
ELKKSLYAIFSQFGQ	36791.7	681.317	8513.73	3	0.938159	TRUE	0.255912	FALSE	1.20016	FALSE	0.595238	TRUE	0.514269	TRUE	2.92061	TRUE
TGNWSLKRFKMDRQG	36778.3	360.884	2662.55	2	0.716981	TRUE	0.570558	TRUE	1.54887	FALSE	0.447024	FALSE	0.276841	FALSE	0.105899	FALSE
EDLSDEAERDEYELL	36773	4727.76	19306.2	0	0.00722733	FALSE	0.130916	FALSE	0.110176	FALSE	0.377976	FALSE	0.201879	FALSE	16.7385	TRUE
IAHLHSDHTPCGR	36745	44420.5	18744.7	0	0.342137	FALSE	0.060113	FALSE	1.75474	FALSE	0.304167	FALSE	0.106258	FALSE	0.0755892	FALSE
YLAIVHPMKSRLRRT	36743	1001.29	7617.63	5	0.855543	TRUE	0.748861	TRUE	4.47737	TRUE	0.627976	TRUE	0.702851	TRUE	0.113176	FALSE
HVYPQFSSWWHTANE	36723	5257.31	12074.7	4	0.288996	FALSE	0.733459	TRUE	10.0622	TRUE	0.533333	TRUE	0.487695	TRUE	0.490989	FALSE
IPLLTDYDLMNHTWM	36633.3	5678.56	13295.1	4	0.423837	FALSE	0.759189	TRUE	22.4229	TRUE	0.570833	TRUE	0.640721	TRUE	0.340347	FALSE
MSLGMWDTNKNRDIF	36629	3971.64	12428.5	1	0.066477	FALSE	0.195838	FALSE	5.70901	TRUE	0.441667	FALSE	0.25966	FALSE	0.362648	FALSE
QGHCVSGMGMGRGNP	36615.3	1707.72	10384.4	3	0.99391	TRUE	0.189909	FALSE	2.4297	FALSE	0.524405	TRUE	0.532803	TRUE	0.125097	FALSE
IPAKTLVQVAIYALG	36608.7	660	5732.03	1	0.287525	FALSE	0.382668	FALSE	0.554521	FALSE	0.494048	TRUE	0.34498	FALSE	10.4766	TRUE
RWFYKYSRQYEPF	36592	12102.6	15442.6	5	0.993737	TRUE	0.640006	TRUE	58.4532	TRUE	0.72381	TRUE	0.593501	TRUE	0.0010957	FALSE
PARVGYFYHILQFSW	36498.3	3789.5	16391	5	0.999283	TRUE	0.81419	TRUE	168.406	TRUE	0.701786	TRUE	0.837681	TRUE	0.0521879	FALSE
GFQCLCADPYELGDD	36463.7	287.863	4599.32	4	0.990895	TRUE	0.610076	TRUE	1.66094	FALSE	0.580357	TRUE	0.515826	TRUE	0.090211	FALSE
YKKVSEGPPLRLWRS	36460	10302.2	16562.6	3	0.45672	FALSE	0.66893	TRUE	1.23015	FALSE	0.619643	TRUE	0.588657	TRUE	0.0853237	FALSE
SNTDFAYYLFKGQNH	36367	2919.44	14852.2	5	0.997936	TRUE	0.777474	TRUE	12.2986	TRUE	0.570238	TRUE	0.687441	TRUE	0.0925657	FALSE
LGKFFIGQFSDDRHC	36270.3	12475.2	24556.9	5	0.854885	TRUE	0.765633	TRUE	3.39164	TRUE	0.653571	TRUE	0.458716	TRUE	0.0514434	FALSE
MRKFICPLTGLWPIN	36225	144.774	5979.41	5	0.95351	TRUE	0.709034	TRUE	8.38102	TRUE	0.689881	TRUE	0.742574	TRUE	0.156722	FALSE
YDYYDMDNYPIGTNA	36213.3	610.255	14009.1	4	0.941068	TRUE	0.543677	TRUE	6.06427	TRUE	0.732143	TRUE	0.358234	FALSE	0.00149002	FALSE
MLALDSPESGWTEED	36204.3	27457.2	28820.7	0	0.00981604	FALSE	0.14478	FALSE	0.199546	FALSE	0.266667	FALSE	0.0890135	FALSE	19.5724	TRUE
ISWQPIVIVPIAAIW	36140.3	9020.89	18186.1	0	0.0476595	FALSE	0.0741299	FALSE	1.19363	FALSE	0.409524	FALSE	0.220061	FALSE	12.1847	TRUE
VTTYYHAVYNLSYLG	36134.3	3797.31	14186.9	5	0.99863	TRUE	0.819975	TRUE	40.0206	TRUE	0.68869	TRUE	0.838867	TRUE	0.0147529	FALSE
LFSTHYHISRRLFSN	36074	9481.07	24235.2	5	0.988805	TRUE	0.793686	TRUE	11.8228	TRUE	0.64881	TRUE	0.648729	TRUE	0.0391921	FALSE
NKIWKTQPSASWFVP	36072	18186.4	16099.2	2	0.306239	FALSE	0.517817	TRUE	0.934917	FALSE	0.460119	FALSE	0.410562	TRUE	1.21556	TRUE
IASTWALTPTHYLTK	36065.3	5772.5	19338	2	0.300062	FALSE	0.440355	FALSE	4.3921	TRUE	0.418452	FALSE	0.456738	TRUE	0.500465	FALSE
HPRWGASNTALARWL	36017	499.922	8244.72	3	0.1844	FALSE	0.599393	TRUE	2.41497	FALSE	0.599405	TRUE	0.42173	TRUE	0.0925027	FALSE
KVFAIHMSSTIPTAF	36005.3	13551.8	11601.4	0	0.0734098	FALSE	0.189093	FALSE	1.57067	FALSE	0.433333	FALSE	0.236654	FALSE	1.14792	TRUE
GSERETQTMGMMSRL	36001.3	4227.05	24441.9	0	0.028018	FALSE	0.218888	FALSE	1.3021	FALSE	0.311905	FALSE	0.239091	FALSE	3.12202	TRUE
QPRGWNPGFLYNGFP	35987	552.323	3775.82	5	0.998322	TRUE	0.805079	TRUE	9.07207	TRUE	0.708929	TRUE	0.77647	TRUE	0.0565997	FALSE
IYQSCHWLWYCRKHT	35965	13437	27936	5	0.910651	TRUE	0.817269	TRUE	189.341	TRUE	0.742857	TRUE	0.864853	TRUE	0.0174136	FALSE
HLRKVFDKYMTISGF	35925.7	2048.71	10084.6	5	0.91958	TRUE	0.80617	TRUE	10.3167	TRUE	0.58631	TRUE	0.820309	TRUE	0.0544859	FALSE
TFFFDPENFDPTRWL	35869	2249	8110.97	5	0.968184	TRUE	0.810727	TRUE	17.5194	TRUE	0.624405	TRUE	0.745009	TRUE	0.0679788	FALSE
YRTNQSLYMVATWYM	35856	10639	13583.4	5	0.703717	TRUE	0.819017	TRUE	92.0094	TRUE	0.707738	TRUE	0.779076	TRUE	0.014345	FALSE
EQRCESLNTRTVYFS	35848	367.675	5999.43	1	0.435358	FALSE	0.63964	TRUE	1.13259	FALSE	0.393452	FALSE	0.331099	FALSE	0.0754824	FALSE
LNNLRTQEGSGDG	35830.7	8475.47	17903	0	0.0111274	FALSE	0.0199611	FALSE	0.27327	FALSE	0.197024	FALSE	0.0720793	FALSE	15.776	TRUE
RYVQEVMRRGRACVR	35799	13982.3	25733.7	5	0.982547	TRUE	0.78834	TRUE	4.79954	TRUE	0.66131	TRUE	0.608684	TRUE	0.0326855	FALSE
VNKCYRGRSCPIIVH	35765	1068.75	6296.65	5	0.992103	TRUE	0.702091	TRUE	4.06005	TRUE	0.566667	TRUE	0.610649	TRUE	0.041872	FALSE
GQRWFLVYLRRTHLA	35740.7	14319.2	16200.8	5	0.999851	TRUE	0.8213	TRUE	36.9214	TRUE	0.648214	TRUE	0.776538	TRUE	0.0121608	FALSE
PPFQYHHRNPHGDWC	35707.3	2024.5	14396.5	5	0.999585	TRUE	0.784925	TRUE	11.1112	TRUE	0.622024	TRUE	0.613415	TRUE	0.00217774	FALSE
LAERQWQYNVSFWPY	35652.3	1569.83	12749.4	5	0.709918	TRUE	0.816919	TRUE	50.2604	TRUE	0.646429	TRUE	0.720758	TRUE	0.169651	FALSE
GRSEREFFVKWVGLS	35613.3	1138.17	15809.7	4	0.796318	TRUE	0.651935	TRUE	2.42536	FALSE	0.633929	TRUE	0.482708	TRUE	0.515093	FALSE
DHEYTTKEIFRKNFF	35564.3	621.338	3957.14	4	0.0744832	FALSE	0.679995	TRUE	13.2876	TRUE	0.518452	TRUE	0.535494	TRUE	0.209391	FALSE
GQYVKDADKSIIRTL	35466.3	3699.15	12649.6	0	0.0334629	FALSE	0.0782035	FALSE	0.642317	FALSE	0.392262	FALSE	0.18116	FALSE	1.56004	TRUE
IADCTYRWHVGTWME	35403	4010.87	10492.3	5	0.930635	TRUE	0.79696	TRUE	25.2041	TRUE	0.741071	TRUE	0.814228	TRUE	0.03015	FALSE
KCVCITMRVPRNPTI	35365.7	479.343	10090.9	0	0.21792	FALSE	0.385714	FALSE	1.10579	FALSE	0.467262	FALSE	0.302366	FALSE	0.0474006	FALSE
PRTQIERRKQACIFP	35360	6015.1	12066.2	1	0.0757593	FALSE	0.181303	FALSE	0.378287	FALSE	0.50119	TRUE	0.28171	FALSE	0.768514	FALSE
CEDLVRHGYNYLGKD	35299.7	3142.02	3660.17	5	0.997822	TRUE	0.685741	TRUE	7.40785	TRUE	0.652381	TRUE	0.788474	TRUE	0.0921507	FALSE
KDNQYYYSYKGIMLV	35273.7	4926.06	13797	5	0.999985	TRUE	0.79425	TRUE	79.9234	TRUE	0.66131	TRUE	0.795745	TRUE	0.0351323	FALSE
EAGASRRWRMSTWPS	35250.3	8893	17075.4	4	0.999996	TRUE	0.711714	TRUE	1.63643	FALSE	0.76131	TRUE	0.73328	TRUE	0.2646	FALSE
IMGIPMNIGTGLFKL	35244	130	4599.25	2	0.216831	FALSE	0.435371	FALSE	2.59455	TRUE	0.438095	FALSE	0.468143	TRUE	0.57513	FALSE
DGKRGSPQNLPIEHH	35227	123.948	5624.19	0	0.00492223	FALSE	0.0236113	FALSE	0.250854	FALSE	0.346429	FALSE	0.0602183	FALSE	5.91892	TRUE
VFQCDKYGKVFHKFF	35186.3	7290.2	26689.1	5	0.999996	TRUE	0.803586	TRUE	84.9356	TRUE	0.866071	TRUE	0.98288	TRUE	0.0494778	FALSE
FYTSPDGTRCIDVRP	35134	260.451	8878.4	2	0.0475579	FALSE	0.408885	FALSE	4.47557	TRUE	0.498214	TRUE	0.356521	FALSE	0.100181	FALSE
KVLLVRLKKNRSYLC	35116	7802.4	17839.6	5	0.984636	TRUE	0.716786	TRUE	4.7348	TRUE	0.5	TRUE	0.750528	TRUE	0.190409	FALSE
PVVPPCPGRIRHFKV	35029.7	3243.56	12256.2	4	0.687219	TRUE	0.65499	TRUE	6.76502	TRUE	0.444048	FALSE	0.612256	TRUE	0.136792	FALSE
KKFSDCYIIHYIDDI	35015.7	290.101	3172.75	5	1	TRUE	0.771309	TRUE	9.10187	TRUE	0.77619	TRUE	0.892619	TRUE	0.0463851	FALSE
PPLAPGFLHLLQPDL	34993.3	253.333	3740.06	4	0.993883	TRUE	0.62269	TRUE	0.724477	FALSE	0.533333	TRUE	0.521684	TRUE	0.725534	FALSE
DKMKSFCQRVRSGDW	34933.7	1490.32	10617.1	5	0.783202	TRUE	0.706994	TRUE	8.26196	TRUE	0.507738	TRUE	0.587315	TRUE	0.928379	FALSE
PDWLHHISYNFVYLT	34927.3	8547.22	13437.3	5	0.996652	TRUE	0.814657	TRUE	35.8249	TRUE	0.655952	TRUE	0.739206	TRUE	0.00925146	FALSE
VWRHGSYGSADYDYG	34880.3	1139.85	21411	5	0.998889	TRUE	0.787202	TRUE	73.2821	TRUE	0.751786	TRUE	0.882116	TRUE	0.111974	FALSE
GMLHGDKVSFFCKNK	34860.7	2665.83	5043.82	5	0.995722	TRUE	0.658314	TRUE	4.10478	TRUE	0.654167	TRUE	0.730723	TRUE	0.614076	FALSE
FDVYFISPQGLKFRS	34839.3	10436.4	22243.8	5	0.99998	TRUE	0.78659	TRUE	7.80082	TRUE	0.769643	TRUE	0.809321	TRUE	0.0509862	FALSE
LAYAPFRSFWAWWGV	34744.7	14320.3	12142.9	5	0.993975	TRUE	0.817845	TRUE	227.766	TRUE	0.7125	TRUE	0.929575	TRUE	0.0757775	FALSE
FDVMLTDPFLPCSPI	34707.3	281.441	4675.57	4	0.614131	TRUE	0.61008	TRUE	0.96312	FALSE	0.490476	TRUE	0.42368	TRUE	0.198953	FALSE
FYHIDVPSKHSFFDP	34670	15853.1	11154.8	5	0.678278	TRUE	0.757552	TRUE	9.81254	TRUE	0.52619	TRUE	0.639622	TRUE	0.0316477	FALSE
CTHGKCRNTIGSFKC	34665.7	2576.97	15796.5	5	0.70836	TRUE	0.665884	TRUE	2.49742	TRUE	0.493452	TRUE	0.523828	TRUE	0.0122244	FALSE
IIRKQHHSPWLSWMN	34648.7	4265.07	14971.7	5	0.969266	TRUE	0.765099	TRUE	25.8106	TRUE	0.734524	TRUE	0.826663	TRUE	0.476262	FALSE
APNYSDQTSSMSPSS	34615.3	2982	12288.2	0	0.00482905	FALSE	0.0177461	FALSE	0.252624	FALSE	0.336905	FALSE	0.0328761	FALSE	7.01667	TRUE
HFGLKDKETRYRQRY	34548	183.008	9902.63	5	0.976241	TRUE	0.775052	TRUE	23.0826	TRUE	0.672619	TRUE	0.774464	TRUE	0.0225243	FALSE
WDASLCLLQQHYGEY	34526.7	6471.71	24263.1	5	0.7767	TRUE	0.792033	TRUE	9.46364	TRUE	0.585714	TRUE	0.573926	TRUE	0.0204875	FALSE
SAIQGYNGTIFAYGQ	34496	489.842	3893.26	4	0.961288	TRUE	0.529675	TRUE	2.3214	FALSE	0.616667	TRUE	0.69859	TRUE	0.234666	FALSE
LVCKSVKPAMITSHL	34471.3	4138.66	18496.1	0	0.0542325	FALSE	0.14928	FALSE	0.539703	FALSE	0.405357	FALSE	0.10971	FALSE	0.593659	FALSE
GEAMAYFAMVKRYLT	34454.3	3535	10211.6	5	0.999025	TRUE	0.819137	TRUE	15.9379	TRUE	0.639881	TRUE	0.873822	TRUE	0.271639	FALSE
LDFAESGQVYFGIIA	34434.3	290.461	11012	2	0.622879	TRUE	0.657094	TRUE	0.612389	FALSE	0.470833	FALSE	0.224912	FALSE	0.107277	FALSE
QRALYRDVMRETYGH	34396.3	3098.09	7949.08	5	0.999961	TRUE	0.802183	TRUE	14.5728	TRUE	0.675595	TRUE	0.851526	TRUE	0.0774616	FALSE
GTDEHVVCKVQHPNG	34394	6197.9	9553.83	0	0.028015	FALSE	0.0138719	FALSE	0.527421	FALSE	0.219643	FALSE	0.0837446	FALSE	11.1505	TRUE
DMGWQAFTNQFFVVY	34381.7	1823.5	12228	4	0.448511	FALSE	0.702821	TRUE	19.9899	TRUE	0.577976	TRUE	0.627422	TRUE	0.0247999	FALSE
RWMTLWTYDFVEKHY	34364.7	3043.14	13390.6	5	0.980427	TRUE	0.817102	TRUE	126.181	TRUE	0.703571	TRUE	0.837318	TRUE	0.00278098	FALSE
DYWGFWTSAEFKKQF	34339.3	3748.86	11544.4	4	0.284786	FALSE	0.664848	TRUE	16.5239	TRUE	0.623214	TRUE	0.508557	TRUE	0.0349365	FALSE
IPPCPHGWISLWKGF	34327.7	680.431	3480.56	5	0.782739	TRUE	0.805269	TRUE	9.35081	TRUE	0.558929	TRUE	0.683566	TRUE	0.0392723	FALSE
DFCRKLLFQGFRCQT	34322.3	12464.2	9003.37	5	0.999996	TRUE	0.783109	TRUE	16.8637	TRUE	0.708333	TRUE	0.802617	TRUE	0.0408504	FALSE
LTKNQVSLTCLVKGF	34305	18672.6	6163.83	4	0.654926	TRUE	0.508981	TRUE	0.895671	FALSE	0.557738	TRUE	0.611271	TRUE	1.06952	TRUE
KNSMNQFYNYAWVVK	34283	19348.9	13019.5	5	0.926953	TRUE	0.770432	TRUE	12.1876	TRUE	0.57381	TRUE	0.667453	TRUE	0.440891	FALSE
EFSGRGEQATFDWVF	34241	987.52	3067.12	3	0.203019	FALSE	0.735806	TRUE	1.589	FALSE	0.568452	TRUE	0.440521	TRUE	0.241889	FALSE
FFVSGMTVDYTCDPG	34187.7	158.118	8523.53	5	0.512577	TRUE	0.663561	TRUE	5.83992	TRUE	0.558333	TRUE	0.506225	TRUE	0.234018	FALSE
NNWFQLDYWAWYFGT	34187	14478.8	12169.1	5	0.987981	TRUE	0.821265	TRUE	524.662	TRUE	0.780357	TRUE	0.916325	TRUE	0.0354984	FALSE
DFQRYRGYCSRRQRR	34174.7	1482.5	11028.3	5	0.999157	TRUE	0.785305	TRUE	141.258	TRUE	0.790476	TRUE	0.902676	TRUE	0.00354217	FALSE
VYFISPQGLKFRSKV	34164.7	9063.33	20357.9	5	0.999945	TRUE	0.762442	TRUE	2.80733	TRUE	0.729167	TRUE	0.84284	TRUE	0.0796459	FALSE
NFDLVICYKVGKFYE	34137	13072.5	25777.3	5	0.999949	TRUE	0.810435	TRUE	35.7922	TRUE	0.763095	TRUE	0.953987	TRUE	0.0274475	FALSE
ITTWDSWSVRMKANW	34135	5824.67	19877.9	5	0.939299	TRUE	0.647062	TRUE	16.3326	TRUE	0.607143	TRUE	0.740735	TRUE	2.12072	TRUE
FVPGLYKIFDEILVN	34120	14900.7	26766.2	3	0.970888	TRUE	0.534318	TRUE	0.94717	FALSE	0.479762	FALSE	0.497154	TRUE	0.321702	FALSE
FLAKYFPFMDLKLRA	34095	966.241	11251.8	5	0.9985	TRUE	0.786679	TRUE	19.8871	TRUE	0.647619	TRUE	0.725249	TRUE	0.0204611	FALSE
AENVYGDGVLRVWHA	34094	3651	14235.6	4	0.798854	TRUE	0.647916	TRUE	4.43498	TRUE	0.450595	FALSE	0.423012	TRUE	0.0826008	FALSE
DHHHHHHSQYHSLLP	34089.3	952.333	9951.1	4	1	TRUE	0.477948	FALSE	15.5209	TRUE	0.689881	TRUE	0.759678	TRUE	0.0417948	FALSE
QVSLLNIMMDLKKCC	33934.3	1774.17	25646.5	3	0.983195	TRUE	0.135069	FALSE	0.903772	FALSE	0.548214	TRUE	0.497455	TRUE	0.951924	FALSE
HDLQRFLSDFRDLMS	33934	743.942	20902.1	5	0.927108	TRUE	0.657828	TRUE	5.43435	TRUE	0.570238	TRUE	0.626111	TRUE	0.586702	FALSE
YFRIEREEWWEGHRH	33891.3	1066.36	12573.3	5	0.698914	TRUE	0.781305	TRUE	30.0012	TRUE	0.620833	TRUE	0.654763	TRUE	0.031555	FALSE
EECGRSFKVNTHLFR	33851.7	1027.27	14647.8	5	0.999015	TRUE	0.744683	TRUE	2.64849	TRUE	0.619048	TRUE	0.760561	TRUE	0.358871	FALSE
RENHLKTLPKSMHKL	33825.7	904.088	14086.1	1	0.0399374	FALSE	0.520975	TRUE	0.99963	FALSE	0.389881	FALSE	0.26877	FALSE	1.43192	TRUE
WWIIHKATGYTATQY	33681	7600.72	12046.8	4	0.346769	FALSE	0.771708	TRUE	12.1173	TRUE	0.571429	TRUE	0.465436	TRUE	0.00428592	FALSE
VWNTGGTDGVMHGFL	33660	20948.8	15622.5	3	0.368283	FALSE	0.576274	TRUE	9.52889	TRUE	0.467857	FALSE	0.4689	TRUE	0.330213	FALSE
HEDYTGNESDIWNRM	33654.3	2276.56	13536.1	1	0.225411	FALSE	0.172138	FALSE	2.99654	TRUE	0.429167	FALSE	0.362823	FALSE	2.05136	TRUE
YFTTWNNTPATPYHF	33614.3	6213.06	12480.8	4	0.0721859	FALSE	0.600221	TRUE	31.7201	TRUE	0.589881	TRUE	0.56559	TRUE	0.00746129	FALSE
MLFNNKHEKNREWCH	33605.7	7847.57	18393.8	3	0.297399	FALSE	0.456976	FALSE	6.71925	TRUE	0.590476	TRUE	0.506625	TRUE	0.374182	FALSE
MWYDFMWYQGIPHDL	33515.3	34709.4	12172.4	5	0.88452	TRUE	0.70763	TRUE	220.577	TRUE	0.721429	TRUE	0.71074	TRUE	0.00214988	FALSE
CDSIVVAYYFCGEPI	33501.3	10572.4	26795.2	5	0.999952	TRUE	0.814029	TRUE	6.05257	TRUE	0.769048	TRUE	0.817029	TRUE	0.0212132	FALSE
LLCNNVAHGIVSYGK	33452.7	1522.61	21160.2	3	0.617532	TRUE	0.549299	TRUE	1.90072	FALSE	0.448214	FALSE	0.477969	TRUE	0.0608705	FALSE
RMDNIYFEYSHAFQA	33440	9506.62	24399.2	5	0.994291	TRUE	0.798783	TRUE	9.46459	TRUE	0.720833	TRUE	0.693486	TRUE	0.107848	FALSE
WAPRGQLYYDCMGQT	33426	1701.43	4235.31	4	0.233402	FALSE	0.696379	TRUE	18.6873	TRUE	0.633929	TRUE	0.539739	TRUE	0.0203592	FALSE
FFTVFASELSVYTLT	33403.3	2578.71	15288.8	3	0.146717	FALSE	0.604954	TRUE	2.37028	FALSE	0.551786	TRUE	0.423535	TRUE	0.216807	FALSE
SIQQAMRYLRNHCLD	33342.7	3579.14	13194.7	5	0.999982	TRUE	0.742572	TRUE	8.88336	TRUE	0.703571	TRUE	0.801889	TRUE	1.6951	TRUE
YGWKVYYYDGHPTIE	33340	2823.89	12653	5	0.999533	TRUE	0.782413	TRUE	51.6639	TRUE	0.715476	TRUE	0.854486	TRUE	0.00457073	FALSE
WAGQAHITYWSWSQY	33333	2534.42	15553.4	5	0.946404	TRUE	0.775633	TRUE	47.5073	TRUE	0.666071	TRUE	0.73641	TRUE	0.0525132	FALSE
WGLEPHSHGARSRGY	33318	7586.52	22702.1	4	0.468512	FALSE	0.688704	TRUE	10.8733	TRUE	0.529762	TRUE	0.500667	TRUE	0.0145864	FALSE
CGDCGKVFRGVAEFN	33300.3	319.583	7474.14	4	0.999784	TRUE	0.611703	TRUE	1.8646	FALSE	0.660714	TRUE	0.633677	TRUE	0.124	FALSE
FYTLKTYPVPFQRED	33262.3	182.098	3064.53	5	0.945104	TRUE	0.798886	TRUE	3.76516	TRUE	0.520833	TRUE	0.57051	TRUE	0.122203	FALSE
GTKSRSCGKERTFAY	33239	8737.57	18380.8	4	0.710735	TRUE	0.605395	TRUE	2.49752	TRUE	0.524405	TRUE	0.370011	FALSE	0.549217	FALSE
PAAKTGKRKRSQMLF	33231.3	681.716	12561.3	1	0.446532	FALSE	0.657713	TRUE	0.884747	FALSE	0.416071	FALSE	0.283871	FALSE	3.34505	TRUE
NNIIVWWRQMAWVAR	33191	19136.2	18246.9	5	0.616714	TRUE	0.578881	TRUE	5.87046	TRUE	0.582738	TRUE	0.470758	TRUE	0.0945016	FALSE
YIYFGPVYYQKLKHM	33168	1295.54	6943.84	5	0.999999	TRUE	0.813618	TRUE	112.172	TRUE	0.820238	TRUE	0.964166	TRUE	0.00149586	FALSE
QRVHCFCPGGSEYYC	33058	5799.43	21060.3	5	1	TRUE	0.816921	TRUE	17.6598	TRUE	0.944048	TRUE	0.96796	TRUE	0.0479221	FALSE
KPKEEPKYSIHID	32942.7	10349.4	16629	0	0.0589651	FALSE	0.0191806	FALSE	0.414844	FALSE	0.254167	FALSE	0.0785968	FALSE	2.26959	TRUE
DIAACFREAGFGGGP	32924.3	365.117	12066.3	4	0.625237	TRUE	0.492515	TRUE	2.34667	FALSE	0.533929	TRUE	0.507362	TRUE	2.3489	TRUE
YNFAMNVLGRVKGRT	32916.3	538.861	9072.67	5	0.808645	TRUE	0.632508	TRUE	5.22148	TRUE	0.608333	TRUE	0.614949	TRUE	0.0815516	FALSE
QHYPSFKPPPFQYHH	32907.3	2969	10584.4	5	0.999986	TRUE	0.602531	TRUE	11.2402	TRUE	0.777381	TRUE	0.863888	TRUE	0.0687748	FALSE
VLCVECGYKYRFFGG	32879.7	8468	15204.5	5	1	TRUE	0.820522	TRUE	234.962	TRUE	0.939881	TRUE	1	TRUE	0.00378797	FALSE
FPVIFSSMEYYSSCH	32869	388.642	2102.89	5	0.993085	TRUE	0.76518	TRUE	12.8977	TRUE	0.715476	TRUE	0.736102	TRUE	0.0333571	FALSE
SFSWVTYNYIARGSH	32850.7	2226.25	12109.6	5	0.98367	TRUE	0.816238	TRUE	18.434	TRUE	0.644643	TRUE	0.742438	TRUE	0.0227779	FALSE
GNLYYRQSIKKRMMT	32850.3	8171.83	14269.9	5	0.999342	TRUE	0.823816	TRUE	45.9561	TRUE	0.599405	TRUE	0.810766	TRUE	0.0409033	FALSE
INMVGSFRCECPVGF	32841.7	384.951	10093.3	5	0.997506	TRUE	0.792237	TRUE	6.06495	TRUE	0.603571	TRUE	0.740522	TRUE	0.226074	FALSE
YNLFYQLPVRRKCMD	32821.7	13170	25980.7	5	0.999903	TRUE	0.808212	TRUE	56.426	TRUE	0.870238	TRUE	0.912927	TRUE	0.0320338	FALSE
WVTQPLLKLREINAR	32812	6283.8	14398.7	2	0.526211	TRUE	0.135185	FALSE	0.361474	FALSE	0.552976	TRUE	0.17998	FALSE	0.456203	FALSE
TVEVDLFTSKGLFRA	32804.7	1129.08	18460.7	2	0.400922	FALSE	0.626781	TRUE	2.46024	TRUE	0.430952	FALSE	0.367811	FALSE	1.2131	TRUE
MLRAKSQVWGLLVKS	32776	9746.72	7186.56	2	0.154258	FALSE	0.565141	TRUE	1.17077	FALSE	0.467857	FALSE	0.385783	TRUE	1.75511	TRUE
ENPFACKVCGKVFSH	32774.7	199.375	6305.5	5	0.991661	TRUE	0.739023	TRUE	4.15518	TRUE	0.593452	TRUE	0.777353	TRUE	0.443718	FALSE
FKPPPFQYHHRNPMG	32724.3	12268.2	24384.3	5	0.999982	TRUE	0.75976	TRUE	33.5289	TRUE	0.651786	TRUE	0.786099	TRUE	0.126322	FALSE
GGADEMRSRLDRLAP	32718.7	34.8	1109.96	2	0.996314	TRUE	0.278853	FALSE	1.01911	FALSE	0.464286	FALSE	0.383504	TRUE	0.965349	FALSE
NYHIKFMDWLLVDWF	32705.3	5766.42	12402.7	5	0.805502	TRUE	0.768622	TRUE	85.2953	TRUE	0.683333	TRUE	0.679773	TRUE	0.00424483	FALSE
GVKFRSDLSRLLT	32678	19899.1	18487.7	1	0.814544	TRUE	0.140652	FALSE	0.999543	FALSE	0.379762	FALSE	0.198881	FALSE	2.11302	TRUE
AFLCNLQQHQRDLHP	32652	4368.63	14270.9	1	0.026877	FALSE	0.540636	TRUE	1.21471	FALSE	0.268452	FALSE	0.226856	FALSE	0.228625	FALSE
QSMVDEGMAREVINR	32624.3	2377.47	15279.8	0	0.054487	FALSE	0.0256009	FALSE	0.194553	FALSE	0.319643	FALSE	0.0949614	FALSE	1.81875	TRUE
HAKGNLQEYLTRH	32611.3	9573.6	17541	0	0.175037	FALSE	0.114101	FALSE	1.32401	FALSE	0.361905	FALSE	0.183931	FALSE	2.07541	TRUE
VRCTAEGTPLPDIEW	32545.3	215.098	11722.8	2	0.0412985	FALSE	0.484676	TRUE	1.22542	FALSE	0.377976	FALSE	0.401882	TRUE	3.20546	TRUE
LLHGVGNIFVCSVCK	32544	13014.6	14785.9	0	0.0120426	FALSE	0.190359	FALSE	1.34336	FALSE	0.418452	FALSE	0.246941	FALSE	0.198344	FALSE
EIKGCLDFLRTVYSV	32517.7	645.258	16359.1	4	0.868511	TRUE	0.673621	TRUE	2.21663	FALSE	0.577976	TRUE	0.670152	TRUE	0.0974273	FALSE
RLLFPPKDDHTLKFF	32512	11696.7	23440.5	5	0.779624	TRUE	0.724835	TRUE	4.60353	TRUE	0.705952	TRUE	0.81657	TRUE	0.142106	FALSE
VLHPNHRADDLTNDQ	32495.7	2135.86	11881.6	0	0.0425774	FALSE	0.041645	FALSE	0.244951	FALSE	0.335119	FALSE	0.0625212	FALSE	2.00774	TRUE
DLLEDFLDYEGYKYE	32476.7	1693.23	14105.9	5	0.999982	TRUE	0.770582	TRUE	5.74199	TRUE	0.781548	TRUE	0.823806	TRUE	0.0709081	FALSE
LLLLPLLAGARLLWN	32445.7	535.951	3825.44	5	1	TRUE	0.704141	TRUE	2.72416	TRUE	0.541071	TRUE	0.714095	TRUE	0.244348	FALSE
TSHTHPPTHIYGRYM	32396.3	3257.28	12453.6	4	0.304326	FALSE	0.731114	TRUE	21.2862	TRUE	0.547619	TRUE	0.53293	TRUE	0.0159203	FALSE
LSSVEAYNIRTDSWT	32391.3	850.255	10066.4	1	0.119152	FALSE	0.52294	TRUE	0.892883	FALSE	0.456548	FALSE	0.21437	FALSE	0.667325	FALSE
YGLENEPTATYTMFF	32369	14574.3	28545.4	4	0.288062	FALSE	0.735967	TRUE	8.01032	TRUE	0.543452	TRUE	0.40765	TRUE	0.0935791	FALSE
MKWGRNSKYRWDW	32338.3	4064.89	14860.3	4	0.939216	TRUE	0.462296	FALSE	40.0916	TRUE	0.617857	TRUE	0.52512	TRUE	0.0246216	FALSE
QIKKLHDLLGPHMLR	32337.7	996.683	12687.5	4	0.759184	TRUE	0.687557	TRUE	3.31669	TRUE	0.4375	FALSE	0.578178	TRUE	1.95235	TRUE
SNCGRRNVFSYGRVK	32336	9499.24	19566.9	4	0.993858	TRUE	0.792969	TRUE	3.36931	TRUE	0.470833	FALSE	0.524276	TRUE	0.0833047	FALSE
NRTFRKTFKMLLL	32333.3	9237.4	17255.2	2	0.711072	TRUE	0.281713	FALSE	6.30336	TRUE	0.389881	FALSE	0.279956	FALSE	0.130016	FALSE
KVILRRYEKRGHGNL	32291	9569.53	15221.7	5	0.926084	TRUE	0.724586	TRUE	7.83877	TRUE	0.494048	TRUE	0.672824	TRUE	1.05631	TRUE
LHVMKAMQSLKSRGY	32290.3	1509.13	6708.77	4	0.372706	FALSE	0.78106	TRUE	4.4808	TRUE	0.508929	TRUE	0.463269	TRUE	0.16829	FALSE
RYTKESRGFAFVRFH	32268.3	1009.83	7570.6	5	0.975814	TRUE	0.777629	TRUE	30.106	TRUE	0.689286	TRUE	0.758768	TRUE	0.0475615	FALSE
RATPPQIYAEGHIQE	32251	4039.22	12527.4	0	0.0706013	FALSE	0.013141	FALSE	0.233163	FALSE	0.356548	FALSE	0.0764362	FALSE	2.3563	TRUE
TYHFTRNYKLTTRTS	32224	18344.2	15353.6	5	0.973262	TRUE	0.791579	TRUE	7.33853	TRUE	0.579762	TRUE	0.48008	TRUE	0.0106507	FALSE
AYGYRKCLGKKGRVK	32177	1530.84	6392.17	5	1	TRUE	0.768862	TRUE	6.12779	TRUE	0.769048	TRUE	0.776103	TRUE	0.0133196	FALSE
KTTAALRGQVVQFKL	32106.7	206.804	3639.36	1	0.849706	TRUE	0.205576	FALSE	0.457852	FALSE	0.479762	FALSE	0.338358	FALSE	9.21893	TRUE
VPPSLPGFMHKIFIG	32070	17662.4	16333.4	5	0.917426	TRUE	0.494662	TRUE	2.52562	TRUE	0.525	TRUE	0.400122	TRUE	0.276528	FALSE
LPPATPLGPWAFWSR	32065.3	3216	10062.2	5	0.999647	TRUE	0.7902	TRUE	6.29011	TRUE	0.70119	TRUE	0.795344	TRUE	0.711343	FALSE
HSLHKVWKRCRQYAG	32032	13668.3	20593.7	5	0.969293	TRUE	0.806062	TRUE	11.2652	TRUE	0.668452	TRUE	0.755141	TRUE	0.0643074	FALSE
LWDSTQHYWEYMEWH	32026	12923.7	12160.7	5	0.836792	TRUE	0.804199	TRUE	164.907	TRUE	0.635119	TRUE	0.757184	TRUE	0.0402489	FALSE
DDFYQDFNNHMWFYP	31957	11623	14153.1	5	0.873784	TRUE	0.813078	TRUE	207.881	TRUE	0.691667	TRUE	0.855272	TRUE	0.00938581	FALSE
VAKYFSLPSVVFTRG	31951.3	332.392	2833.97	5	0.99662	TRUE	0.708633	TRUE	2.66177	TRUE	0.616667	TRUE	0.662282	TRUE	0.245437	FALSE
WIPANHRSPTQSRIY	31944	21160.6	12111.4	2	0.0172868	FALSE	0.405807	FALSE	3.46319	TRUE	0.485119	TRUE	0.22633	FALSE	0.0534844	FALSE
FNKLCSVPMVIPGRP	31929.3	910.255	9398.87	1	0.0988833	FALSE	0.494554	TRUE	1.35096	FALSE	0.474405	FALSE	0.306676	FALSE	0.783679	FALSE
LRHKMSSSWWMCYTT	31927	4868.29	16690.9	5	0.998864	TRUE	0.805789	TRUE	33.0547	TRUE	0.786905	TRUE	0.830158	TRUE	0.0204882	FALSE
IAILTENYGGKWPFW	31912.7	6468.6	15288.5	4	0.437093	FALSE	0.803509	TRUE	83.1251	TRUE	0.557738	TRUE	0.758094	TRUE	0.911522	FALSE
NLRTRSKCKRMCLCR	31907	10732.8	16672.1	5	0.737709	TRUE	0.815027	TRUE	14.0047	TRUE	0.57381	TRUE	0.647975	TRUE	0.232106	FALSE
IILCDTCPRAYHLVC	31905.3	240.492	8815.3	5	0.999337	TRUE	0.738338	TRUE	12.307	TRUE	0.764881	TRUE	0.858163	TRUE	0.051466	FALSE
TRYMGKGVSKAVEHI	31842.7	2371.93	15813	0	0.0437057	FALSE	0.330613	FALSE	0.524305	FALSE	0.44881	FALSE	0.186151	FALSE	0.236756	FALSE
WKYLYRSPTDFMR	31825	23420.1	17323.1	5	0.946078	TRUE	0.732075	TRUE	20.342	TRUE	0.619048	TRUE	0.530297	TRUE	0.000890824	FALSE
FYSLPEFEEWKSSTP	31790.7	2186.9	13799.8	1	0.0838427	FALSE	0.560955	TRUE	0.829373	FALSE	0.471429	FALSE	0.300457	FALSE	0.266094	FALSE
PQFITITTTMHQYIY	31762.3	11621.3	11993.4	5	0.856852	TRUE	0.583299	TRUE	16.4598	TRUE	0.508929	TRUE	0.467924	TRUE	0.021644	FALSE
SSVPSQKTYQGSYGF	31756.7	5507.24	17642.3	5	0.999895	TRUE	0.568962	TRUE	5.36812	TRUE	0.62381	TRUE	0.687563	TRUE	0.867313	FALSE
LRIVEPYIAWGYPNL	31716	180.1	8103.2	5	0.999153	TRUE	0.795809	TRUE	14.4557	TRUE	0.768452	TRUE	0.869225	TRUE	0.48861	FALSE
DQERSLMFMQWGQLL	31697.7	577.325	4749.64	3	0.22401	FALSE	0.514815	TRUE	3.47698	TRUE	0.484524	TRUE	0.366369	FALSE	1.01084	TRUE
QSVITLEGHYRIGIE	31697.7	9566.39	13812.1	1	0.955206	TRUE	0.370948	FALSE	0.867063	FALSE	0.389286	FALSE	0.334511	FALSE	1.85374	TRUE
RQGVTQVLSRLSYIS	31684.3	172.593	3153.79	1	0.0663594	FALSE	0.675992	TRUE	1.00467	FALSE	0.401786	FALSE	0.346344	FALSE	1.34651	TRUE
FCITPQIYNESEHHW	31639	256.558	2877.31	3	0.0221532	FALSE	0.671896	TRUE	6.34811	TRUE	0.380952	FALSE	0.434096	TRUE	0.357495	FALSE
PSWPPVIFCPFPENL	31631.7	16194.5	21598	4	0.990855	TRUE	0.804909	TRUE	1.79044	FALSE	0.619643	TRUE	0.630902	TRUE	0.288994	FALSE
YFTLQIRGRERFEMF	31620.7	5091.26	20175.7	5	0.869764	TRUE	0.800219	TRUE	51.9102	TRUE	0.642262	TRUE	0.788706	TRUE	0.0291847	FALSE
QFLCVNTIGGFTCKC	31605	79.7549	7625.37	5	0.980001	TRUE	0.733048	TRUE	6.38544	TRUE	0.579762	TRUE	0.629715	TRUE	0.188197	FALSE
GKQMKALRDGDWFWW	31573.7	1924.95	7046.54	5	0.999857	TRUE	0.811185	TRUE	68.7672	TRUE	0.849405	TRUE	0.896218	TRUE	0.996305	FALSE
FKRRRSSKDTSTG	31556.7	19202.7	15445.6	0	0.198936	FALSE	0.115701	FALSE	0.460438	FALSE	0.315476	FALSE	0.0836224	FALSE	1.34472	TRUE
WDGERLYQEARKIVG	31512.7	256.517	2168.95	0	0.0490619	FALSE	0.267103	FALSE	0.772805	FALSE	0.473214	FALSE	0.261464	FALSE	0.256693	FALSE
FVQRHMPTIRCQPSG	31507	1662.62	9537.2	4	0.811348	TRUE	0.436803	FALSE	4.0037	TRUE	0.535714	TRUE	0.542641	TRUE	0.961583	FALSE
PFVSGVFYFAMMHLG	31498.3	7260.97	14355.4	5	0.987757	TRUE	0.811502	TRUE	64.7766	TRUE	0.620833	TRUE	0.748271	TRUE	0.0435736	FALSE
DLYKHPDNIDVWLGG	31496.7	1023.83	2683.35	3	0.324784	FALSE	0.390076	FALSE	4.06992	TRUE	0.485119	TRUE	0.580996	TRUE	0.26085	FALSE
GVGGGYRGVSRGGFR	31474	68.7037	7615.63	5	0.999751	TRUE	0.709123	TRUE	10.2602	TRUE	0.549405	TRUE	0.617955	TRUE	0.156432	FALSE
PDLWQEACWIVISSY	31442.7	852.437	16971.7	2	0.0239187	FALSE	0.586487	TRUE	3.14415	TRUE	0.405357	FALSE	0.308582	FALSE	0.0617568	FALSE
LARNLRNMSNQLGLL	31437.3	1957.88	5489.13	0	0.219053	FALSE	0.340575	FALSE	0.541695	FALSE	0.352381	FALSE	0.236741	FALSE	1.06493	TRUE
PEPELYLDPFCPPGF	31420	1594.57	3800.65	5	0.994907	TRUE	0.734158	TRUE	6.00291	TRUE	0.548214	TRUE	0.781964	TRUE	0.65903	FALSE
YHCICKTGYTPDITG	31416.7	119.353	7286.97	5	0.671422	TRUE	0.617009	TRUE	6.38742	TRUE	0.677976	TRUE	0.682927	TRUE	0.0396218	FALSE
DGVPEFNASLPRRRD	31343.3	2636.91	2732.88	0	0.290061	FALSE	0.122943	FALSE	1.28604	FALSE	0.360714	FALSE	0.161953	FALSE	2.40564	TRUE
SLILCQLSLPSILPN	31324.7	97.7157	7801.97	0	0.131023	FALSE	0.361583	FALSE	0.193138	FALSE	0.354167	FALSE	0.192527	FALSE	1.63698	TRUE
LEGVPVECTHSFIWN	31305.7	340.5	8269.7	1	0.195653	FALSE	0.612211	TRUE	1.20969	FALSE	0.4125	FALSE	0.322779	FALSE	0.326649	FALSE
RKMGAPESGLAEYLF	31273	1565.27	9745.53	2	0.110758	FALSE	0.645406	TRUE	1.38007	FALSE	0.459524	FALSE	0.433119	TRUE	0.718758	FALSE
RPPAPPGEGSLEPQY	31232	342.147	3766.51	0	0.00614492	FALSE	0.0180724	FALSE	0.157943	FALSE	0.308929	FALSE	0.102001	FALSE	2.3276	TRUE
FWYFSFNYEAGKNAH	31207	4724.19	14305.5	5	0.873785	TRUE	0.723417	TRUE	44.5806	TRUE	0.675595	TRUE	0.666197	TRUE	0.0184599	FALSE
FNLVQETLFHDPWKL	31200.7	6187.36	18097.8	5	0.840297	TRUE	0.736756	TRUE	10.3152	TRUE	0.658929	TRUE	0.830378	TRUE	1.30585	TRUE
GFRNGVGASSMTKPG	31182.3	5356.67	12005.4	0	0.158221	FALSE	0.106811	FALSE	0.586754	FALSE	0.452381	FALSE	0.122041	FALSE	1.01558	TRUE
VRAIIPRVPSLSVPW	31154	2224.67	9487	2	0.0158031	FALSE	0.548435	TRUE	1.31022	FALSE	0.430357	FALSE	0.413224	TRUE	9.10856	TRUE
EYFLEKYPLSQYKYI	31130.3	18134.7	27516	5	0.999969	TRUE	0.807773	TRUE	4.54685	TRUE	0.827976	TRUE	0.766388	TRUE	0.00425994	FALSE
QRKVLFTCFKRNDKR	31119.3	7133.14	17471.1	5	0.999983	TRUE	0.783566	TRUE	7.1391	TRUE	0.655357	TRUE	0.738517	TRUE	0.313815	FALSE
RLERYDECLAVYRDL	31106.7	195.737	6248.13	5	0.861675	TRUE	0.795919	TRUE	15.0706	TRUE	0.6	TRUE	0.594292	TRUE	0.0888574	FALSE
VYKQHDDPTMIIAGS	31100.3	4151.64	11923.5	0	0.0571803	FALSE	0.041066	FALSE	0.297248	FALSE	0.374405	FALSE	0.0961286	FALSE	0.484405	FALSE
QWKGAVRSQLQMKQY	31086.3	4371.56	13265.1	0	0.068733	FALSE	0.446772	FALSE	1.42929	FALSE	0.455357	FALSE	0.18891	FALSE	0.444009	FALSE
GNIARFSPGMSILYS	31063	1867.91	6872.13	4	0.962021	TRUE	0.735455	TRUE	1.27618	FALSE	0.575	TRUE	0.479021	TRUE	0.333778	FALSE
APLAPRIKWSRVSKE	30975.7	163.265	7652.73	0	0.114619	FALSE	0.0889923	FALSE	0.210496	FALSE	0.434524	FALSE	0.0991602	FALSE	0.416073	FALSE
QRPRKLTLMGSNG	30975.3	21629	17846.8	1	0.48145	TRUE	0.108266	FALSE	1.2506	FALSE	0.323214	FALSE	0.17575	FALSE	3.31477	TRUE
MALQEACESYLVGLF	30966	695.647	3367.83	3	0.0902199	FALSE	0.745762	TRUE	3.1356	TRUE	0.4375	FALSE	0.570351	TRUE	2.7058	TRUE
QRVEEISPNIRYCAY	30954.3	512.184	9796.6	4	0.961737	TRUE	0.637692	TRUE	1.81292	FALSE	0.56131	TRUE	0.55349	TRUE	0.0988574	FALSE
NVMRGVVYHFSHRKH	30949.3	25338.2	16945.1	5	0.992361	TRUE	0.812695	TRUE	44.9923	TRUE	0.580952	TRUE	0.728884	TRUE	0.200701	FALSE
TAFGQKKYLIKHQNI	30947.7	1760.08	8946.4	3	0.999648	TRUE	0.255525	FALSE	1.57476	FALSE	0.598214	TRUE	0.5054	TRUE	0.11345	FALSE
KYQELLEREDFFPDY	30931.3	5105.71	14699.4	4	0.158092	FALSE	0.720655	TRUE	3.51109	TRUE	0.548214	TRUE	0.532973	TRUE	0.0853181	FALSE
KEMSATFRQILCC	30914.7	10802.7	17176.8	0	0.27059	FALSE	0.253669	FALSE	0.68019	FALSE	0.397619	FALSE	0.13745	FALSE	0.275109	FALSE
NNLEELFHLLNFLTP	30864.3	2500.31	17526.8	3	1	TRUE	0.328574	FALSE	1.46833	FALSE	0.611905	TRUE	0.564174	TRUE	1.38011	TRUE
TPMMSVPVLNTKKAL	30862.3	1096.28	12259.5	0	0.0177705	FALSE	0.0898669	FALSE	0.183714	FALSE	0.37381	FALSE	0.107948	FALSE	2.24115	TRUE
RYSVFVDHWKNEAMK	30827	14840.8	8948.86	4	0.444441	FALSE	0.665911	TRUE	4.38574	TRUE	0.530357	TRUE	0.503228	TRUE	0.0859892	FALSE
KHGQGYSVFIRWVHH	30806.7	11099.2	14587.2	5	0.994544	TRUE	0.806008	TRUE	25.8174	TRUE	0.580357	TRUE	0.8025	TRUE	0.310319	FALSE
LISGKRQELVTKI	30794.3	12468.4	18533	0	0.059282	FALSE	0.00940486	FALSE	0.186508	FALSE	0.248214	FALSE	0.122906	FALSE	5.35143	TRUE
LIMASLPGGHDHRAW	30730	8582.4	11739.2	4	0.32827	FALSE	0.735606	TRUE	11.3641	TRUE	0.539286	TRUE	0.752073	TRUE	2.20304	TRUE
GGHLVGWGHPLQHHH	30729	1320.43	8731.8	5	0.999998	TRUE	0.712742	TRUE	5.28434	TRUE	0.727381	TRUE	0.740748	TRUE	0.0279514	FALSE
RWLVGSMSPRHYLSP	30720.3	9468.61	10963.7	5	0.794171	TRUE	0.802002	TRUE	21.1856	TRUE	0.555952	TRUE	0.618741	TRUE	0.0653376	FALSE
GKAFKYSRILTTHKR	30719.3	9471.8	15152.8	4	0.971213	TRUE	0.813329	TRUE	2.13376	FALSE	0.583929	TRUE	0.494084	TRUE	0.0631179	FALSE
GFDVMSLYGIEYQVF	30704.3	1129.78	10857.4	5	0.96717	TRUE	0.793514	TRUE	11.3284	TRUE	0.567262	TRUE	0.700385	TRUE	0.035827	FALSE
LHLFMVNSNTWWYRD	30700	14816.1	10483.5	5	0.591786	TRUE	0.784147	TRUE	96.776	TRUE	0.63869	TRUE	0.714829	TRUE	0.0565802	FALSE
QNNLEELFHLLNFLT	30670.7	897.442	12597	3	1	TRUE	0.224613	FALSE	1.21078	FALSE	0.571429	TRUE	0.545874	TRUE	2.13388	TRUE
WYEKVGRYYWKSQGL	30662.3	4341.33	15573.8	5	0.995431	TRUE	0.806467	TRUE	68.6963	TRUE	0.71369	TRUE	0.85499	TRUE	0.00386179	FALSE
DTFPKDDKSNYQTSV	30629.7	2609	11888.9	0	0.057775	FALSE	0.0152369	FALSE	0.264316	FALSE	0.330357	FALSE	0.072364	FALSE	1.39786	TRUE
WPVSRGTGIIRPLFR	30626.7	10824.8	13381.5	4	0.0271157	FALSE	0.801911	TRUE	6.23459	TRUE	0.530952	TRUE	0.526418	TRUE	0.0164706	FALSE
KMFPDLTKVYSTDIF	30625	558.357	10530.1	5	0.729821	TRUE	0.662315	TRUE	4.19744	TRUE	0.569048	TRUE	0.486124	TRUE	0.961756	FALSE
FNNLEGFLEEFADIS	30583.3	1654.62	29760.5	1	0.714476	TRUE	0.246166	FALSE	0.284613	FALSE	0.429762	FALSE	0.211191	FALSE	1.51041	TRUE
FLRERLLGWIQDQGG	30580.7	9935.4	10856.7	4	0.99997	TRUE	0.641606	TRUE	1.52782	FALSE	0.692262	TRUE	0.630906	TRUE	0.633363	FALSE
HCGSLLYGLIHQGMK	30570.7	9644.94	8997.18	5	0.999957	TRUE	0.665334	TRUE	5.57346	TRUE	0.708333	TRUE	0.776577	TRUE	0.158569	FALSE
MLTYYGHYMYFMHAM	30560.7	36446.8	17860.6	5	0.999483	TRUE	0.810184	TRUE	3219.7	TRUE	0.863095	TRUE	0.953429	TRUE	0.000158047	FALSE
EEIVMETRQRLLEQE	30539	431.833	11978	0	0.0148339	FALSE	0.0194087	FALSE	0.0369304	FALSE	0.297619	FALSE	0.0448033	FALSE	1.7942	TRUE
YVPLFHVDVNRNFRS	30515.7	9209.08	12257.8	5	0.674135	TRUE	0.768755	TRUE	7.73043	TRUE	0.564286	TRUE	0.632072	TRUE	0.0716233	FALSE
PEEEGEADDVYIMDI	30493.3	5056.53	13440.3	0	0.0165293	FALSE	0.0597602	FALSE	0.105117	FALSE	0.250595	FALSE	0.07362	FALSE	4.0861	TRUE
YWWHFKPYLRWNGTS	30491	2561.58	10821	5	0.959735	TRUE	0.782182	TRUE	225.875	TRUE	0.78869	TRUE	0.899848	TRUE	0.00121728	FALSE
MQALPEMSNYRFNYW	30482.3	3474.25	10579.2	5	0.950107	TRUE	0.776727	TRUE	132.32	TRUE	0.604167	TRUE	0.815495	TRUE	0.240737	FALSE
NYGGKWPFWLSPRQV	30477	473.667	9029.33	5	0.968997	TRUE	0.801206	TRUE	6.12887	TRUE	0.585714	TRUE	0.650252	TRUE	0.0553799	FALSE
LEPYLFYCLFSKYEE	30467.7	688.063	2844.12	5	0.999325	TRUE	0.819064	TRUE	19.0589	TRUE	0.704167	TRUE	0.886388	TRUE	0.0380376	FALSE
KSHRACYRAMTNRCL	30467	1224.69	11596.4	5	0.919018	TRUE	0.807017	TRUE	5.15135	TRUE	0.582143	TRUE	0.668775	TRUE	0.0350087	FALSE
SCEPLSLSFYCRKLQ	30461.3	19031.2	25487.5	5	0.998322	TRUE	0.637804	TRUE	5.46073	TRUE	0.539286	TRUE	0.719816	TRUE	0.282964	FALSE
FLTGAYLLTLKDTFF	30453	587.325	2481.88	5	0.999933	TRUE	0.810098	TRUE	6.01684	TRUE	0.757738	TRUE	0.797173	TRUE	0.0437525	FALSE
IILEFWAYMYDHMDT	30441.7	10755.9	10498.3	5	0.886225	TRUE	0.805008	TRUE	92.3511	TRUE	0.63869	TRUE	0.701259	TRUE	0.0550543	FALSE
ATSKVILFLNYMIYL	30403	13633.5	26482.1	3	0.350999	FALSE	0.770305	TRUE	11.5251	TRUE	0.46369	FALSE	0.508398	TRUE	0.14993	FALSE
LITGYHPTSVTVTWY	30390	8748.19	9583.44	5	0.962635	TRUE	0.7283	TRUE	10.4595	TRUE	0.685714	TRUE	0.805927	TRUE	0.0155179	FALSE
KHQEIRAMRSQLKKI	30348	3772.65	16571.8	0	0.462211	FALSE	0.268194	FALSE	0.192153	FALSE	0.355357	FALSE	0.200236	FALSE	0.997445	FALSE
GWIQDQGGWDGLLSY	30320.7	11622.7	10003.1	5	1	TRUE	0.76582	TRUE	9.91094	TRUE	0.692262	TRUE	0.878646	TRUE	0.184172	FALSE
ELRIREGSGYFFLNT	30303.3	403.639	7150.37	4	0.984801	TRUE	0.780761	TRUE	8.62023	TRUE	0.471429	FALSE	0.686569	TRUE	0.167252	FALSE
LKLDPITGRSRGFGF	30273	17640.6	10869.8	5	0.883378	TRUE	0.756705	TRUE	6.8718	TRUE	0.579762	TRUE	0.701544	TRUE	0.133594	FALSE
SSPSRSDYINASPII	30240.3	610.176	7212.23	0	0.0308542	FALSE	0.0199226	FALSE	0.255925	FALSE	0.315476	FALSE	0.0595383	FALSE	1.47927	TRUE
ANGMEFLASKNCVHR	30221.3	527.069	14511.9	0	0.0889811	FALSE	0.481217	FALSE	0.956507	FALSE	0.424405	FALSE	0.244249	FALSE	1.98542	TRUE
ITVTEEQRRLLWCYH	30220.3	12909	25523.4	5	1	TRUE	0.797799	TRUE	14.1994	TRUE	0.77619	TRUE	0.859211	TRUE	0.684512	FALSE
WPEGTMRYYIALSTM	30180.3	5205.61	13939.4	5	0.993462	TRUE	0.797231	TRUE	12.4235	TRUE	0.62619	TRUE	0.761666	TRUE	0.00641175	FALSE
VEHIVYKALRSHILP	30159.3	14704.9	21619.3	3	0.309471	FALSE	0.78877	TRUE	2.41536	FALSE	0.51131	TRUE	0.447723	TRUE	0.604847	FALSE
VAYYFCGEPIPYRTL	30134.7	15795	32940.2	5	0.999998	TRUE	0.818797	TRUE	40.6625	TRUE	0.82381	TRUE	0.944295	TRUE	0.0125373	FALSE
RVALYVDWIRSTLRR	30122	314.45	14297.9	5	0.99816	TRUE	0.801137	TRUE	6.74212	TRUE	0.758929	TRUE	0.818611	TRUE	0.0126747	FALSE
QTSQDARFYALSASF	30118.7	155	9036.2	3	0.94456	TRUE	0.415054	FALSE	1.7264	FALSE	0.545238	TRUE	0.624805	TRUE	5.82067	TRUE
FYAVWTYYPVTHEFI	30117.7	3083.22	10975.5	5	0.957704	TRUE	0.799488	TRUE	63.6108	TRUE	0.716071	TRUE	0.82815	TRUE	0.00351854	FALSE
HESFKGYQPYEFTTL	30110.7	676.49	3102.12	5	0.984634	TRUE	0.72634	TRUE	3.05909	TRUE	0.6375	TRUE	0.603367	TRUE	0.458168	FALSE
GHYGYIDLELPCFHV	30074.3	1785.48	4205.9	5	0.999987	TRUE	0.783225	TRUE	10.7589	TRUE	0.860714	TRUE	0.796819	TRUE	0.0108925	FALSE
ERVWNHIMHLEEHLF	30045.7	2028.38	18009.8	3	0.988565	TRUE	0.458689	FALSE	2.29623	FALSE	0.507738	TRUE	0.449173	TRUE	0.15735	FALSE
IWSIDFNTTYIMWRF	30043	1961.44	10930.5	5	0.841846	TRUE	0.811976	TRUE	155.104	TRUE	0.628571	TRUE	0.751296	TRUE	0.0246166	FALSE
LACIIGTQFRKLRDG	29993	127.829	3079.59	5	0.957931	TRUE	0.676712	TRUE	2.92442	TRUE	0.547619	TRUE	0.5028	TRUE	0.352808	FALSE
RITQGMVYPYTWMTQ	29957	22585.3	10901.4	5	0.52075	TRUE	0.791709	TRUE	21.8141	TRUE	0.574405	TRUE	0.590776	TRUE	0.265101	FALSE
KTTFCPPCRPKQWMI	29931	14199	23607.2	4	0.363755	FALSE	0.663242	TRUE	5.58625	TRUE	0.505952	TRUE	0.456241	TRUE	0.299954	FALSE
PAGPAARPGDSSCPR	29929	9378.05	17451.7	0	0.0539141	FALSE	0.0166974	FALSE	0.211526	FALSE	0.339881	FALSE	0.117033	FALSE	6.34148	TRUE
RVHQICGKKTWLHLL	29915.3	9007.38	19509.9	5	0.775857	TRUE	0.737492	TRUE	6.15834	TRUE	0.527381	TRUE	0.722977	TRUE	0.0942132	FALSE
GGAMTRLSVARLAPV	29902.3	154.75	1226.15	4	0.99248	TRUE	0.693497	TRUE	1.05511	FALSE	0.480952	TRUE	0.455716	TRUE	5.22823	TRUE
SLTVHVRSHTGEKPY	29875.3	872.969	7148.67	2	0.03765	FALSE	0.445621	FALSE	2.79783	TRUE	0.454762	FALSE	0.414932	TRUE	0.362575	FALSE
NDFSTNSTKSVPNST	29851.7	410.167	10154.1	0	0.00430043	FALSE	0.00561437	FALSE	0.105194	FALSE	0.276786	FALSE	0.0254539	FALSE	5.18563	TRUE
RGPSDLIKHRRIHSG	29848	1272.71	6748.44	2	0.985463	TRUE	0.28582	FALSE	1.66416	FALSE	0.460119	FALSE	0.430643	TRUE	1.95833	TRUE
DPLVGVFLWGVAHSI	29801	14396.3	9093.47	3	0.788718	TRUE	0.62438	TRUE	1.99532	FALSE	0.445833	FALSE	0.505323	TRUE	0.147933	FALSE
PEACVLEPCPPYWAV	29800.7	1526.35	6320.97	4	0.970815	TRUE	0.75443	TRUE	1.4472	FALSE	0.659524	TRUE	0.61643	TRUE	0.426188	FALSE
RLQELMAGPGHFDPY	29792	868.99	4851.24	3	0.237634	FALSE	0.690446	TRUE	6.46233	TRUE	0.47381	FALSE	0.542857	TRUE	0.213295	FALSE
SHFCGGTLIHPSFVL	29771	883.904	5106.75	5	0.986251	TRUE	0.79227	TRUE	3.75716	TRUE	0.685119	TRUE	0.686513	TRUE	0.0601144	FALSE
MGSTVSKAYGASKTF	29769	2790.22	6351.07	3	0.0996385	FALSE	0.554181	TRUE	2.6569	TRUE	0.47619	FALSE	0.380991	TRUE	1.63129	TRUE
GRPRSPSPPEKAQ	29767	14062.1	13262.6	0	0.0153909	FALSE	0.00617137	FALSE	0.0391845	FALSE	0.197024	FALSE	0.0237198	FALSE	4.65799	TRUE
DWQRHFDVALGRMVY	29765.3	13682.4	24808.8	5	0.998384	TRUE	0.791635	TRUE	25.5283	TRUE	0.755952	TRUE	0.869393	TRUE	0.0321627	FALSE
QDAFTTQWLVRDLRG	29751.7	505.125	6656.77	0	0.407657	FALSE	0.362508	FALSE	1.61462	FALSE	0.431548	FALSE	0.25221	FALSE	0.620693	FALSE
YAIYVHYSHHKMMVR	29737.7	5740.56	12989.3	5	0.969707	TRUE	0.813193	TRUE	135.45	TRUE	0.680357	TRUE	0.847308	TRUE	0.00590191	FALSE
HSNWRWLWTFRQDQT	29695.7	6601.83	5049.25	5	0.835179	TRUE	0.732946	TRUE	2.50727	TRUE	0.591071	TRUE	0.451656	TRUE	0.0221991	FALSE
KYTAWYFWHFEGYGV	29653	13132.2	5001.08	5	0.997275	TRUE	0.813418	TRUE	86.4191	TRUE	0.805952	TRUE	0.936394	TRUE	0.000221315	FALSE
GTENGVNGTLTSN	29651.7	13777.6	15141.9	0	0.0085001	FALSE	0.0057926	FALSE	0.0910987	FALSE	0.129762	FALSE	0.0340339	FALSE	5.85987	TRUE
CKACSRDFLDRQELL	29616	161.375	5496.69	3	0.935225	TRUE	0.40697	FALSE	1.06816	FALSE	0.530952	TRUE	0.464105	TRUE	0.621751	FALSE
LPDMLKNAPMLKSMK	29613.3	3198.42	15316.9	0	0.341819	FALSE	0.459944	FALSE	0.673851	FALSE	0.405952	FALSE	0.324752	FALSE	0.827324	FALSE
NTEFPLDYMWLVYIS	29543.7	11811.9	12767.2	5	0.966057	TRUE	0.803847	TRUE	26.3695	TRUE	0.585119	TRUE	0.589917	TRUE	0.10403	FALSE
KRLRKKFAQKMLRKA	29542.7	2596.59	5456.31	4	1	TRUE	0.83402	TRUE	1.19524	FALSE	0.594048	TRUE	0.736957	TRUE	0.432821	FALSE
CRYIRPSMLQHLL	29526	10616	16152.4	2	0.833147	TRUE	0.319413	FALSE	3.04023	TRUE	0.461905	FALSE	0.231142	FALSE	0.048297	FALSE
PGHKWKEVRHDNKVTWLVSW	29517.3	248.129	3043.54	3	0.118806	FALSE	0.804359	TRUE	0.646172	FALSE	0.767857	TRUE	0.67813	TRUE	0.121507	FALSE
IPMKHYQDISSQEIQ	29514	15905.2	9967.67	0	0.0276369	FALSE	0.0225575	FALSE	0.159554	FALSE	0.353571	FALSE	0.0557528	FALSE	2.76637	TRUE
YFMKQMNDAHHGGWT	29506	12883.8	29019.4	5	1	TRUE	0.781436	TRUE	19.5595	TRUE	0.826786	TRUE	0.77119	TRUE	0.0127257	FALSE
FVFVVDTRPAAME	29469	3469.28	11422.8	0	0.296448	FALSE	0.0747018	FALSE	0.859254	FALSE	0.32381	FALSE	0.134852	FALSE	0.349762	FALSE
RSRSPDHHHHHHSQY	29451.3	1163.38	9000.2	5	1	TRUE	0.791632	TRUE	11.3731	TRUE	0.788095	TRUE	0.731304	TRUE	0.0449167	FALSE
NTKRKRLKYFCKVMD	29408	8431.67	16126.8	5	1	TRUE	0.802582	TRUE	16.4677	TRUE	0.638095	TRUE	0.883749	TRUE	0.489625	FALSE
FGNVKEYYRSMFMIP	29394	3927	11977.8	5	0.99305	TRUE	0.803319	TRUE	54.7571	TRUE	0.65119	TRUE	0.766566	TRUE	0.0654944	FALSE
KLPFHMSSFSAFYNI	29393	11545.1	12014.8	5	0.737678	TRUE	0.752736	TRUE	12.1008	TRUE	0.566071	TRUE	0.578829	TRUE	0.0915852	FALSE
KAFLDRDSTFMGFWW	29392	15855.3	9585.11	5	0.905855	TRUE	0.817953	TRUE	91.5805	TRUE	0.665476	TRUE	0.852504	TRUE	0.0805903	FALSE
AWGVMRAAASPAWRT	29387.7	7986.07	15058.6	5	0.675223	TRUE	0.715582	TRUE	2.66815	TRUE	0.525	TRUE	0.504698	TRUE	0.548014	FALSE
FLGKDSIRYYNKVPV	29352	379.543	1732.09	5	0.983924	TRUE	0.802171	TRUE	3.74535	TRUE	0.550595	TRUE	0.485222	TRUE	0.052202	FALSE
RSKFHRRCSPTPSAW	29274.3	5959.95	18665.8	5	0.659415	TRUE	0.759956	TRUE	4.26439	TRUE	0.540476	TRUE	0.550012	TRUE	1.31101	TRUE
VEDLFLTFAKKASAF	29202.7	2906	16414.6	1	0.607135	TRUE	0.325693	FALSE	1.26302	FALSE	0.449405	FALSE	0.318907	FALSE	0.440185	FALSE
EMDVTKLTPWWTRLY	29201.3	18019.7	9998.56	5	0.871321	TRUE	0.811837	TRUE	51.0383	TRUE	0.572619	TRUE	0.734776	TRUE	0.270267	FALSE
REFEVYGPIKRIHMV	29198.3	1660.58	5948.5	5	0.965074	TRUE	0.674579	TRUE	4.36423	TRUE	0.620238	TRUE	0.601931	TRUE	0.05638	FALSE
DFNTRFTSRFVDKTN	29183	9948.94	12481.3	2	0.137323	FALSE	0.434775	FALSE	4.34791	TRUE	0.458929	FALSE	0.390277	TRUE	0.148335	FALSE
NECRRLGARLATTGH	29101	183.382	7787.2	3	0.981582	TRUE	0.322137	FALSE	2.1962	FALSE	0.528571	TRUE	0.493214	TRUE	1.14555	TRUE
GGGGSRLARLAAEYL	29090.7	509.85	1827.08	4	0.999955	TRUE	0.654717	TRUE	1.19939	FALSE	0.5875	TRUE	0.621204	TRUE	1.24087	TRUE
GPLDAATARSVAL	29051	25722.5	17210.2	0	0.0137473	FALSE	0.0198676	FALSE	0.258054	FALSE	0.245833	FALSE	0.0736763	FALSE	2.96241	TRUE
NVHEHVRSEKQLHYN	29048.7	10719.2	12165.9	0	0.104455	FALSE	0.395482	FALSE	0.756862	FALSE	0.405357	FALSE	0.150643	FALSE	0.358825	FALSE
LSEKGFRSAVCQLWY	29035	5472.33	14897.3	4	0.328404	FALSE	0.809201	TRUE	12.7389	TRUE	0.554762	TRUE	0.631729	TRUE	0.210986	FALSE
LWQMDVTHVPSFGRL	29019.3	2028.13	5597.07	3	0.0758739	FALSE	0.688368	TRUE	5.92591	TRUE	0.341071	FALSE	0.418272	TRUE	0.606437	FALSE
ETTGWRIFHPSDPWA	29012.3	11001	26379.7	4	0.736825	TRUE	0.604925	TRUE	1.88706	FALSE	0.505357	TRUE	0.598709	TRUE	0.23734	FALSE
EYDLYSHTSIWLLRT	28897	828.716	2531.82	5	0.928875	TRUE	0.772964	TRUE	13.4733	TRUE	0.670238	TRUE	0.704734	TRUE	0.0118254	FALSE
MWRAPWSRHGRMY	28876.7	5603.81	11112.5	5	0.936167	TRUE	0.706536	TRUE	67.9844	TRUE	0.597619	TRUE	0.473136	TRUE	0.00436005	FALSE
RKMISEPYVYQHGFT	28862.3	4369.67	9212.33	5	0.957288	TRUE	0.790615	TRUE	6.82281	TRUE	0.572024	TRUE	0.624016	TRUE	0.139109	FALSE
HLTRADLSYPSHCCA	28851.7	620.892	2492.12	5	0.807798	TRUE	0.544264	TRUE	3.80621	TRUE	0.615476	TRUE	0.646426	TRUE	0.516423	FALSE
VEPGYLGFTVHPGDR	28844.3	13.1204	6549.33	5	0.976152	TRUE	0.514587	TRUE	5.23525	TRUE	0.516667	TRUE	0.513797	TRUE	0.0778124	FALSE
YSCSGTFRLIGEKSL	28828	275.451	9737.93	4	0.95658	TRUE	0.705749	TRUE	0.936751	FALSE	0.567262	TRUE	0.559237	TRUE	0.0379644	FALSE
IPYRTLVRGRAVTLG	28816	12189.6	22647.4	4	0.982276	TRUE	0.682638	TRUE	1.78352	FALSE	0.648214	TRUE	0.65426	TRUE	0.247179	FALSE
QLTPDQERSLMFMQW	28807	181.41	2933.72	0	0.0856081	FALSE	0.305494	FALSE	2.30187	FALSE	0.432738	FALSE	0.313287	FALSE	3.31265	TRUE
DSQAQTIKLQRVQKH	28795	1902.64	12263.8	0	0.0681007	FALSE	0.0661741	FALSE	0.142406	FALSE	0.279167	FALSE	0.0779365	FALSE	13.5154	TRUE
NMYAMMIARFKMFPE	28795	724.52	7355.34	5	0.995645	TRUE	0.81353	TRUE	15.9509	TRUE	0.71131	TRUE	0.906911	TRUE	0.0660024	FALSE
EQVDASNCLGISVLA	28793.7	490.143	13098.6	0	0.0127348	FALSE	0.0304022	FALSE	0.121029	FALSE	0.261905	FALSE	0.0455491	FALSE	3.16592	TRUE
FVMMYDTSFDEILIY	28787.7	3797.83	11052.5	4	0.336998	FALSE	0.70321	TRUE	29.0998	TRUE	0.604167	TRUE	0.558738	TRUE	0.0286919	FALSE
MGDVKNFLYAWCGKR	28759.7	580.667	9147.73	5	0.989519	TRUE	0.812803	TRUE	33.6544	TRUE	0.746429	TRUE	0.852422	TRUE	0.0720526	FALSE
HSFIHQHVFIQCLLW	28743.7	1418.73	9969.22	3	0.0139638	FALSE	0.396844	FALSE	11.5991	TRUE	0.499405	TRUE	0.379547	TRUE	0.240662	FALSE
YTSPISFWEFSPHPA	28739.7	10798.7	10214.2	4	0.563768	TRUE	0.713148	TRUE	1.26309	FALSE	0.511905	TRUE	0.427159	TRUE	0.0564371	FALSE
DMLLLWGRLTWRKMC	28733.7	783.982	8183.07	5	0.999896	TRUE	0.808215	TRUE	23.2959	TRUE	0.804762	TRUE	0.798173	TRUE	0.00586848	FALSE
WWKKYPFTEVIYFNI	28732.3	5627.44	10080.8	5	0.799541	TRUE	0.706628	TRUE	28.1439	TRUE	0.769048	TRUE	0.619865	TRUE	0.000727528	FALSE
ALSMSYNLLGFLQRS	28723.7	86.6274	6307.93	4	0.960972	TRUE	0.704247	TRUE	1.86066	FALSE	0.522619	TRUE	0.598995	TRUE	0.268804	FALSE
ELKKRPMVMYLKRLC	28713	15646.5	19600.1	5	0.997685	TRUE	0.809542	TRUE	8.73074	TRUE	0.604167	TRUE	0.707976	TRUE	0.251636	FALSE
QSSFAWGLEPHSHGA	28677.3	5445.52	18958.2	0	0.0999821	FALSE	0.46994	FALSE	0.583063	FALSE	0.431548	FALSE	0.188957	FALSE	0.869019	FALSE
NYCRNPDGDVGGPWC	28659	884.907	13253.1	4	0.0953265	FALSE	0.741162	TRUE	8.82957	TRUE	0.638095	TRUE	0.458319	TRUE	0.0541122	FALSE
EDETIEDIDMMDDIG	28658.7	83.9902	9669.87	0	0.0148237	FALSE	0.100866	FALSE	0.135064	FALSE	0.280357	FALSE	0.0440704	FALSE	9.16229	TRUE
LLLELKHSNIGPFPV	28616.7	235.435	7730	0	0.0449812	FALSE	0.212089	FALSE	1.1883	FALSE	0.339881	FALSE	0.274173	FALSE	0.460579	FALSE
TEFFFHTMAGREGLV	28595.7	554.789	3384.72	4	0.999351	TRUE	0.434281	FALSE	5.26547	TRUE	0.625	TRUE	0.625213	TRUE	0.118709	FALSE
DISKEDQIKKLHDLL	28592.7	410.317	11108	2	0.599983	TRUE	0.0439129	FALSE	0.588265	FALSE	0.47619	FALSE	0.417009	TRUE	18.047	TRUE
GYINQKIISYEEMPA	28586.7	22.5	3305.31	0	0.217042	FALSE	0.395624	FALSE	0.593451	FALSE	0.452381	FALSE	0.232817	FALSE	1.23329	TRUE
SKSSMYYVLQFLKED	28576	516.237	3879.62	4	0.986361	TRUE	0.585368	TRUE	1.42287	FALSE	0.681548	TRUE	0.480048	TRUE	0.407002	FALSE
SCQTLKLMMLRAVYH	28560.7	10230	24758.8	5	0.994289	TRUE	0.789902	TRUE	5.81869	TRUE	0.51369	TRUE	0.544238	TRUE	0.133739	FALSE
DKDEFPGVRTYGIRD	28509.3	375.902	8249.6	1	0.782894	TRUE	0.220464	FALSE	1.72459	FALSE	0.457143	FALSE	0.309032	FALSE	0.361899	FALSE
RLNPTSLNFAKWPRP	28506.7	13865.1	22524.2	3	0.193737	FALSE	0.473832	FALSE	6.69367	TRUE	0.483929	TRUE	0.497403	TRUE	1.94797	TRUE
YYYSISFSKIDGQQR	28494	1978.81	10560.7	5	0.872036	TRUE	0.709251	TRUE	4.73195	TRUE	0.59881	TRUE	0.451254	TRUE	0.0111149	FALSE
KLINLTDILKQEKKD	28477	7323.86	14888.3	0	0.00270618	FALSE	0.011072	FALSE	0.0759591	FALSE	0.233929	FALSE	0.0371568	FALSE	6.65932	TRUE
RLQPKSMLVLHRGMI	28462	7063.13	12162.8	4	0.138086	FALSE	0.773994	TRUE	4.49406	TRUE	0.514881	TRUE	0.662105	TRUE	0.411401	FALSE
WYVRMNRRRLKGENG	28449	4738.77	10951.6	4	0.968142	TRUE	0.605467	TRUE	4.18793	TRUE	0.558929	TRUE	0.358685	FALSE	0.00353415	FALSE
ADPMWYLKYLNIYVG	28444.7	2940.4	8247.54	5	0.999989	TRUE	0.810724	TRUE	17.4216	TRUE	0.891071	TRUE	0.847956	TRUE	0.0169553	FALSE
GGNIYISPLKSPY	28443.3	8482.9	15521.1	2	0.797832	TRUE	0.185174	FALSE	2.64532	TRUE	0.4625	FALSE	0.331168	FALSE	0.1282	FALSE
QHAHEPNSRLWLWHV	28385	17450.6	9196.39	5	0.74885	TRUE	0.72801	TRUE	7.10935	TRUE	0.492857	TRUE	0.769868	TRUE	0.365525	FALSE
DQEWVNVYYEMPDFD	28370.3	547.206	10563.7	5	0.670905	TRUE	0.567168	TRUE	5.3334	TRUE	0.554762	TRUE	0.441175	TRUE	0.138999	FALSE
ARPGDSSCPRDGFWS	28321.7	9585.91	18855.2	3	0.376138	FALSE	0.636005	TRUE	2.53145	TRUE	0.483333	TRUE	0.297012	FALSE	0.337899	FALSE
NEAMEYASKAFAKFE	28304.3	29517.4	11282.6	1	0.0974883	FALSE	0.560494	TRUE	0.735539	FALSE	0.417857	FALSE	0.205458	FALSE	1.31484	TRUE
EESGRRVLVYSCRHG	28298.7	544.825	8068.53	4	0.999991	TRUE	0.674435	TRUE	2.3105	FALSE	0.741071	TRUE	0.810034	TRUE	1.01814	TRUE
LDEALDNYTITFLIR	28292.3	692.389	6779.03	1	0.244405	FALSE	0.580559	TRUE	1.74917	FALSE	0.435714	FALSE	0.320158	FALSE	0.0992898	FALSE
MISPVLILFSSFLCH	28257.7	1183.81	4982.72	5	0.915404	TRUE	0.632887	TRUE	7.39247	TRUE	0.529167	TRUE	0.573714	TRUE	1.4768	TRUE
LQCTFINDFFTYHIR	28200	12137.6	6892.13	5	0.988752	TRUE	0.771693	TRUE	22.9551	TRUE	0.740476	TRUE	0.889562	TRUE	0.0146229	FALSE
TEEQRRLLWCYHKNL	28199.3	9215.91	20394.4	5	1	TRUE	0.775494	TRUE	12.43	TRUE	0.764286	TRUE	0.923559	TRUE	0.882235	FALSE
LYVIYKVPQVRVLDF	28181	689.257	10223.2	5	0.864133	TRUE	0.772658	TRUE	6.29624	TRUE	0.572024	TRUE	0.54679	TRUE	0.013001	FALSE
HKDAVLCVECGYKYR	28153	6748.93	14912.4	5	1	TRUE	0.772951	TRUE	11.4804	TRUE	0.81131	TRUE	0.903018	TRUE	0.320697	FALSE
VYWLSTQIFPNHFTY	28150.7	1672.08	9667.56	5	0.65034	TRUE	0.792379	TRUE	42.3301	TRUE	0.641667	TRUE	0.777918	TRUE	0.025428	FALSE
NELGDYRPLQNYCKW	28122.3	2735.13	8568.11	5	0.840194	TRUE	0.683215	TRUE	12.9899	TRUE	0.582738	TRUE	0.610625	TRUE	0.764007	FALSE
VDDPAVSRFQYPFHE	28110.7	3556.95	12907	4	0.999329	TRUE	0.654829	TRUE	1.57259	FALSE	0.6625	TRUE	0.575389	TRUE	0.162132	FALSE
LLKKARIHPFHILIA	28012	319.812	1737.23	4	0.969701	TRUE	0.592547	TRUE	1.09377	FALSE	0.691667	TRUE	0.577361	TRUE	0.148547	FALSE
AQKNLYKDVMLENFR	27984.3	2022.85	5750.59	3	0.866551	TRUE	0.503829	TRUE	1.30118	FALSE	0.525	TRUE	0.32473	FALSE	0.317099	FALSE
RWFYKYTRQYEPF	27950.7	12581.4	11624.3	5	0.992985	TRUE	0.653231	TRUE	84.0875	TRUE	0.71131	TRUE	0.635146	TRUE	0.0010688	FALSE
NLFMYAISTPVRRIW	27922	17102.9	10097.2	5	0.777465	TRUE	0.791576	TRUE	40.4158	TRUE	0.583333	TRUE	0.751921	TRUE	0.101634	FALSE
HVIDKRSPLYDIS	27908	17883.6	14143.1	0	0.373989	FALSE	0.195291	FALSE	0.875414	FALSE	0.330952	FALSE	0.121738	FALSE	0.418014	FALSE
NWNQGYSNYWNQGYG	27905.7	4945.78	6861.13	5	0.987613	TRUE	0.737701	TRUE	50.8514	TRUE	0.656548	TRUE	0.661387	TRUE	0.0824392	FALSE
LDYTADEDGVWYSVA	27847.3	1265.97	11169.7	2	0.180175	FALSE	0.605998	TRUE	1.36896	FALSE	0.526786	TRUE	0.364024	FALSE	0.149623	FALSE
KKYPAFRTWFMVYRM	27845.7	17086.5	11036.1	5	0.991895	TRUE	0.816508	TRUE	204.894	TRUE	0.763095	TRUE	0.943229	TRUE	0.0104093	FALSE
PTRKSHTIHYSQW	27800	5052.39	12783	1	0.244378	FALSE	0.181018	FALSE	5.41087	TRUE	0.414881	FALSE	0.280361	FALSE	1.8101	TRUE
ATLRVYKPSAGNNSL	27791	138.392	6218.93	0	0.145429	FALSE	0.118205	FALSE	0.694345	FALSE	0.413095	FALSE	0.200917	FALSE	2.66084	TRUE
RTYTKMMYTKKDVFQ	27776.7	13703.3	12747.1	5	0.993414	TRUE	0.788329	TRUE	8.65921	TRUE	0.577381	TRUE	0.545807	TRUE	0.0364398	FALSE
YNYMCNSSCMGGMNR	27775.3	12135.7	23654.7	5	0.992903	TRUE	0.778764	TRUE	30.0973	TRUE	0.822619	TRUE	0.871523	TRUE	0.0366078	FALSE
AFKKWTPPRSPFNLV	27761.7	10772.9	12793.6	1	0.0265903	FALSE	0.630911	TRUE	1.85066	FALSE	0.357143	FALSE	0.22565	FALSE	0.136312	FALSE
TSLGKFFIGQFSDDR	27757	1856.87	8656.25	5	0.843902	TRUE	0.643679	TRUE	2.71902	TRUE	0.515476	TRUE	0.376162	TRUE	0.565243	FALSE
RHDYDMSHWFYKNSV	27708	13176.7	10598.6	5	0.485078	TRUE	0.795862	TRUE	37.8044	TRUE	0.630952	TRUE	0.631483	TRUE	0.0135035	FALSE
GFGRCLVYKNAKCTL	27690	3224.47	9913.88	5	0.997279	TRUE	0.760101	TRUE	13.8384	TRUE	0.729167	TRUE	0.74357	TRUE	0.17148	FALSE
PWEHKVWTHEHIFSS	27689.3	12552.1	9525.61	4	0.44923	FALSE	0.544602	TRUE	4.92859	TRUE	0.494643	TRUE	0.395683	TRUE	0.176656	FALSE
SSVFISCSSLSNQQM	27630.7	540.36	4356.69	0	0.3711	FALSE	0.0243801	FALSE	0.327464	FALSE	0.469643	FALSE	0.267278	FALSE	9.92894	TRUE
IPYIVYHTAYVEHQQ	27601	2033.89	8939.83	5	0.954618	TRUE	0.753718	TRUE	6.18664	TRUE	0.522619	TRUE	0.497978	TRUE	0.0977502	FALSE
WGYHDFTLRQHPMTM	27583.7	5728.03	12559.4	5	0.531738	TRUE	0.781762	TRUE	54.4383	TRUE	0.590476	TRUE	0.613224	TRUE	0.0132216	FALSE
IIARYYRHSGFLEVN	27583	4662.29	12853.1	5	1	TRUE	0.737019	TRUE	10.3649	TRUE	0.763095	TRUE	0.870253	TRUE	0.0447065	FALSE
ARDDTHYLLYIYDKM	27532.3	1099.15	5353.97	5	1	TRUE	0.813109	TRUE	38.9006	TRUE	0.767857	TRUE	0.94631	TRUE	0.0961026	FALSE
NPRKLYDYCDVPQCA	27506.3	2792.99	13645.1	5	0.988244	TRUE	0.684494	TRUE	3.17523	TRUE	0.6625	TRUE	0.516169	TRUE	0.0563309	FALSE
FPWQPKTGAYQYTIR	27490.7	742.065	10788.6	5	0.875055	TRUE	0.626969	TRUE	5.32311	TRUE	0.567262	TRUE	0.582742	TRUE	0.0974242	FALSE
RVKLLSPSILKPFPL	27482	593.588	7193.6	1	0.398415	FALSE	0.46743	FALSE	0.898685	FALSE	0.490476	TRUE	0.318614	FALSE	0.773738	FALSE
TREACLSILGHFPRA	27450.3	308.952	9010.85	5	0.817953	TRUE	0.683916	TRUE	3.22288	TRUE	0.492262	TRUE	0.615757	TRUE	1.07249	TRUE
GAQQFCFLLSTRAGG	27419.3	124.242	11112.9	2	0.205628	FALSE	0.5338	TRUE	2.00697	FALSE	0.376786	FALSE	0.398426	TRUE	1.10568	TRUE
IFAYGQTGTGKTFTM	27406.3	1026.03	8338.83	5	0.998722	TRUE	0.6589	TRUE	14.8415	TRUE	0.56131	TRUE	0.635268	TRUE	0.163838	FALSE
VAYQYWPPAELQYRP	27402.7	1061.67	3058.94	4	0.0434183	FALSE	0.602091	TRUE	5.28986	TRUE	0.579762	TRUE	0.510681	TRUE	0.0980371	FALSE
QVSTPTLVEVSRNLG	27397.7	1934	15244.8	0	0.00207431	FALSE	0.0551974	FALSE	0.0895382	FALSE	0.311905	FALSE	0.0860973	FALSE	19.709	TRUE
DILFGNNDMSASIGV	27395	813.133	5958.25	0	0.014746	FALSE	0.0388452	FALSE	0.403412	FALSE	0.177976	FALSE	0.0698626	FALSE	1.00928	TRUE
ACGRNAENFDRFFTR	27371	8799.42	8434.43	5	0.915203	TRUE	0.757572	TRUE	6.52003	TRUE	0.48631	TRUE	0.626658	TRUE	0.0729593	FALSE
MSLRPRVNYLQDFSY	27356.7	880.188	3179.85	5	0.472983	TRUE	0.801457	TRUE	10.6438	TRUE	0.595238	TRUE	0.607621	TRUE	0.0211658	FALSE
KFPTIINTMHGAHSW	27286.3	6435.39	10070.4	3	0.141274	FALSE	0.606581	TRUE	25.0554	TRUE	0.467857	FALSE	0.600054	TRUE	1.13792	TRUE
LRHRSTPELYGIYVI	27286.3	7488.24	21416.2	5	0.975684	TRUE	0.800829	TRUE	2.80757	TRUE	0.671429	TRUE	0.618735	TRUE	0.0220394	FALSE
GWVEEHESNQGRMYD	27245	1790.78	10818.7	1	0.116706	FALSE	0.116678	FALSE	3.24941	TRUE	0.432143	FALSE	0.306779	FALSE	0.841409	FALSE
VTVWMVFYMKYDLGN	27231	3765.86	9951.28	5	0.986511	TRUE	0.770744	TRUE	36.0422	TRUE	0.64881	TRUE	0.781571	TRUE	0.00640799	FALSE
DTWYQAQRKRDWQWY	27156.3	2786.39	9036.61	4	0.465792	FALSE	0.719435	TRUE	85.9325	TRUE	0.643452	TRUE	0.715602	TRUE	0.0253543	FALSE
IVSYIQNNKNISWEV	27153	2369.78	9407.61	0	0.0199341	FALSE	0.063306	FALSE	1.19469	FALSE	0.360714	FALSE	0.118602	FALSE	0.536918	FALSE
YYHLSQYYDNVSIDY	27150	7795.61	10039.6	5	0.991814	TRUE	0.813722	TRUE	45.7781	TRUE	0.697619	TRUE	0.618541	TRUE	0.000719482	FALSE
PAVSRFQYPFHELMV	27148.7	3524.76	11456.6	5	0.999526	TRUE	0.718042	TRUE	11.586	TRUE	0.710119	TRUE	0.786514	TRUE	0.149945	FALSE
SDLIKHRRIHSGLKP	27086.7	1404.59	7826	2	0.997177	TRUE	0.463171	FALSE	0.59413	FALSE	0.442857	FALSE	0.469208	TRUE	0.17375	FALSE
VVQQVKGHYRQAMLL	27061	278.904	4797.42	2	0.330115	FALSE	0.694846	TRUE	2.35695	FALSE	0.466071	FALSE	0.408657	TRUE	2.1345	TRUE
RMRRCSRCMKAGFWA	27053	10730	15566.4	5	0.999679	TRUE	0.817247	TRUE	43.9734	TRUE	0.629167	TRUE	0.869461	TRUE	0.063632	FALSE
KCINTFGSFQCRCPT	27035.7	1198.98	5385.73	5	0.955537	TRUE	0.784336	TRUE	4.96762	TRUE	0.613095	TRUE	0.726737	TRUE	0.129971	FALSE
ALRQKNVHEVKNHKF	27028.7	18517.8	10165.4	3	0.525363	TRUE	0.45463	FALSE	0.792097	FALSE	0.539881	TRUE	0.481717	TRUE	1.22503	TRUE
KTKDVCSRFVKFMDW	26992.3	11721.5	20692.8	5	0.997242	TRUE	0.799789	TRUE	15.1019	TRUE	0.649405	TRUE	0.799004	TRUE	0.412214	FALSE
FLEEFADISKEDQIK	26957.7	222.717	9170.6	1	0.0460373	FALSE	0.0240909	FALSE	0.0743884	FALSE	0.510714	TRUE	0.237387	FALSE	4.92954	TRUE
GEFLYFKTYENFLWR	26939.3	2328.47	10338.6	5	0.997352	TRUE	0.821306	TRUE	105.114	TRUE	0.711905	TRUE	0.90599	TRUE	0.00253006	FALSE
DWYLAYKIIQRGGIL	26928	19170.5	21906.6	5	0.773395	TRUE	0.788877	TRUE	12.1988	TRUE	0.604762	TRUE	0.469059	TRUE	0.0330288	FALSE
AFRYGHTLIQPFMFR	26922.7	783.368	5711.62	5	0.998742	TRUE	0.813111	TRUE	60.8881	TRUE	0.8625	TRUE	0.932081	TRUE	0.00971583	FALSE
MLGPHMLRRLKADVF	26901	1813.25	6050.2	5	0.998493	TRUE	0.789117	TRUE	4.103	TRUE	0.631548	TRUE	0.591466	TRUE	0.0558716	FALSE
PRRRAASMDNNSK	26889	5649.53	15399	0	0.00377359	FALSE	0.00728698	FALSE	0.327598	FALSE	0.251786	FALSE	0.0397635	FALSE	1.67848	TRUE
MTSRSTSTWRIPSRK	26887.7	2832.51	5003.14	1	0.0288426	FALSE	0.379071	FALSE	2.77712	TRUE	0.438095	FALSE	0.318434	FALSE	2.02361	TRUE
TNMNWYATGFFKHMQ	26861.7	3297.61	10400.2	5	0.85524	TRUE	0.788596	TRUE	49.2243	TRUE	0.566071	TRUE	0.631111	TRUE	0.042191	FALSE
MWTEVPKSGKGKKKS	26845	3644.5	9285	0	0.0046893	FALSE	0.127098	FALSE	1.08242	FALSE	0.344048	FALSE	0.239513	FALSE	3.8143	TRUE
HYRPGPTRYSLTFEE	26844	121.902	7094.8	4	0.510432	TRUE	0.563735	TRUE	1.73686	FALSE	0.665476	TRUE	0.47926	TRUE	0.0312531	FALSE
WEQTHLTYRIENYTP	26830.3	425.902	5449.43	5	0.973067	TRUE	0.624101	TRUE	8.5782	TRUE	0.715476	TRUE	0.534992	TRUE	0.0306383	FALSE
DLTDPVRCNSLEEIK	26792.7	934.892	10907.3	0	0.00258769	FALSE	0.0150454	FALSE	0.146408	FALSE	0.313095	FALSE	0.0642997	FALSE	4.24842	TRUE
NQRSSRSHTIFRMIL	26789.3	404.658	5551.05	2	0.34645	FALSE	0.473551	FALSE	2.82297	TRUE	0.525	TRUE	0.335063	FALSE	0.370711	FALSE
GFKPLVLLKKHHYLR	26722	635.708	9876.1	5	0.999724	TRUE	0.807705	TRUE	25.8292	TRUE	0.66369	TRUE	0.905195	TRUE	0.0831621	FALSE
FHQDTFHFLGKEKFW	26721.3	546.096	3730.35	5	0.996854	TRUE	0.742237	TRUE	38.5814	TRUE	0.796429	TRUE	0.932814	TRUE	0.103177	FALSE
NTFRLMRRAGYINEF	26718.7	1748.44	6019.91	5	0.999908	TRUE	0.789484	TRUE	6.62636	TRUE	0.728571	TRUE	0.809271	TRUE	0.0806802	FALSE
PFNLVQETLFHDPWK	26695.7	4086.91	14094.8	5	0.743056	TRUE	0.685768	TRUE	8.36385	TRUE	0.658929	TRUE	0.841852	TRUE	0.263183	FALSE
PGGSEYYCYSKCKSH	26694.7	4218.29	15048.7	5	0.999883	TRUE	0.743051	TRUE	15.7802	TRUE	0.757738	TRUE	0.64266	TRUE	0.0808664	FALSE
FDFTVLSKRGIKSRY	26687.7	7057.71	16480.2	5	0.76344	TRUE	0.791652	TRUE	12.1021	TRUE	0.543452	TRUE	0.634059	TRUE	0.0475383	FALSE
LHGIGKYGNDSYRIF	26626.7	5379.14	14218.9	5	0.99997	TRUE	0.792817	TRUE	11.2871	TRUE	0.760714	TRUE	0.726536	TRUE	0.247772	FALSE
QQHIESKLLGSNSSR	26606.7	27518.4	26218.7	0	0.011212	FALSE	0.164872	FALSE	0.111654	FALSE	0.419048	FALSE	0.309685	FALSE	2.39429	TRUE
PVDFLSTFNPIWTSL	26585.7	6621.74	12061	4	0.971446	TRUE	0.727755	TRUE	2.43434	FALSE	0.679167	TRUE	0.632856	TRUE	1.50906	TRUE
CCCALKGEGWGDPCE	26572.7	376.696	14488.7	4	0.6513	TRUE	0.70444	TRUE	1.34902	FALSE	0.533929	TRUE	0.41506	TRUE	0.206633	FALSE
MATDAALRRLLRLHR	26572.7	1103.86	5990	5	0.996293	TRUE	0.77938	TRUE	3.5469	TRUE	0.535119	TRUE	0.459851	TRUE	0.115427	FALSE
LKPYECDKCGKAFRR	26567.7	1880.79	3773.24	5	0.908254	TRUE	0.722507	TRUE	8.85916	TRUE	0.56131	TRUE	0.396119	TRUE	0.0283463	FALSE
TASREYKKMFKQTWM	26553.3	5399.67	11942.4	5	0.999998	TRUE	0.80193	TRUE	8.2454	TRUE	0.74881	TRUE	0.830297	TRUE	0.219996	FALSE
KITNSLVLDIIKLAG	26526	330.053	3669.97	0	0.00587653	FALSE	0.019358	FALSE	0.208178	FALSE	0.311905	FALSE	0.0688646	FALSE	3.79433	TRUE
NMAPKKWTRGFVQRL	26508.3	31.3235	6319.27	5	0.835783	TRUE	0.782274	TRUE	7.58535	TRUE	0.503571	TRUE	0.651255	TRUE	0.255122	FALSE
NMKTVYVSVLPTTAD	26479	4357.12	10354.3	0	0.459781	FALSE	0.270442	FALSE	0.754753	FALSE	0.409524	FALSE	0.255765	FALSE	5.85727	TRUE
KIHNILYPYRFTKGM	26423.7	18240	25894.1	5	1	TRUE	0.821198	TRUE	38.7087	TRUE	0.682738	TRUE	0.874155	TRUE	0.0282995	FALSE
KQETKRSINEEIH	26420.3	15225.5	14583.7	0	0.00906137	FALSE	0.00674715	FALSE	0.0769968	FALSE	0.141667	FALSE	0.0468063	FALSE	18.1384	TRUE
MVPYDGWSENAHWPY	26384	3501	8072.5	4	0.34179	FALSE	0.749961	TRUE	48.006	TRUE	0.573214	TRUE	0.661957	TRUE	0.0498931	FALSE
TTPAPLPSQRRNHWM	26368.7	4675.9	15336	1	0.063498	FALSE	0.434531	FALSE	7.62902	TRUE	0.466667	FALSE	0.313833	FALSE	2.0421	TRUE
DMGNNFHYTNVRVMP	26366.7	4679.97	13046.6	4	0.816633	TRUE	0.620922	TRUE	9.49484	TRUE	0.468452	FALSE	0.500604	TRUE	0.0631184	FALSE
RALQPVKVFRLLYYS	26350.7	720.914	11064.3	5	0.999618	TRUE	0.819115	TRUE	10.5494	TRUE	0.632143	TRUE	0.585637	TRUE	0.209321	FALSE
PRENSKSSMYYVLQF	26347.7	263.111	3167.82	5	0.974432	TRUE	0.770661	TRUE	6.24502	TRUE	0.596429	TRUE	0.570818	TRUE	0.17251	FALSE
RTRKNYIKSIQACLC	26301	1298.9	8832.14	1	0.0358033	FALSE	0.577233	TRUE	1.03578	FALSE	0.47381	FALSE	0.276298	FALSE	0.324761	FALSE
NVGSIAPGLSVTYSC	26291.3	58.1765	6794.8	1	0.570144	TRUE	0.187199	FALSE	0.794608	FALSE	0.457738	FALSE	0.284221	FALSE	0.945762	FALSE
IQPQWFPYSDVHTWV	26288.3	9132.17	8814.61	4	0.13307	FALSE	0.689486	TRUE	14.4228	TRUE	0.535714	TRUE	0.607753	TRUE	0.267132	FALSE
IYFSPANKKLNPKKY	26287.3	9341.2	13815.9	1	0.0471691	FALSE	0.712517	TRUE	1.84652	FALSE	0.419643	FALSE	0.318621	FALSE	0.0442697	FALSE
ATLMIQNAGGGVCSD	26272.7	4929.43	18215	0	0.0180124	FALSE	0.0482238	FALSE	0.565718	FALSE	0.25	FALSE	0.159695	FALSE	4.2188	TRUE
MMPAPHMGGPPMMPM	26265.7	2099.7	10874.5	5	1	TRUE	0.759709	TRUE	7.89626	TRUE	0.596429	TRUE	0.7559	TRUE	0.605513	FALSE
YHMVSGMSLRPRVNY	26195.7	13232.8	4433.79	5	0.883759	TRUE	0.793663	TRUE	28.0467	TRUE	0.695238	TRUE	0.898477	TRUE	0.0169418	FALSE
DQETQFYTRPMTLHW	26194	12306.2	9508.89	5	0.65285	TRUE	0.728687	TRUE	30.9877	TRUE	0.505952	TRUE	0.542025	TRUE	1.38923	TRUE
VLGLDLWQVKSGTIF	26193.7	707.475	7784.8	0	0.186883	FALSE	0.46183	FALSE	0.740885	FALSE	0.42381	FALSE	0.23787	FALSE	0.51354	FALSE
VQDLWLRDKATFTCF	26171	6460.64	7540.53	5	0.951809	TRUE	0.741235	TRUE	5.76783	TRUE	0.540476	TRUE	0.641173	TRUE	0.46218	FALSE
HLKGYHTFWYWRT	26170	3273.53	8597.17	5	0.999632	TRUE	0.803628	TRUE	228.459	TRUE	0.942262	TRUE	0.903363	TRUE	0.00773061	FALSE
GTRDPCLPYSWISPT	26158.7	205.627	8154.67	3	0.415219	FALSE	0.752735	TRUE	1.86636	FALSE	0.523214	TRUE	0.485067	TRUE	0.131241	FALSE
YRRSEHSYQLAYPET	26145.3	11537.7	9281.69	4	0.279119	FALSE	0.587283	TRUE	3.08841	TRUE	0.593452	TRUE	0.39987	TRUE	0.0621082	FALSE
ELTERLFVLSNSSTL	26144	1356.27	8101.74	3	0.541383	TRUE	0.0613976	FALSE	0.220002	FALSE	0.545833	TRUE	0.426894	TRUE	5.84351	TRUE
MGVWWKYYETWETYF	26131.3	2703.78	8697.11	5	0.988904	TRUE	0.819498	TRUE	240.756	TRUE	0.793452	TRUE	0.917317	TRUE	0.00268985	FALSE
LNLNTGESFVMYYKS	26129	288.961	6943.87	5	0.962767	TRUE	0.75116	TRUE	5.89557	TRUE	0.542262	TRUE	0.633557	TRUE	0.282665	FALSE
VKEPEIRCDEKPEDL	26117	2941.43	11895.8	0	0.0259029	FALSE	0.0215	FALSE	0.108801	FALSE	0.147619	FALSE	0.0656284	FALSE	12.411	TRUE
TGMYLAHSFYLYYTM	26103.3	7142.67	12553.8	5	0.999992	TRUE	0.820966	TRUE	689.349	TRUE	0.797024	TRUE	0.99086	TRUE	0.00218775	FALSE
RLKCASLQKFGERAF	26055	4389.5	13456.5	4	0.832682	TRUE	0.659097	TRUE	1.19754	FALSE	0.66131	TRUE	0.6443	TRUE	0.407994	FALSE
IANRLEVDSNTSS	26047.3	8826.07	13035.6	0	0.00321331	FALSE	0.000662862	FALSE	0.132133	FALSE	0.1625	FALSE	0.0288841	FALSE	18.7929	TRUE
SAGAATANYTYWAYV	26047.3	253.478	2999.49	5	0.992588	TRUE	0.764061	TRUE	10.1189	TRUE	0.660119	TRUE	0.514977	TRUE	0.0816944	FALSE
IVSTKFYKRLEVGLK	26040.3	2101.89	4063.97	3	0.460886	FALSE	0.723876	TRUE	2.29158	FALSE	0.48869	TRUE	0.37669	TRUE	0.703444	FALSE
LLFPPKDDHTLKFLY	26031	10492.3	22551.6	4	0.298338	FALSE	0.746046	TRUE	8.58387	TRUE	0.650595	TRUE	0.841971	TRUE	0.0459882	FALSE
CRWRVLGWKAGILTG	25997	303.397	3486.78	5	0.984511	TRUE	0.776182	TRUE	4.01908	TRUE	0.715476	TRUE	0.54503	TRUE	0.0227033	FALSE
RQPMSTLTIWYHWQI	25992	2587.56	9973.22	5	0.756684	TRUE	0.558339	TRUE	25.7523	TRUE	0.589881	TRUE	0.734638	TRUE	0.336041	FALSE
GRERAQKVVTFCDYA	25975.3	820.102	7211.53	4	0.874653	TRUE	0.589878	TRUE	1.76444	FALSE	0.582738	TRUE	0.458129	TRUE	0.665252	FALSE
AALYRNVMESNYETL	25946.7	310.044	3428.26	3	0.891423	TRUE	0.379031	FALSE	1.21877	FALSE	0.578571	TRUE	0.487612	TRUE	0.710144	FALSE
WYTYYDVSLFMYRSY	25943.7	3877.44	10679.2	5	0.999877	TRUE	0.821368	TRUE	1517.6	TRUE	0.866071	TRUE	0.984242	TRUE	3.5752e-05	FALSE
YECDKCGKAFRRSSG	25897.3	499.823	6277.81	5	0.99026	TRUE	0.554285	TRUE	4.01051	TRUE	0.561905	TRUE	0.439945	TRUE	0.0162968	FALSE
WMIQQDHSRWFAFTM	25897	7850.28	9864.94	4	0.24415	FALSE	0.752343	TRUE	98.074	TRUE	0.591667	TRUE	0.695799	TRUE	0.100359	FALSE
YLMGGPAGGRLLRQG	25894.7	11326.5	8485.37	4	0.967747	TRUE	0.624978	TRUE	1.76871	FALSE	0.491071	TRUE	0.67049	TRUE	0.0891142	FALSE
EELIDKKTESAVSQM	25861.7	5112.44	8005.8	0	0.0217682	FALSE	0.00825595	FALSE	0.0505047	FALSE	0.278571	FALSE	0.221258	FALSE	8.05627	TRUE
HRIMKKLKYVLSYVT	25800.7	610.851	6073.88	5	0.99985	TRUE	0.821248	TRUE	4.36259	TRUE	0.59881	TRUE	0.714617	TRUE	0.062621	FALSE
AEVMNRLAPLGPVYQ	25782.7	520.117	852.936	4	0.990179	TRUE	0.753722	TRUE	0.84075	FALSE	0.542857	TRUE	0.819838	TRUE	1.7456	TRUE
PQLYRPIEETPCHFI	25768.3	711.137	2358.57	1	0.42181	FALSE	0.410577	FALSE	1.30891	FALSE	0.442262	FALSE	0.384071	TRUE	0.242235	FALSE
NTLLKDKFIPKRIII	25767	16125.2	15209.1	3	0.982619	TRUE	0.0502962	FALSE	0.816412	FALSE	0.595833	TRUE	0.394876	TRUE	0.186008	FALSE
ILRYLPNPALQRFKA	25762.3	518.618	3481.75	4	0.995852	TRUE	0.681712	TRUE	1.37788	FALSE	0.599405	TRUE	0.685065	TRUE	0.10558	FALSE
SSTNALRQLQGFPFY	25713	675.358	9936	5	0.91856	TRUE	0.751986	TRUE	3.67591	TRUE	0.618452	TRUE	0.590562	TRUE	0.41806	FALSE
AMGSAAALRNLMANR	25697.3	8317.47	9823.56	3	0.488219	TRUE	0.539535	TRUE	0.560868	FALSE	0.530952	TRUE	0.314356	FALSE	1.33839	TRUE
WYVPMFVYVTLTAQQ	25689.3	1834.53	8324.11	5	0.73488	TRUE	0.72186	TRUE	5.58983	TRUE	0.6125	TRUE	0.378309	TRUE	0.00829249	FALSE
STKVTYITYRLFQTR	25677.3	7170.39	10901.2	5	0.999908	TRUE	0.82097	TRUE	12.2289	TRUE	0.579762	TRUE	0.824642	TRUE	0.211247	FALSE
DATSGSLSKGGQHID	25675	1857.03	9240.5	0	0.000508923	FALSE	0.00772556	FALSE	0.3692	FALSE	0.277381	FALSE	0.0346214	FALSE	13.5328	TRUE
SLQYGIMCLKRLNYD	25669.7	7015.71	13206.6	5	0.931041	TRUE	0.787872	TRUE	16.8881	TRUE	0.67619	TRUE	0.710567	TRUE	0.0531668	FALSE
YCYGPQGSRSPYIPP	25643.3	17292.5	13461.3	4	0.467995	FALSE	0.634652	TRUE	5.06408	TRUE	0.556548	TRUE	0.516858	TRUE	0.0130122	FALSE
CSPPPRSPPRLLRPL	25642	2873.71	9278.13	3	0.955575	TRUE	0.332947	FALSE	0.524058	FALSE	0.529167	TRUE	0.542734	TRUE	0.632761	FALSE
FVHVRRLVAKGYKVG	25639	6690.87	15040.4	5	0.999977	TRUE	0.778752	TRUE	3.77294	TRUE	0.715476	TRUE	0.814869	TRUE	0.0793418	FALSE
HSDYINASPIMDH	25632.7	28604.1	14855.7	0	0.0445282	FALSE	0.0356702	FALSE	1.59193	FALSE	0.219643	FALSE	0.086674	FALSE	0.381349	FALSE
YEEHKQSYWRHRELI	25620.7	1835.99	10748.6	5	0.883416	TRUE	0.710911	TRUE	17.1985	TRUE	0.563095	TRUE	0.616909	TRUE	0.0425139	FALSE
VCAMDSLRPVRLQKY	25592.7	11409.9	21705.3	4	0.884712	TRUE	0.721756	TRUE	1.26487	FALSE	0.675	TRUE	0.51119	TRUE	0.0724443	FALSE
SPHHYTPIEGTPYCF	25572.7	12275.5	12285.3	4	0.315532	FALSE	0.720852	TRUE	7.06518	TRUE	0.585714	TRUE	0.657227	TRUE	0.0287211	FALSE
MHTYYSDSHKRHRMK	25571	2694.11	10774.1	5	0.738708	TRUE	0.793597	TRUE	159.677	TRUE	0.625	TRUE	0.721772	TRUE	0.0134458	FALSE
LFFDLALNHVAFPPL	25524	370.719	6165	4	0.205132	FALSE	0.771651	TRUE	3.41699	TRUE	0.497619	TRUE	0.428509	TRUE	0.0660789	FALSE
ADVHGKILRWWSLWA	25523.7	1889.83	11113.7	5	0.797968	TRUE	0.810422	TRUE	22.9972	TRUE	0.577381	TRUE	0.753539	TRUE	0.136831	FALSE
FNIADGGFTELHTLW	25514.7	1703.45	10181	5	0.99121	TRUE	0.762315	TRUE	6.96223	TRUE	0.680952	TRUE	0.888912	TRUE	2.09728	TRUE
EQLSKKGNYRYYFKK	25495.7	7286.05	11902.1	5	1	TRUE	0.805297	TRUE	20.3501	TRUE	0.780357	TRUE	0.927088	TRUE	0.0438026	FALSE
QIEYEYKLAQALHEM	25485.7	291.685	7060.53	1	0.119419	FALSE	0.392934	FALSE	1.37127	FALSE	0.49881	TRUE	0.266563	FALSE	0.595949	FALSE
MRYGMPPQDAFTTQW	25480	999.467	5670.93	2	0.0677853	FALSE	0.377596	FALSE	4.11255	TRUE	0.509524	TRUE	0.28994	FALSE	0.476601	FALSE
MYDMYGSTIYHVHSK	25475	8267.11	9421.06	5	0.872073	TRUE	0.790948	TRUE	55.0722	TRUE	0.614286	TRUE	0.678587	TRUE	0.00491988	FALSE
FDFIQILRKRQPNPH	25465.3	12074.6	11424	1	0.11543	FALSE	0.385388	FALSE	1.3786	FALSE	0.494643	TRUE	0.190489	FALSE	0.14801	FALSE
SGQKYGFHLIQMWHI	25462.3	11385.8	8594.78	5	0.99683	TRUE	0.6156	TRUE	8.94943	TRUE	0.590476	TRUE	0.606768	TRUE	0.00949097	FALSE
NFDHFPYMTMKWHMK	25447.3	3914.61	8512.89	5	0.796237	TRUE	0.803775	TRUE	196.765	TRUE	0.655952	TRUE	0.740416	TRUE	0.0267496	FALSE
HMARGRGSPGYRVHD	25432.3	1267.14	8076.67	5	0.761024	TRUE	0.647766	TRUE	10.1173	TRUE	0.53631	TRUE	0.561724	TRUE	0.293661	FALSE
KKKMSPPCISVEP	25417.3	6857.27	13895.4	1	0.63444	TRUE	0.110346	FALSE	0.157428	FALSE	0.248214	FALSE	0.138701	FALSE	9.50977	TRUE
DGYSMKFTFFQSMLM	25391.3	8964.17	11062.1	4	0.221404	FALSE	0.699108	TRUE	29.497	TRUE	0.603571	TRUE	0.635704	TRUE	0.0960953	FALSE
DYLYGQTTTYLTYND	25380.3	3698.33	17272.9	5	1	TRUE	0.808693	TRUE	36.8036	TRUE	0.782143	TRUE	0.855569	TRUE	0.0144031	FALSE
SPLRVLLGTSLTIPC	25334.3	24.7381	2971.12	2	0.775168	TRUE	0.308309	FALSE	0.369382	FALSE	0.480952	TRUE	0.293734	FALSE	0.773186	FALSE
KKMFKQTWMDNMGRA	25327	3519.33	9821.95	4	0.993478	TRUE	0.763148	TRUE	2.33134	FALSE	0.66131	TRUE	0.663881	TRUE	0.0583053	FALSE
YPKNVMSPWKSYW	25297.7	4177.56	9835.06	5	0.951044	TRUE	0.604227	TRUE	9.44025	TRUE	0.779762	TRUE	0.720387	TRUE	0.0602039	FALSE
QRTNIGGFNWIFPHF	25264	7278.33	9631.78	5	0.651621	TRUE	0.750565	TRUE	30.008	TRUE	0.564286	TRUE	0.635123	TRUE	0.235271	FALSE
IFMSNSYPRDFVNCS	25260.3	424.404	4256.22	4	0.62109	TRUE	0.751506	TRUE	4.59978	TRUE	0.54881	TRUE	0.323437	FALSE	0.137079	FALSE
TLLIAGLQARNNARV	25232.3	2700.39	8411.44	0	0.417758	FALSE	0.181614	FALSE	0.31953	FALSE	0.375	FALSE	0.153213	FALSE	1.52533	TRUE
LSRGRAPAPRCQVPR	25232	5670.95	11446.9	0	0.0736245	FALSE	0.396838	FALSE	0.671707	FALSE	0.442857	FALSE	0.337768	FALSE	1.18494	TRUE
LHYANCKAYNADFDG	25228.7	305.147	6988.83	4	0.136817	FALSE	0.624094	TRUE	6.55803	TRUE	0.505357	TRUE	0.442791	TRUE	0.114692	FALSE
PLPENVKFYYDGKVM	25187.3	435.307	3134.2	5	0.999841	TRUE	0.750421	TRUE	8.17942	TRUE	0.6625	TRUE	0.743658	TRUE	0.111381	FALSE
QPVRDKFSDCYIIHY	25185	28.9565	2143.83	5	0.999981	TRUE	0.799704	TRUE	23.3751	TRUE	0.727976	TRUE	0.915119	TRUE	0.0894535	FALSE
HCMWQDIRYSQME	25155.7	12619.3	12816.1	1	0.499499	TRUE	0.121722	FALSE	1.35302	FALSE	0.452381	FALSE	0.246168	FALSE	0.0265082	FALSE
NIIWSACRDLKRCPR	25143.7	390.412	8366.07	4	0.804576	TRUE	0.732861	TRUE	2.37578	FALSE	0.518452	TRUE	0.401952	TRUE	0.0534365	FALSE
PQRNLATENIYADEP	25133.7	2994.83	8008.5	0	0.00603661	FALSE	0.00899023	FALSE	0.227418	FALSE	0.319048	FALSE	0.0920068	FALSE	4.1513	TRUE
YFLIWHITTALDMDT	25129	4589.44	8595.28	3	0.361275	FALSE	0.626108	TRUE	7.0622	TRUE	0.5625	TRUE	0.349208	FALSE	0.0167738	FALSE
IWAFVLLSDSWFPAY	25090.3	10115.2	11247.9	5	0.556647	TRUE	0.785874	TRUE	80.9974	TRUE	0.63631	TRUE	0.801947	TRUE	0.233313	FALSE
HGELKVYKTLDTPFF	25085.7	591.733	8441.87	5	0.921243	TRUE	0.778866	TRUE	3.95534	TRUE	0.597619	TRUE	0.512899	TRUE	0.27587	FALSE
YASPEIKQKLDILDQ	25080.7	262.142	8629.5	0	0.00253899	FALSE	0.00862082	FALSE	0.108999	FALSE	0.285714	FALSE	0.0491582	FALSE	1.20848	TRUE
QGFPLGPRSKFHRRC	25079	8033.57	18965.8	5	0.982152	TRUE	0.807173	TRUE	5.42266	TRUE	0.517857	TRUE	0.651897	TRUE	0.0462556	FALSE
IYTAVMVRRVILAQG	25013.7	409.728	4785.42	4	0.965133	TRUE	0.497586	TRUE	0.962928	FALSE	0.511905	TRUE	0.415255	TRUE	0.178327	FALSE
VQRNLYQDVMLENFR	24997	119.632	4526.1	5	0.844119	TRUE	0.610587	TRUE	2.64578	TRUE	0.515476	TRUE	0.50248	TRUE	0.298873	FALSE
DRWRRLKAQMIEKRS	24949.3	5259.88	8313.37	1	0.843639	TRUE	0.276969	FALSE	1.32386	FALSE	0.468452	FALSE	0.242733	FALSE	0.37086	FALSE
MGYIDGMSMFLPRGR	24945.3	11662.2	12628.7	5	0.971996	TRUE	0.815545	TRUE	49.3728	TRUE	0.608929	TRUE	0.86139	TRUE	0.0601826	FALSE
KSHTYTFYYFLVTYE	24938.3	6897.78	9126.78	5	0.999966	TRUE	0.820761	TRUE	62.4966	TRUE	0.749405	TRUE	0.872993	TRUE	0.000445242	FALSE
VPPFLWKPGRICIKP	24926.7	7934.2	11722.3	4	0.979736	TRUE	0.603457	TRUE	1.73928	FALSE	0.629762	TRUE	0.589045	TRUE	0.32048	FALSE
TFVLTCSGSAPVVWE	24918.7	545.716	9659.47	1	0.0237636	FALSE	0.574723	TRUE	1.43618	FALSE	0.424405	FALSE	0.260593	FALSE	0.163033	FALSE
SLMTLRNFGMGKRSI	24911.3	7283.96	10452.5	5	0.939942	TRUE	0.621066	TRUE	2.92198	TRUE	0.502976	TRUE	0.550773	TRUE	0.0595198	FALSE
SLLEHARIHSGERPY	24910.3	408.969	5657	5	0.991711	TRUE	0.606904	TRUE	2.67561	TRUE	0.589286	TRUE	0.683765	TRUE	0.811497	FALSE
RDKYGVFPLRGKILN	24891.7	11375.5	23099.2	5	0.999999	TRUE	0.677746	TRUE	3.08745	TRUE	0.713095	TRUE	0.665495	TRUE	0.137837	FALSE
DHELIRFTFFNYTWV	24889.3	4197.89	9018.39	5	0.93696	TRUE	0.786838	TRUE	52.731	TRUE	0.639286	TRUE	0.775583	TRUE	0.0306596	FALSE
VASTNNGMQHTGLLK	24882	2351.36	8573.44	0	0.0308471	FALSE	0.0354271	FALSE	0.363909	FALSE	0.313095	FALSE	0.0746983	FALSE	2.38021	TRUE
YADIESSNYMAPYDN	24871.7	801.01	10841.4	2	0.188332	FALSE	0.517492	TRUE	2.28236	FALSE	0.498214	TRUE	0.209238	FALSE	0.0539705	FALSE
LDASFQEHPDLPGLW	24862.3	1514.61	3064.97	4	0.836496	TRUE	0.675965	TRUE	2.32846	FALSE	0.6875	TRUE	0.763746	TRUE	3.75966	TRUE
HKEKEKTKHKDGSSE	24829.7	847.658	2118.18	0	0.0272112	FALSE	0.00891711	FALSE	0.0331456	FALSE	0.320833	FALSE	0.0477296	FALSE	3.37193	TRUE
VYFISPQGLKFRSKK	24821.7	4492.43	11942.5	5	0.999973	TRUE	0.749081	TRUE	2.66734	TRUE	0.732738	TRUE	0.857588	TRUE	0.126867	FALSE
KEYFADMKRHRIQFK	24810.3	486.091	4642.17	5	0.789014	TRUE	0.630026	TRUE	7.72818	TRUE	0.581548	TRUE	0.530875	TRUE	0.159901	FALSE
WFSEQQATWVWHDEF	24793	3324.58	7847.28	4	0.375956	FALSE	0.786106	TRUE	16.8907	TRUE	0.542262	TRUE	0.56736	TRUE	0.173682	FALSE
PATLRRSRPETGRPR	24764.3	485.931	7571.45	0	0.0437869	FALSE	0.0217345	FALSE	0.304371	FALSE	0.408333	FALSE	0.0923752	FALSE	0.272223	FALSE
LPKQLFNCQALRKLS	24758	673.549	7634.13	0	0.0925327	FALSE	0.425197	FALSE	0.486468	FALSE	0.417857	FALSE	0.24492	FALSE	1.30965	TRUE
VLNGYKIDHKLLLTG	24757.7	452.925	9099	3	0.970989	TRUE	0.452785	FALSE	2.06219	FALSE	0.605952	TRUE	0.474557	TRUE	0.205627	FALSE
TYRFTLISFYMRAAG	24741	2769.97	8800	5	0.999775	TRUE	0.821036	TRUE	40.7271	TRUE	0.647619	TRUE	0.832447	TRUE	0.0390002	FALSE
YVINVQCQFCEYDVC	24740.3	4187.05	18051	5	0.613436	TRUE	0.751591	TRUE	4.34115	TRUE	0.695238	TRUE	0.665105	TRUE	0.0454321	FALSE
WHSYLPEPDKHFSHY	24708.3	4747.8	14380.8	4	0.307688	FALSE	0.770832	TRUE	19.1818	TRUE	0.633333	TRUE	0.712195	TRUE	0.00208188	FALSE
TPRPACGGDKPGVRT	24693.7	391.216	7117.47	0	0.056673	FALSE	0.0244123	FALSE	0.690575	FALSE	0.397619	FALSE	0.137537	FALSE	0.529351	FALSE
EDSIDDTFLPVPE	24671.3	10328.5	13247.2	0	0.118043	FALSE	0.0927402	FALSE	0.191186	FALSE	0.227976	FALSE	0.109214	FALSE	3.70049	TRUE
IAIAYATLEYFIRDV	24641.3	1324.83	9404.5	5	0.999969	TRUE	0.776442	TRUE	9.76613	TRUE	0.700595	TRUE	0.792804	TRUE	0.112544	FALSE
YGPKTPPVKALLYLT	24633	8591.17	7476.33	1	0.197136	FALSE	0.268686	FALSE	1.51808	FALSE	0.516667	TRUE	0.29272	FALSE	0.244589	FALSE
DACGLIVAKYFSLPS	24624.3	1181.71	2768.07	4	0.998185	TRUE	0.778638	TRUE	2.23585	FALSE	0.657143	TRUE	0.813069	TRUE	0.311337	FALSE
KACEADVTRASAGTT	24596.7	3852.48	16973.6	0	0.00188581	FALSE	0.015009	FALSE	0.229973	FALSE	0.184524	FALSE	0.0533524	FALSE	17.1069	TRUE
CYCVCVERSRHGRLH	24578	765.464	2907.46	5	0.740818	TRUE	0.801361	TRUE	21.9855	TRUE	0.725	TRUE	0.856166	TRUE	0.0142874	FALSE
FWMHQLSYRFPVP	24558	10127.5	9004.44	5	0.998203	TRUE	0.738398	TRUE	80.0379	TRUE	0.821429	TRUE	0.794803	TRUE	0.0237126	FALSE
GRRMSGSGCWRVSGR	24549	10828.7	11562.5	5	0.983232	TRUE	0.768117	TRUE	11.704	TRUE	0.533929	TRUE	0.618012	TRUE	0.124236	FALSE
GKTSPYILRRTTMAT	24545.3	1106.12	5135.67	2	0.471555	TRUE	0.739585	TRUE	1.03716	FALSE	0.392857	FALSE	0.176703	FALSE	0.312831	FALSE
HGGWTTKMDWIFHTI	24538.7	9881.24	18983.7	5	0.999857	TRUE	0.604542	TRUE	10.1249	TRUE	0.730952	TRUE	0.693111	TRUE	0.0473976	FALSE
QGAESKQTYQHHNND	24512.7	284.472	9841.56	0	0.116857	FALSE	0.0498507	FALSE	0.726288	FALSE	0.318452	FALSE	0.0804521	FALSE	20.1054	TRUE
HLYSSTQVSVRPLQH	24504.3	2289.33	8681.11	0	0.430544	FALSE	0.414194	FALSE	0.990861	FALSE	0.460119	FALSE	0.362921	FALSE	4.097	TRUE
ELDFFIGMKPDSRLQ	24493.3	1837.47	8281.33	0	0.115418	FALSE	0.162622	FALSE	1.39316	FALSE	0.414286	FALSE	0.163603	FALSE	0.364646	FALSE
KKKMMLTHLVVRPGL	24450.3	2759.66	7933.7	4	0.969737	TRUE	0.777608	TRUE	2.6126	TRUE	0.442857	FALSE	0.543662	TRUE	0.523011	FALSE
YGASLFQHFLDSYQV	24444.3	143.111	5889.93	5	0.960626	TRUE	0.779121	TRUE	4.68413	TRUE	0.567262	TRUE	0.589683	TRUE	0.0336122	FALSE
YHYFVIFTVRNKYEF	24443	3664.33	9567	5	0.947819	TRUE	0.749569	TRUE	174.76	TRUE	0.733333	TRUE	0.880218	TRUE	0.016581	FALSE
PLPIFRSSDVVYNAF	24442.7	899.1	6718.03	5	0.991653	TRUE	0.716124	TRUE	3.39338	TRUE	0.590476	TRUE	0.539034	TRUE	0.247077	FALSE
FFTYHIRHGEVHCGT	24408.7	5571.11	6668.93	5	0.993582	TRUE	0.548223	TRUE	26.3969	TRUE	0.742262	TRUE	0.90024	TRUE	0.0129462	FALSE
VENTDETYCIDNEAL	24400.3	69.213	6250.33	0	0.369539	FALSE	0.068535	FALSE	0.544031	FALSE	0.44881	FALSE	0.244688	FALSE	2.49477	TRUE
DMIYVSGGFDGSRRH	24386.3	481.422	4513.5	5	0.999597	TRUE	0.751366	TRUE	27.3054	TRUE	0.622619	TRUE	0.762938	TRUE	0.194985	FALSE
KLKKRWFVLTHNSLD	24381	6829.71	16555.2	4	0.836376	TRUE	0.710971	TRUE	2.36742	FALSE	0.502381	TRUE	0.442449	TRUE	0.768887	FALSE
ILGLLVSKPYVICQL	24378	132.816	5043.83	1	0.231326	FALSE	0.499592	TRUE	1.21444	FALSE	0.434524	FALSE	0.294808	FALSE	0.205269	FALSE
KKVPALKKLRSPLWI	24358.7	8825.09	16107.5	3	0.686653	TRUE	0.667984	TRUE	0.956346	FALSE	0.443452	FALSE	0.491206	TRUE	0.988411	FALSE
ETFYRECDMQLFGPW	24354.3	1950.11	5409.67	5	0.5932	TRUE	0.813146	TRUE	27.1107	TRUE	0.558929	TRUE	0.755958	TRUE	0.429219	FALSE
CSVSCGRGVVRRILY	24319.7	1389.89	17334.1	5	0.997495	TRUE	0.709246	TRUE	10.5919	TRUE	0.491071	TRUE	0.756583	TRUE	0.250269	FALSE
WLMRFGSDYIDWH	24317.3	2231.17	7697.72	5	0.990038	TRUE	0.588042	TRUE	48.7969	TRUE	0.582738	TRUE	0.529747	TRUE	0.00359236	FALSE
MIAMGSAAALRNLMA	24315.7	8865.27	10904	4	0.713396	TRUE	0.643469	TRUE	1.1992	FALSE	0.620238	TRUE	0.581704	TRUE	2.4112	TRUE
DGGELLCCDTCPSSY	24292.7	167.267	7719.07	5	0.994326	TRUE	0.584376	TRUE	3.49242	TRUE	0.611905	TRUE	0.65314	TRUE	0.412267	FALSE
NPRWNEWLNYDIYIP	24273	6987.24	20778.4	5	0.999804	TRUE	0.732717	TRUE	7.38679	TRUE	0.845238	TRUE	0.857247	TRUE	0.0161973	FALSE
LLRGGGLDPLIRGLL	24270	549.971	4334	4	0.902976	TRUE	0.766072	TRUE	1.3427	FALSE	0.482143	TRUE	0.733548	TRUE	0.355284	FALSE
LSFHSGYDFGYLIKN	24240.3	3195	9761.28	5	1	TRUE	0.819284	TRUE	6.81755	TRUE	0.829762	TRUE	0.857453	TRUE	0.0765448	FALSE
VIVADQTPTPTRF	24229.3	12520.3	11078.3	0	0.0131945	FALSE	0.0142655	FALSE	0.478898	FALSE	0.243452	FALSE	0.0541963	FALSE	1.14014	TRUE
LTGVTVQSPGEAQ	24219	5768.87	13147.2	0	0.00594061	FALSE	0.0126024	FALSE	0.0795892	FALSE	0.17619	FALSE	0.0278831	FALSE	19.301	TRUE
SEKFIKAAHLYSRFL	24219	7663.62	17163.9	5	0.980356	TRUE	0.793044	TRUE	5.10167	TRUE	0.593452	TRUE	0.563689	TRUE	0.311337	FALSE
GIAYFFYTAWPSNTL	24213.7	1986.72	8560.11	5	0.991037	TRUE	0.80616	TRUE	53.9278	TRUE	0.651786	TRUE	0.874391	TRUE	0.169343	FALSE
NRYTQRNTLIGYKFV	24207.7	8716.06	7322.72	5	0.943994	TRUE	0.740922	TRUE	14.8837	TRUE	0.54881	TRUE	0.648449	TRUE	0.0336452	FALSE
TTKEIFRKNFFKDWR	24177.7	1690.08	5481.42	5	0.888408	TRUE	0.744657	TRUE	16.5934	TRUE	0.702381	TRUE	0.675477	TRUE	0.511646	FALSE
SGYLQRCIIKHLEGL	24175.7	99.1471	2508.9	3	0.25429	FALSE	0.674167	TRUE	3.51484	TRUE	0.450595	FALSE	0.633343	TRUE	0.314984	FALSE
SRKLTALYTKIYTYW	24174	7835.9	16621.4	5	1	TRUE	0.823227	TRUE	46.342	TRUE	0.801786	TRUE	0.966721	TRUE	0.063889	FALSE
EFMQQIWQAIKLKYY	24155	3291.56	10080.3	5	0.95524	TRUE	0.732468	TRUE	7.92883	TRUE	0.574405	TRUE	0.55328	TRUE	0.0121741	FALSE
YQRADFVLAANSYDL	24131.7	4848	14810.3	4	0.267683	FALSE	0.723938	TRUE	3.6381	TRUE	0.493452	TRUE	0.395199	TRUE	0.164354	FALSE
PQEETLQAFDSHYDY	24130	780.343	2035.29	2	0.384021	FALSE	0.408772	FALSE	4.60476	TRUE	0.472024	FALSE	0.535785	TRUE	4.35435	TRUE
PPPFQYHHRNPMGLV	24125	3667.13	10551.8	5	0.999871	TRUE	0.662832	TRUE	10.3807	TRUE	0.594048	TRUE	0.824001	TRUE	0.118236	FALSE
CAAETRDKLIDCYTF	24124.7	505.812	2313.83	2	0.0399502	FALSE	0.756868	TRUE	2.95992	TRUE	0.410119	FALSE	0.317302	FALSE	0.561689	FALSE
LRLGEMERDCLIGYG	24096.3	476.106	1646.94	3	0.637352	TRUE	0.749074	TRUE	1.74708	FALSE	0.452381	FALSE	0.392088	TRUE	0.0751173	FALSE
IPKRPGSVHRTPS	24076.7	29128.2	12308.4	0	0.0342863	FALSE	0.0308446	FALSE	0.350596	FALSE	0.270238	FALSE	0.0539519	FALSE	1.58535	TRUE
KWRPGASRRWRMSTW	24074.7	7675.48	11725.9	5	0.999987	TRUE	0.815365	TRUE	70.2884	TRUE	0.830357	TRUE	0.969494	TRUE	0.124255	FALSE
TIFLRAQTLDGRVMY	24074.7	4978.11	8948.56	4	0.132348	FALSE	0.799527	TRUE	16.1813	TRUE	0.520833	TRUE	0.581233	TRUE	0.0711274	FALSE
LGWIQDQGGWVRLLK	24070	6716.47	9370.22	5	0.9998	TRUE	0.740334	TRUE	7.61985	TRUE	0.67381	TRUE	0.905572	TRUE	0.66788	FALSE
LLLQGFIQDRAGRMG	24051	1606.27	8223.33	3	0.0857024	FALSE	0.694568	TRUE	1.99356	FALSE	0.567262	TRUE	0.446393	TRUE	1.25964	TRUE
MKLVFLVLLFLGALG	24039.7	191.725	5663.93	5	0.959863	TRUE	0.584187	TRUE	5.03931	TRUE	0.54881	TRUE	0.558222	TRUE	0.160867	FALSE
SWTHQLMELFQHTQD	24034.7	3073	7921.06	0	0.129191	FALSE	0.227883	FALSE	1.50832	FALSE	0.420833	FALSE	0.22496	FALSE	2.53924	TRUE
RYDAICYTGEDFVDI	23979.7	977.108	6948.8	5	0.678778	TRUE	0.754587	TRUE	7.97225	TRUE	0.535119	TRUE	0.499795	TRUE	0.0784991	FALSE
LILACGLPMWQVTAF	23976	1244.19	9099.44	3	0.697619	TRUE	0.494304	TRUE	1.94121	FALSE	0.479762	FALSE	0.505416	TRUE	0.347169	FALSE
DGYVWQVTDMNRLHR	23971.3	329.132	2509.09	4	0.408095	FALSE	0.547894	TRUE	15.2248	TRUE	0.51369	TRUE	0.596778	TRUE	0.0524144	FALSE
YEEAYRCNFLGLSPH	23967	7590.71	20489.8	5	0.908932	TRUE	0.804601	TRUE	10.0236	TRUE	0.588095	TRUE	0.644432	TRUE	0.0227097	FALSE
FLTPERFNNLEGFLE	23962.7	709.417	9286.2	4	0.999787	TRUE	0.655352	TRUE	0.744706	FALSE	0.607143	TRUE	0.567175	TRUE	0.262811	FALSE
ARSKRSSPKSRKGKK	23935.7	8007.97	11001.3	0	0.00251282	FALSE	0.0608066	FALSE	0.17535	FALSE	0.308929	FALSE	0.0397512	FALSE	2.80373	TRUE
SALPVRDIGINPKEG	23924.3	1366.17	8499.5	0	0.0665582	FALSE	0.0236022	FALSE	0.179091	FALSE	0.283929	FALSE	0.0803255	FALSE	9.44317	TRUE
VSFWYKIYEVWRLLN	23918.7	3830.31	10096.2	5	0.99672	TRUE	0.768625	TRUE	24.7461	TRUE	0.704167	TRUE	0.87453	TRUE	0.0028164	FALSE
VMQPMFSSYPTDYWS	23903	2175.31	8405.94	5	0.823989	TRUE	0.750257	TRUE	17.428	TRUE	0.526786	TRUE	0.535241	TRUE	0.0422802	FALSE
CYWVPELVREKRFGN	23889.7	1065.54	6735.6	5	0.984109	TRUE	0.761605	TRUE	3.46162	TRUE	0.716071	TRUE	0.763784	TRUE	0.0235453	FALSE
MKKIRQVIRKYNYVA	23888	3515.9	7466.86	5	0.923445	TRUE	0.805836	TRUE	5.25646	TRUE	0.483333	TRUE	0.586997	TRUE	0.0692756	FALSE
WPSLLRHRFLEEFIT	23882.7	8275.95	20851.7	2	0.740957	TRUE	0.546956	TRUE	0.97616	FALSE	0.418452	FALSE	0.198968	FALSE	0.00690475	FALSE
YQHIPQFFFTKHRHI	23846	2264.97	9283.28	5	0.505562	TRUE	0.619531	TRUE	18.188	TRUE	0.602976	TRUE	0.551442	TRUE	0.00225917	FALSE
GGGGGAMSRQARLSP	23839	241.067	1181.12	3	0.999952	TRUE	0.600361	TRUE	0.764151	FALSE	0.472024	FALSE	0.550981	TRUE	1.11252	TRUE
RHHYNLKCLKESTRL	23836	479.227	9776.33	3	0.0318893	FALSE	0.550305	TRUE	3.20456	TRUE	0.522024	TRUE	0.288746	FALSE	0.064921	FALSE
WHRSKEGLTERFELF	23824.3	2054.05	11286.7	5	0.471256	TRUE	0.721795	TRUE	3.28422	TRUE	0.519048	TRUE	0.66303	TRUE	0.07834	FALSE
ADEYLDKYCSLLISH	23820.3	776.667	7385.37	4	0.426159	FALSE	0.722427	TRUE	4.89628	TRUE	0.549405	TRUE	0.453612	TRUE	0.11715	FALSE
ECLARLHGKTTYEKY	23817.7	1915.62	6018.3	5	0.867978	TRUE	0.742648	TRUE	4.00487	TRUE	0.553571	TRUE	0.658104	TRUE	0.0624749	FALSE
ELLLASAIFCLVFWV	23810.3	341.01	2047.81	5	0.958713	TRUE	0.504511	TRUE	6.6557	TRUE	0.53631	TRUE	0.516161	TRUE	0.0924163	FALSE
DIFDLFFSNCRSLFK	23766.3	573.382	2517.08	5	0.769267	TRUE	0.672979	TRUE	14.497	TRUE	0.592857	TRUE	0.480914	TRUE	0.0235121	FALSE
DARFRRTETDFSNLF	23752.7	115.137	2998.9	2	0.0390815	FALSE	0.565394	TRUE	4.49808	TRUE	0.467262	FALSE	0.330176	FALSE	0.990358	FALSE
KAFRDVYHLNRHKLS	23729	6225.95	15848.6	5	0.999992	TRUE	0.802697	TRUE	8.67474	TRUE	0.719643	TRUE	0.82701	TRUE	0.327348	FALSE
EDHKLNKYHDWLWEN	23721	4783.64	16243.9	5	0.999931	TRUE	0.626926	TRUE	3.84407	TRUE	0.804762	TRUE	0.753032	TRUE	0.0742965	FALSE
TVRSSVAADVISLLL	23712	178.278	7961.6	0	0.00844328	FALSE	0.120231	FALSE	0.241654	FALSE	0.318452	FALSE	0.0932229	FALSE	6.71963	TRUE
GVFLWGVAHSINELS	23704.3	10042.9	7393.8	0	0.357828	FALSE	0.341367	FALSE	0.646536	FALSE	0.439881	FALSE	0.336175	FALSE	0.477666	FALSE
LEGLINTKRKRLKYF	23680.7	7682.07	12048	5	1	TRUE	0.799683	TRUE	6.97781	TRUE	0.673214	TRUE	0.872187	TRUE	0.119381	FALSE
HSTVKTFTLYLDQMA	23646.7	194.681	2157.85	1	0.0284952	FALSE	0.634829	TRUE	2.42649	FALSE	0.349405	FALSE	0.313783	FALSE	0.429518	FALSE
KTKMIPPQNLHIYVK	23636.7	9640.06	10166.7	0	0.338831	FALSE	0.373805	FALSE	0.575246	FALSE	0.441071	FALSE	0.276625	FALSE	1.41828	TRUE
LGHAAMLGLMYVYWT	23619.7	2235.06	11256.8	5	0.997604	TRUE	0.794232	TRUE	38.6188	TRUE	0.794048	TRUE	0.901442	TRUE	0.00402877	FALSE
KGNYRYYFKKQAMSL	23618.7	13804.4	16911	5	1	TRUE	0.796022	TRUE	23.6638	TRUE	0.777976	TRUE	0.84092	TRUE	0.0448093	FALSE
LRNLKLARKLMEQYG	23587.7	1512.71	5124.19	4	0.999511	TRUE	0.772098	TRUE	0.568844	FALSE	0.645238	TRUE	0.494136	TRUE	0.075398	FALSE
EYAAKSGSYEFWSLY	23548.7	7952.03	7212.61	5	0.896389	TRUE	0.813108	TRUE	33.4024	TRUE	0.642857	TRUE	0.839162	TRUE	0.0631566	FALSE
CMQRHLEAARPLWFF	23545	5191.14	9055.8	5	0.706352	TRUE	0.79861	TRUE	25.0255	TRUE	0.75	TRUE	0.938312	TRUE	0.336734	FALSE
FIAEMTIYIKQLGRR	23539.7	732.386	18962.2	5	0.781477	TRUE	0.743762	TRUE	4.94497	TRUE	0.508333	TRUE	0.531567	TRUE	0.172702	FALSE
TYGFTGPQCERDYRT	23537.7	311.676	6204.57	5	0.995363	TRUE	0.763114	TRUE	4.57519	TRUE	0.679762	TRUE	0.609318	TRUE	0.0457134	FALSE
DGTAIANAVVKELAE	23530.3	1029.33	7441.19	0	0.00250741	FALSE	0.00258364	FALSE	0.0415428	FALSE	0.147619	FALSE	0.0294835	FALSE	6.28111	TRUE
KDSFQKVILRRYEKR	23479.3	4680.33	8268.22	4	0.889818	TRUE	0.7196	TRUE	4.59939	TRUE	0.479167	FALSE	0.594807	TRUE	1.47775	TRUE
TEMAAYRLYTVVPRL	23456.7	685.833	11830.9	5	0.999688	TRUE	0.826624	TRUE	7.50927	TRUE	0.593452	TRUE	0.824837	TRUE	0.0573293	FALSE
LLSVGHHPFKHDVFL	23450	422.842	5954.59	5	0.74624	TRUE	0.748744	TRUE	3.95778	TRUE	0.500595	TRUE	0.540414	TRUE	0.0999557	FALSE
KFFPLYASFARAMMG	23439.7	2914.17	7528.56	5	0.916857	TRUE	0.820598	TRUE	31.2869	TRUE	0.679167	TRUE	0.711064	TRUE	0.0436242	FALSE
WSTWLQAECQHLHSP	23430	8993	13285.2	2	0.190098	FALSE	0.588419	TRUE	0.693596	FALSE	0.481548	TRUE	0.233205	FALSE	0.0561842	FALSE
GKAVVLMGKNTMMRK	23428.3	3200.71	8567.17	4	0.834918	TRUE	0.74161	TRUE	1.90257	FALSE	0.525	TRUE	0.465948	TRUE	1.74883	TRUE
RNVEDIELWLYEVEG	23409.3	927.808	7368.5	0	0.113264	FALSE	0.38261	FALSE	0.608227	FALSE	0.419048	FALSE	0.208594	FALSE	3.19002	TRUE
LTCTQEGWDFQPPLC	23379	3491.18	2171.57	3	0.779174	TRUE	0.710929	TRUE	1.0736	FALSE	0.466667	FALSE	0.463079	TRUE	0.203337	FALSE
CPGGSEYYCYSKCKA	23362.7	3573.29	12391.1	5	0.999988	TRUE	0.762196	TRUE	9.7466	TRUE	0.810714	TRUE	0.712994	TRUE	0.0563133	FALSE
NHKKWKVKYYKGLGT	23343.7	3291.29	11013.9	5	1	TRUE	0.806737	TRUE	9.58316	TRUE	0.819643	TRUE	0.853114	TRUE	0.0329383	FALSE
TCIKKAFIGCPPPPK	23324.3	611.677	9624.07	0	0.312708	FALSE	0.19188	FALSE	1.44411	FALSE	0.314881	FALSE	0.306279	FALSE	1.0215	TRUE
DVYHLNRHKLSHSDE	23309	2110.05	9307.13	4	0.99737	TRUE	0.519428	TRUE	1.18761	FALSE	0.664881	TRUE	0.493395	TRUE	0.493945	FALSE
YDGRSRLSSVECLDY	23283	120.412	9029.4	5	0.606282	TRUE	0.644265	TRUE	4.03347	TRUE	0.642857	TRUE	0.592714	TRUE	0.0654337	FALSE
LLFPPKDDHTLKFFI	23276.3	6178.38	14445.3	3	0.293309	FALSE	0.503104	TRUE	2.38047	FALSE	0.63869	TRUE	0.608976	TRUE	0.0372642	FALSE
KKYSQDPTHGFVRGR	23272.3	22033.6	18220.1	4	0.601207	TRUE	0.309849	FALSE	6.8803	TRUE	0.517857	TRUE	0.533122	TRUE	0.323196	FALSE
FECLRRQSSQEEV	23262	8855.27	11817.3	0	0.106546	FALSE	0.0314934	FALSE	0.238483	FALSE	0.269643	FALSE	0.0634045	FALSE	2.9983	TRUE
LGVVSKGQPTLVV	23261.3	17468.1	12369.7	0	0.00519661	FALSE	0	FALSE	0.12716	FALSE	0.207143	FALSE	0.0313299	FALSE	0.828933	FALSE
GMARNDLWYLSLEEV	23239	406.526	2428.97	3	0.9457	TRUE	0.436091	FALSE	0.793076	FALSE	0.655952	TRUE	0.612733	TRUE	0.237501	FALSE
ECGKRFKKNAGLSQH	23238	1388.68	6991.36	3	0.992138	TRUE	0.174931	FALSE	0.47346	FALSE	0.516071	TRUE	0.449267	TRUE	0.468178	FALSE
EFYVQRMHPRVVRGF	23210.3	10198.6	7727.28	5	0.935117	TRUE	0.800288	TRUE	36.6222	TRUE	0.616667	TRUE	0.808755	TRUE	0.0152326	FALSE
HHDYRGMLYRLLGDS	23191.7	1549.98	5041.69	5	0.999106	TRUE	0.790513	TRUE	22.7705	TRUE	0.663095	TRUE	0.843858	TRUE	0.0294537	FALSE
VRDIPMTYIWISM	23191.7	5619.08	7740.83	4	0.8549	TRUE	0.388784	FALSE	14.8505	TRUE	0.633929	TRUE	0.553826	TRUE	0.117013	FALSE
LLLLPLRGQANTGCY	23186.3	79.7963	5520.6	3	0.108498	FALSE	0.583711	TRUE	3.37987	TRUE	0.46369	FALSE	0.463979	TRUE	0.25672	FALSE
APKFYVVTYTGDKDS	23159.7	80.425	5934.87	5	0.999687	TRUE	0.635096	TRUE	2.98564	TRUE	0.664286	TRUE	0.482344	TRUE	0.0614757	FALSE
RDLNSPHSRAMYVYP	23156.3	12598.9	20790.8	4	0.242772	FALSE	0.786944	TRUE	8.95258	TRUE	0.567857	TRUE	0.660371	TRUE	0.117509	FALSE
GNGLLMTPCYTAN	23151.3	6273.47	12756.1	1	0.789056	TRUE	0.0785415	FALSE	1.48436	FALSE	0.3625	FALSE	0.188851	FALSE	0.293299	FALSE
LKVTGKPDAETLKVM	23148.3	46.9706	6149.8	0	0.00290555	FALSE	0.0446606	FALSE	0.090376	FALSE	0.325595	FALSE	0.0370375	FALSE	2.10064	TRUE
RIGCRTIVYWGIGRN	23137	15755.9	20139.4	5	0.978601	TRUE	0.793078	TRUE	12.9695	TRUE	0.760714	TRUE	0.869875	TRUE	0.0988296	FALSE
SFNIGHFTSGPWWQK	23047.3	11904.9	8113.06	5	0.86713	TRUE	0.785687	TRUE	16.8663	TRUE	0.49881	TRUE	0.70193	TRUE	0.572752	FALSE
NQRVEPEWYIPIIPM	23045.3	7254.67	13994.9	3	0.999997	TRUE	0.454902	FALSE	1.15558	FALSE	0.685119	TRUE	0.630303	TRUE	0.149083	FALSE
PPPVPTCSPRTLRCL	22940	7336.14	13844.1	1	0.184979	FALSE	0.472349	FALSE	1.41861	FALSE	0.417857	FALSE	0.380815	TRUE	0.841687	FALSE
TKTLRVAKAIYKRYI	22907.7	5834.52	11728.5	5	0.997475	TRUE	0.815945	TRUE	3.26238	TRUE	0.653571	TRUE	0.822418	TRUE	0.0364799	FALSE
ESFVKDLLLVRQYRV	22883.7	11479.7	12743.9	4	0.84518	TRUE	0.728089	TRUE	2.80215	TRUE	0.477976	FALSE	0.497212	TRUE	0.126154	FALSE
RVKVAEAGHYTMRAF	22856.3	1920.18	5218.73	4	0.153698	FALSE	0.773131	TRUE	3.42593	TRUE	0.5125	TRUE	0.522201	TRUE	0.389262	FALSE
QEHTMTRPSLYPRNS	22850.3	9052.14	8196.28	0	0.372036	FALSE	0.147021	FALSE	0.897299	FALSE	0.440476	FALSE	0.257744	FALSE	0.425893	FALSE
FTFARRKSTMGNWHK	22843.3	5514.11	8253.56	4	0.391103	FALSE	0.803713	TRUE	16.2324	TRUE	0.532143	TRUE	0.665285	TRUE	0.0918249	FALSE
REFYQCDFDIAGNFD	22812.7	629.992	4846.77	5	0.856334	TRUE	0.738374	TRUE	5.76881	TRUE	0.677976	TRUE	0.490841	TRUE	0.0181357	FALSE
ACCEFLESQLDPSNC	22807	217.98	6861.33	0	0.027801	FALSE	0.244236	FALSE	0.382182	FALSE	0.414881	FALSE	0.117491	FALSE	0.229361	FALSE
DDRHCSRFRTLVAHY	22807	6640.8	7832.14	5	0.998786	TRUE	0.731979	TRUE	28.5517	TRUE	0.745833	TRUE	0.891411	TRUE	0.0283656	FALSE
ELETRMSSLQPVELL	22803	2568.57	9399.28	0	0.0190079	FALSE	0.073246	FALSE	0.234098	FALSE	0.257143	FALSE	0.100532	FALSE	7.09509	TRUE
ESNTCCSDWQRHFDV	22799.7	3705.29	13648	5	0.999302	TRUE	0.715804	TRUE	5.23369	TRUE	0.727381	TRUE	0.712246	TRUE	0.790646	FALSE
EFGTIIDWAPRGQFY	22775.7	1517.07	3065.25	4	0.00252425	FALSE	0.779188	TRUE	5.69025	TRUE	0.520238	TRUE	0.387223	TRUE	0.005041	FALSE
DGRFHYGTAFGGSKV	22766.3	217.373	5670.37	2	0.190305	FALSE	0.541254	TRUE	8.83831	TRUE	0.382738	FALSE	0.324477	FALSE	0.0313654	FALSE
GINYREVTFVPGLYK	22761	16501.3	22273.4	5	0.999157	TRUE	0.798508	TRUE	12.4837	TRUE	0.763095	TRUE	0.92122	TRUE	0.109459	FALSE
EVKNHKFTARFFKQP	22710	15226.2	6539.75	5	0.989794	TRUE	0.706738	TRUE	2.5291	TRUE	0.564881	TRUE	0.631251	TRUE	0.699345	FALSE
DKHARTYHVELVRLI	22705.7	13383.6	7322.89	1	0.491458	TRUE	0.295801	FALSE	1.38912	FALSE	0.476786	FALSE	0.297854	FALSE	0.0842173	FALSE
DQLMNEELTERLFVL	22703.3	360.402	5021.22	2	0.716985	TRUE	0.104759	FALSE	0.3584	FALSE	0.47619	FALSE	0.45335	TRUE	1.84784	TRUE
EDFERTDYDQLGNYK	22696.3	7482.33	8603.17	1	0.529765	TRUE	0.211231	FALSE	1.50506	FALSE	0.468452	FALSE	0.256356	FALSE	0.119131	FALSE
PEEEGMMINISIGYR	22679	324.333	2500.29	0	0.00414966	FALSE	0.163248	FALSE	0.964834	FALSE	0.398214	FALSE	0.1794	FALSE	1.89935	TRUE
IGMTRKFGYVDFESA	22676.3	552.658	4561.27	5	0.999304	TRUE	0.767259	TRUE	4.33571	TRUE	0.620833	TRUE	0.749451	TRUE	0.1737	FALSE
QIQVMKIYRKLLPNQ	22674.3	4932	9431	4	0.999883	TRUE	0.521118	TRUE	2.032	FALSE	0.549405	TRUE	0.615073	TRUE	0.767883	FALSE
NLVQETLFHDPWKLL	22643	4535.43	14095.9	5	0.945569	TRUE	0.708175	TRUE	3.84711	TRUE	0.616667	TRUE	0.845128	TRUE	4.81906	TRUE
AVALCVRQHARQQDK	22623.7	871.204	6082.6	0	0.409201	FALSE	0.144692	FALSE	0.240728	FALSE	0.478571	FALSE	0.191759	FALSE	3.79614	TRUE
[truncated: 1,422 more rows]
