# Supplementary material for: A computational method for designing diverse linear epitopes including citrullinated peptides with desired binding affinities to intravenous immunoglobulin
Source: BMC Bioinformatics. 2016 Apr 8;17:155. doi: 10.1186/s12859-016-1008-7 (PMC4826543; doi:10.1186/s12859-016-1008-7)
Supplement: Additional file 3 — Table S3. Classification Test Non-Binders. Set of non-binders in the test set including computational analysis. The peptides in Column A represent the test data set, sorted by Column B. The highest measured values (Max IVIG) are given in Column B, in Column C (mBuffer) the mean of secondary antibody control, and in Column D (mIVIG) the mean of all IVIG measures. In Column E, the sum of all computational methods are summed up whose predictions were correct as outlined in the remaining columns, as in Additional file 2: Table S2. (XLS 1218 kb) [file 12859_2016_1008_MOESM3_ESM.xls]

## Sheet: Nonbinding
Names	MaxIVIG	mBuffer	mIVIG	Correct	El.Manzalawy	El.Manzalawy.Correct	Lustrek	Lustrek.Correct	PWM	Position.Weight.Matrix.Correct	Pavia	Pavia_Working_Group.Correct	Pythia	pythia.Correct	PWM2
LNHIKKCNTVRGVFV	1903	1296.49	381.4	3	0.948234	TRUE	0.362577	FALSE	1.10025	FALSE	0.523214	TRUE	0.49646	TRUE	0.0358706	TRUE
CRRLAEVSKPPKQRC	990	605.786	633	5	0.0125473	TRUE	0.332017	TRUE	0.539944	TRUE	0.325	TRUE	0.200099	TRUE	0.321911	TRUE
VDGCLSSTLEHQV	971.667	23576.2	518.222	5	0.0308549	TRUE	0.000683837	TRUE	0.264065	TRUE	0.232738	TRUE	0.0499766	TRUE	1.39776	FALSE
SDSKENLCVIKQMLK	833.667	977.691	563.933	5	0.0024452	TRUE	0.028025	TRUE	0.210995	TRUE	0.246429	TRUE	0.0535232	TRUE	4.1217	FALSE
SSLAAAEAVPCPNAM	779.667	340.571	389.733	5	0.266721	TRUE	0.015501	TRUE	0.144628	TRUE	0.402381	TRUE	0.105545	TRUE	11.2549	FALSE
SHSDHMTFLQRVKNM	746.667	1058.41	85.4444	2	0.649726	FALSE	0.33337	TRUE	2.24352	TRUE	0.55119	FALSE	0.539148	FALSE	0.118119	TRUE
RRQKYQESQEPLNEV	689	68.4762	198.333	5	0.0122427	TRUE	0.0278284	TRUE	0.146258	TRUE	0.332738	TRUE	0.0679943	TRUE	1.61367	FALSE
QENIQQKSKDIVNKM	682	257.623	263.667	5	0.0267333	TRUE	0.00837375	TRUE	0.192577	TRUE	0.252976	TRUE	0.0652837	TRUE	15.0467	FALSE
TLPPSRDELTKNQVS	654.333	399.881	335.773	5	0.00633179	TRUE	0.00909972	TRUE	0.0590573	TRUE	0.166667	TRUE	0.0165694	TRUE	6.72459	FALSE
SSSSELQESRGLSNF	637	304.81	442.2	5	0.00604944	TRUE	0.057351	TRUE	0.144118	TRUE	0.198214	TRUE	0.105098	TRUE	33.2959	FALSE
LLPLLGAVCASGPRT	602.333	447.333	142	4	0.895321	FALSE	0.0832621	TRUE	0.388215	TRUE	0.407143	TRUE	0.157483	TRUE	0.926238	TRUE
SSELQESRGLSNFTS	523	119.619	129	5	0.0260756	TRUE	0.0745606	TRUE	0.0582873	TRUE	0.222619	TRUE	0.0512816	TRUE	4.85822	FALSE
GRCSNQLPQSITKMQ	519.667	214.353	104.733	5	0.0407682	TRUE	0.0358924	TRUE	0.188742	TRUE	0.341667	TRUE	0.0476929	TRUE	2.07281	FALSE
LKAKKPFTFETQEGK	507	597.857	284.333	5	0.0994564	TRUE	0.0621949	TRUE	0.195184	TRUE	0.330952	TRUE	0.0905792	TRUE	4.11578	FALSE
KSDGEMVLPGFPDAD	491.333	18.825	99.0667	5	0.013219	TRUE	0.0631001	TRUE	0.279138	TRUE	0.208333	TRUE	0.11865	TRUE	3.7714	FALSE
SQVYTLPPSRDELTK	485.667	363.714	218.727	5	0.0276836	TRUE	0.0670583	TRUE	0.33245	TRUE	0.352976	TRUE	0.139264	TRUE	1.86957	FALSE
KDLSDFPLIKKRKDE	425.333	481.6	358	5	0.0190318	TRUE	0.0309587	TRUE	0.298712	TRUE	0.264286	TRUE	0.10071	TRUE	0.687544	TRUE
LQNLLKGKEEQMNTM	389.667	284.789	78.7333	5	0.00230121	TRUE	0.0305085	TRUE	0.0914894	TRUE	0.293452	TRUE	0.0974482	TRUE	2.56218	FALSE
TGEKIFQEDTIPRTQ	384.333	436.19	232.533	5	0.00183603	TRUE	0.00437994	TRUE	0.237211	TRUE	0.142857	TRUE	0.0479328	TRUE	14.4069	FALSE
DSTGKNCVDINECVL	383	11.5392	108.133	5	0.0743228	TRUE	0.0177906	TRUE	0.128782	TRUE	0.377976	TRUE	0.238607	TRUE	3.89196	FALSE
KAHFSSKCRRCRLCD	375	343.933	294.778	1	0.731685	FALSE	0.787335	FALSE	16.2746	FALSE	0.43869	TRUE	0.659302	FALSE	0.318179	TRUE
GMSLTLCFLTLRHKR	372.667	212.315	128.433	0	0.971133	FALSE	0.808119	FALSE	9.84362	FALSE	0.611905	FALSE	0.7716	FALSE	0.176496	TRUE
QQIQQVNMPYVMIPA	372	338.814	35.4861	5	0.093103	TRUE	0.0211897	TRUE	0.465235	TRUE	0.372619	TRUE	0.128386	TRUE	1.46678	FALSE
KLQDDSEMLPKKLLL	361	207.667	154.4	5	0.0042784	TRUE	0.111335	TRUE	0.367167	TRUE	0.346429	TRUE	0.0763822	TRUE	2.92745	FALSE
QTILDDHLSRVLKTL	360.333	154.952	126.333	5	0.225243	TRUE	0.0865249	TRUE	0.604256	TRUE	0.364881	TRUE	0.272831	TRUE	2.34794	FALSE
SQGYDIMEPAAKKCY	358.667	256.133	315.556	4	0.0177796	TRUE	0.312698	TRUE	2.77983	FALSE	0.4125	TRUE	0.27049	TRUE	0.277286	TRUE
ESQGYDIMEPAAKKC	352.333	293.333	304.056	5	0.0102208	TRUE	0.0300366	TRUE	0.133194	TRUE	0.330357	TRUE	0.0704728	TRUE	0.655753	TRUE
VEFVMRHKGAPHLRP	344.667	56.4804	33.25	1	0.38586	TRUE	0.725035	FALSE	4.6835	FALSE	0.515476	FALSE	0.592667	FALSE	0.223863	TRUE
ISIVIFCLETLPEFR	329.333	92.7895	94.8	3	0.894509	FALSE	0.473643	TRUE	2.00801	TRUE	0.457738	TRUE	0.450393	FALSE	0.792484	TRUE
AHVTITTKTADGKCA	325.667	191.267	219.667	5	0.00215922	TRUE	0.0293355	TRUE	0.238897	TRUE	0.198214	TRUE	0.0188951	TRUE	1.28168	FALSE
EAFRHKLAMDTYSGP	321	269.333	258.833	2	0.470035	FALSE	0.542038	FALSE	1.94135	TRUE	0.41369	TRUE	0.39715	FALSE	0.333708	TRUE
AQMHAAVGQLGRARA	320.667	106.578	31.6389	5	0.157476	TRUE	0.382424	TRUE	0.64154	TRUE	0.343452	TRUE	0.155703	TRUE	1.54999	FALSE
HRLPKEMTPVEPATF	314	336	213.533	5	0.0211777	TRUE	0.0938645	TRUE	0.651755	TRUE	0.397619	TRUE	0.218507	TRUE	2.00073	FALSE
GAGDSQLKGVSTFMA	310.667	411	271.944	5	0.0231996	TRUE	0.0765883	TRUE	0.372637	TRUE	0.260119	TRUE	0.101283	TRUE	3.31102	FALSE
DFGKPSDGKAAWTDA	308.333	304.467	274.389	5	0.00112384	TRUE	0.108349	TRUE	0.593969	TRUE	0.258333	TRUE	0.0562201	TRUE	1.3974	FALSE
RNPKDQEALWDMGGS	304.333	301.667	250.667	5	0.0103577	TRUE	0.0485581	TRUE	0.968749	TRUE	0.294643	TRUE	0.235852	TRUE	8.25184	FALSE
PVPYVRPAILEKGQG	304	219.267	271.944	5	0.022053	TRUE	0.0928853	TRUE	0.506658	TRUE	0.3	TRUE	0.130102	TRUE	2.64991	FALSE
PGPPGSSRPVKGQVV	303.333	439	156.917	5	0.00278763	TRUE	0.0304059	TRUE	0.0519596	TRUE	0.302381	TRUE	0.0380649	TRUE	0.385757	TRUE
QVATLMIQMLGRCLQ	303	99.5952	120.2	5	0.345981	TRUE	0.16583	TRUE	1.19875	TRUE	0.402381	TRUE	0.28461	TRUE	3.41976	FALSE
LLDYLQENPKGLDTL	301	176.667	72.4	5	0.00516637	TRUE	0.131334	TRUE	0.99299	TRUE	0.271429	TRUE	0.176524	TRUE	0.351377	TRUE
YLRPLIPAAAPQEPD	301	52.8431	27.7	5	0.00751406	TRUE	0.0504986	TRUE	0.227697	TRUE	0.360714	TRUE	0.119605	TRUE	2.53279	FALSE
VAKLADVPGEILKKA	297	218.467	239.333	5	0.00890506	TRUE	0.0214767	TRUE	0.0389354	TRUE	0.191667	TRUE	0.0504758	TRUE	3.44104	FALSE
SFIMKRGDSFLDGTR	294.333	384.053	59.6667	2	0.116294	TRUE	0.714901	FALSE	3.1131	FALSE	0.440476	TRUE	0.378384	FALSE	0.185178	TRUE
YSLRLASRCSPPAAP	292.333	370.4	270.389	5	0.0188004	TRUE	0.132528	TRUE	0.35045	TRUE	0.32381	TRUE	0.104253	TRUE	0.14911	TRUE
EIDMSNIQEMRARHK	290.333	126.392	28.7639	5	0.201324	TRUE	0.191498	TRUE	0.33964	TRUE	0.320833	TRUE	0.106316	TRUE	4.16433	FALSE
QCPPAAWCCTRAQTP	290	272.767	229.556	5	0.326589	TRUE	0.12683	TRUE	0.812682	TRUE	0.448214	TRUE	0.241701	TRUE	0.493512	TRUE
NFTTHNIPQTFTTAI	283.667	335.667	251.167	5	0.021931	TRUE	0.0123661	TRUE	0.273448	TRUE	0.260714	TRUE	0.0450524	TRUE	0.423533	TRUE
TQKSRIHAEFVQQKN	283.667	3.21429	19.5926	5	0.0191861	TRUE	0.0344709	TRUE	0.0648095	TRUE	0.32381	TRUE	0.0506626	TRUE	3.29546	FALSE
KPEVAQYTHTGLLPQ	283.333	156	203.556	5	0.0222061	TRUE	0.105809	TRUE	0.568132	TRUE	0.299405	TRUE	0.122529	TRUE	2.79771	FALSE
GPGPALPAHSSPGLP	282.333	156.6	199.556	5	0.000314458	TRUE	0.0151195	TRUE	0.165965	TRUE	0.272024	TRUE	0.105819	TRUE	11.1699	FALSE
RYQLEIPENFTTRNL	281.333	376.867	177.667	5	0.0327684	TRUE	0.355249	TRUE	0.578975	TRUE	0.333929	TRUE	0.136332	TRUE	0.397893	TRUE
GKQVGSGVTTDQVQA	279.333	78.3333	114.985	5	0.00281561	TRUE	0.00454608	TRUE	0.0224859	TRUE	0.135119	TRUE	0.0151491	TRUE	4.93422	FALSE
AVAAAPPAPAAASTV	278	25.4524	112.167	5	0.000618384	TRUE	0.00493171	TRUE	0.0263052	TRUE	0.177976	TRUE	0.0246451	TRUE	22.4071	FALSE
LEQPATLQEVASQEV	273.667	182.633	206.861	5	0.000414093	TRUE	0.00963055	TRUE	0.0070734	TRUE	0.082143	TRUE	0.00634409	TRUE	24.4326	FALSE
MKSCKNLKGGLQEVA	272.667	134.733	177.167	5	0.00356365	TRUE	0.0648798	TRUE	0.126293	TRUE	0.211905	TRUE	0.059791	TRUE	1.19165	FALSE
TLFGNTKPRKEKTEM	272.667	151.8	165.444	5	0.0407507	TRUE	0.125596	TRUE	0.327402	TRUE	0.313095	TRUE	0.0897068	TRUE	1.18978	FALSE
CHLDHNFMTASIPTH	271.667	331.4	232	5	0.00483914	TRUE	0.126993	TRUE	2.00285	TRUE	0.359524	TRUE	0.139862	TRUE	0.362404	TRUE
RSRLIKTHIMRPH	268	5027.28	133.5	3	0.564977	FALSE	0.375783	TRUE	5.46465	FALSE	0.389881	TRUE	0.281206	TRUE	0.123854	TRUE
DMKNQRKFAVGFRPH	264.667	375.733	121.972	0	0.644132	FALSE	0.778188	FALSE	10.1646	FALSE	0.492262	FALSE	0.648436	FALSE	1.05793	FALSE
LGMSGNSEPKKCLRT	264	376.067	217.611	5	0.0164861	TRUE	0.0732983	TRUE	0.297767	TRUE	0.453571	TRUE	0.106835	TRUE	0.972326	TRUE
YFILLLIIFLLEIIA	263.667	125.833	132.333	4	0	TRUE	0.0649272	TRUE	1.90079	TRUE	0.517857	FALSE	0.068565	TRUE	0.0252274	TRUE
GQARDLRCPLTAPLA	263.333	206.933	234.222	5	0.386732	TRUE	0.119695	TRUE	0.554307	TRUE	0.407143	TRUE	0.259725	TRUE	4.78686	FALSE
APSPTLRRKLEESAS	262.667	84.4667	148.5	5	0.0026724	TRUE	0.0117043	TRUE	0.0216395	TRUE	0.210119	TRUE	0.0257696	TRUE	1.83214	FALSE
EVMRKPRCGVPDVGH	260.333	542.216	132.333	4	0.169632	TRUE	0.311697	TRUE	1.80359	TRUE	0.4375	TRUE	0.402225	FALSE	1.57077	FALSE
APFQTPGSGLWNTLS	259	156.667	194.944	5	0.0171304	TRUE	0.431332	TRUE	0.556418	TRUE	0.384524	TRUE	0.135544	TRUE	1.59893	FALSE
MKTGGPFASGFHPGS	258.667	251.067	178.25	4	0.0912572	TRUE	0.355094	TRUE	2.88041	FALSE	0.446429	TRUE	0.347875	TRUE	1.5797	FALSE
PSQASRVKCLAPFQT	258	285.167	219.972	5	0.152875	TRUE	0.21897	TRUE	0.253599	TRUE	0.318452	TRUE	0.107569	TRUE	6.10087	FALSE
NFYHHKTGCNPKSML	257.667	1706.47	142.111	1	0.540984	FALSE	0.3734	TRUE	23.1309	FALSE	0.530357	FALSE	0.672035	FALSE	0.188665	TRUE
TCWEWQEAHEPGMDQ	253.667	583.333	192.667	5	0.07335	TRUE	0.0618349	TRUE	0.464849	TRUE	0.419048	TRUE	0.161733	TRUE	0.430855	TRUE
LEKNYSHQVGELPHG	252.333	341.6	223.222	5	0.0485896	TRUE	0.157084	TRUE	0.425827	TRUE	0.400595	TRUE	0.084455	TRUE	0.676798	TRUE
LPVEKPCRWDQEPKS	251	1347.67	341	5	0.282898	TRUE	0.0396217	TRUE	0.104708	TRUE	0.344048	TRUE	0.075755	TRUE	1.79072	FALSE
LGQTPASPARYSP	250.667	4135.8	36.5	5	0.0476799	TRUE	0.00835534	TRUE	0.583081	TRUE	0.283333	TRUE	0.0543609	TRUE	1.66288	FALSE
TMNHPQMQAPSGMNG	247.667	266.981	79.4667	5	0.018189	TRUE	0.0654854	TRUE	0.335885	TRUE	0.339286	TRUE	0.0680282	TRUE	2.09729	FALSE
VQYGKEKANKDRVFA	244.667	231.433	174.944	5	0.012362	TRUE	0.159861	TRUE	0.63245	TRUE	0.331548	TRUE	0.138046	TRUE	0.799998	TRUE
AAACEVNDLGEEEEE	243.667	184.2	169.917	5	0.0112356	TRUE	0.0262469	TRUE	0.00737528	TRUE	0.132143	TRUE	0.031137	TRUE	18.3882	FALSE
SMKDEEYEQMVKE	243.333	25678.7	81.7778	5	0.0297366	TRUE	0	TRUE	0.207144	TRUE	0.270238	TRUE	0.0446022	TRUE	10.1242	FALSE
TTIKNNGFWNKDKRS	242.333	137.967	183.278	5	0.174219	TRUE	0.0614505	TRUE	1.00391	TRUE	0.421429	TRUE	0.183692	TRUE	0.810509	TRUE
TELFKDLSDFPLIKK	242	420.667	203.611	5	0.0169583	TRUE	0.104005	TRUE	1.06457	TRUE	0.304167	TRUE	0.268915	TRUE	2.04995	FALSE
VFIVFTDNETFAGGV	241.667	201.367	88.2667	5	0.0589022	TRUE	0.455692	TRUE	1.43815	TRUE	0.394048	TRUE	0.247038	TRUE	0.0984261	TRUE
EAKKRRTASPPALPK	241	130.4	166.444	5	0.009619	TRUE	0.027029	TRUE	0.117101	TRUE	0.224405	TRUE	0.0933381	TRUE	15.225	FALSE
VHSAQTEKEKKKESS	240.667	89.5714	95.6	5	0.000300583	TRUE	0.0148694	TRUE	0.0277116	TRUE	0.133929	TRUE	0.01907	TRUE	26.5442	FALSE
KPSIESYSEDDESKF	240.333	197.467	190.222	5	0.00352979	TRUE	0.0454052	TRUE	0.141485	TRUE	0.24881	TRUE	0.0618658	TRUE	7.55084	FALSE
KLADVPGEILKKAAH	239.333	153.333	190.278	5	0.00351212	TRUE	0.0282418	TRUE	0.185394	TRUE	0.210119	TRUE	0.108014	TRUE	8.20654	FALSE
IDKLVQGISFSQPTC	238.667	38.2143	68.0667	5	0.223849	TRUE	0.0263204	TRUE	0.364382	TRUE	0.349405	TRUE	0.174313	TRUE	3.29881	FALSE
RKALKNPSEEYGKIL	237	230.467	240.611	5	0.00204286	TRUE	0.103474	TRUE	0.219064	TRUE	0.283929	TRUE	0.0803799	TRUE	1.06466	FALSE
IQFKNMRRKELKPST	236.333	274.6	165.417	4	0.960383	FALSE	0.239073	TRUE	0.424528	TRUE	0.408333	TRUE	0.300209	TRUE	0.85253	TRUE
SPKMLPDPQCLVRRE	236	407.286	310.417	3	0.664099	FALSE	0.135142	TRUE	0.216926	TRUE	0.503571	FALSE	0.356177	TRUE	0.669594	TRUE
EQRQSRNQSTTYPVY	235	195.933	180.278	5	0.00959442	TRUE	0.0944599	TRUE	0.73745	TRUE	0.28631	TRUE	0.181939	TRUE	0.826633	TRUE
VKSYLQQHNIPQREV	233.333	262.2	138.222	4	0.506352	FALSE	0.10162	TRUE	0.41393	TRUE	0.442857	TRUE	0.307001	TRUE	0.581278	TRUE
STKDIYQDLNRLLKG	233	1460.33	347.778	5	0.166054	TRUE	0.0691374	TRUE	0.862252	TRUE	0.429167	TRUE	0.307628	TRUE	1.61261	FALSE
SALNTHKRIHTGEKP	232	75.4667	157.5	5	0.0795463	TRUE	0.085891	TRUE	0.222168	TRUE	0.35119	TRUE	0.170552	TRUE	0.985146	TRUE
LIKDLKKANLCTLAE	230.333	337.733	198.722	5	0.0174235	TRUE	0.0123843	TRUE	0.13835	TRUE	0.2375	TRUE	0.0841085	TRUE	1.09882	FALSE
GESQGYDIMEPAAKK	229.667	121.067	153.611	5	0.0054706	TRUE	0.012577	TRUE	0.165945	TRUE	0.339881	TRUE	0.06958	TRUE	14.4569	FALSE
QEGQDTIRGHPGSSR	227.333	23.2204	2.7	5	0.00869215	TRUE	0.0169745	TRUE	0.185695	TRUE	0.154762	TRUE	0.0589767	TRUE	4.29202	FALSE
LNVREASHKQIMEKC	225.667	673.619	528.5	5	0.0121352	TRUE	0.0705812	TRUE	0.205069	TRUE	0.252976	TRUE	0.0621108	TRUE	1.03622	FALSE
EDTTGSQSLAALLNK	225.333	876.733	216.111	5	0.000540266	TRUE	0.00801816	TRUE	0.113876	TRUE	0.178571	TRUE	0.030431	TRUE	13.1644	FALSE
FYSIRKQYISEESTL	225	443.133	294.167	2	0.607244	FALSE	0.578468	FALSE	1.17055	TRUE	0.46131	TRUE	0.432858	FALSE	0.258271	TRUE
GCRKSCSGFVQSDSK	224.667	366.619	131.733	5	0.0795109	TRUE	0.0995565	TRUE	0.482309	TRUE	0.394643	TRUE	0.181599	TRUE	0.40407	TRUE
AVALGGVALSVVIAA	220.667	125.25	6.75	5	0.0026027	TRUE	0.198296	TRUE	0.0530926	TRUE	0.314286	TRUE	0.0574634	TRUE	1.58567	FALSE
EDFLVRSFYLKNVQT	220.667	321.306	44.9333	3	0.77393	FALSE	0.644123	FALSE	1.13154	TRUE	0.425595	TRUE	0.268079	TRUE	0.0583867	TRUE
PGQGGVLRRRSRGAG	219.667	24.6	91.6667	5	0.107632	TRUE	0.103982	TRUE	0.721733	TRUE	0.341071	TRUE	0.223143	TRUE	0.622839	TRUE
PSALSEQTEALIHRA	219.667	127.2	144.444	5	0.00775387	TRUE	0.0605069	TRUE	0.115467	TRUE	0.22619	TRUE	0.0961976	TRUE	19.8607	FALSE
PSSSSLRNSSPIRMA	219.667	128.5	171.111	5	0.000418712	TRUE	0.0202991	TRUE	0.28894	TRUE	0.272619	TRUE	0.0624806	TRUE	16.5763	FALSE
PGSMGAGQRLGSSGT	218	63.9902	32.0694	5	0.0153781	TRUE	0.0156024	TRUE	0.315829	TRUE	0.330357	TRUE	0.0824473	TRUE	1.73495	FALSE
HEFLVKPSFDPNLSE	217.667	234.667	197.5	5	0.0138768	TRUE	0.11854	TRUE	0.313721	TRUE	0.248214	TRUE	0.106507	TRUE	1.13617	FALSE
RVAPEEHPTLLTEAP	217.333	383.787	14.3	5	0.0363462	TRUE	0.00522737	TRUE	0.0359865	TRUE	0.186905	TRUE	0.0334946	TRUE	5.22302	FALSE
SHSDSPAWSLSGRDE	217.333	684.6	237.556	5	0.00945709	TRUE	0.0339297	TRUE	0.0662231	TRUE	0.209524	TRUE	0.0294573	TRUE	0.574509	TRUE
QQFTHAGQGGLIEEP	216.333	68.4667	118.944	5	0.00846879	TRUE	0.0182316	TRUE	0.109369	TRUE	0.220238	TRUE	0.062843	TRUE	4.04234	FALSE
CINSAMPKGKSHKPF	216	318.133	149.944	5	0.00851794	TRUE	0.407902	TRUE	1.03486	TRUE	0.285714	TRUE	0.23963	TRUE	2.05552	FALSE
MATMAQLQSPHGERP	215.333	70.8333	130.25	5	0.0042481	TRUE	0.115571	TRUE	0.356717	TRUE	0.295238	TRUE	0.0555942	TRUE	4.64728	FALSE
DGKKKETNFTSKTYT	215	80	121.333	5	0.00604709	TRUE	0.128384	TRUE	0.591055	TRUE	0.380952	TRUE	0.166177	TRUE	1.92232	FALSE
EQFEREKEREAQQES	215	32	24.4	5	0.00344902	TRUE	0.0105492	TRUE	0.00986709	TRUE	0.207738	TRUE	0.0143455	TRUE	36.4126	FALSE
LASKKRTDRFNIKSR	215	168.267	164.833	5	0.0161027	TRUE	0.223847	TRUE	0.957105	TRUE	0.291667	TRUE	0.18429	TRUE	0.897625	TRUE
ELHPCKYCKRFLELI	214.333	407.267	180.556	0	0.552262	FALSE	0.752967	FALSE	6.99356	FALSE	0.594048	FALSE	0.476598	FALSE	0.0881065	TRUE
DLEKKMQSTLISAAR	214	461.867	121.444	5	0.0130636	TRUE	0.0284492	TRUE	0.224409	TRUE	0.228571	TRUE	0.0495089	TRUE	3.03253	FALSE
ASPAVQPDAALQRLA	213.333	151.268	82.5333	5	0.000495262	TRUE	0.0389508	TRUE	0.0775135	TRUE	0.226786	TRUE	0.0436134	TRUE	20.1125	FALSE
AELGPCSFPGRKETG	212	181.476	107.533	5	0.138904	TRUE	0.106505	TRUE	0.630536	TRUE	0.370238	TRUE	0.120709	TRUE	0.624821	TRUE
ATEVNWDEEKECFES	211.333	125.933	155.389	5	0.011079	TRUE	0.0580674	TRUE	0.0654012	TRUE	0.191667	TRUE	0.0471942	TRUE	11.9436	FALSE
DYFSLEIDESEVPGS	211	143.6	167.889	5	0.00376891	TRUE	0.0670892	TRUE	0.0822682	TRUE	0.31131	TRUE	0.0605942	TRUE	0.835898	TRUE
VIGKLVGMGGHLGGR	210.333	80.4333	130.806	0	0.980121	FALSE	0.582419	FALSE	3.47839	FALSE	0.591667	FALSE	0.638133	FALSE	0.218391	TRUE
FSLYACASPKTPIQA	210	245.133	192.444	5	0.0319179	TRUE	0.211036	TRUE	0.566037	TRUE	0.472619	TRUE	0.22298	TRUE	0.115483	TRUE
LADGKASGETLLQKM	208.667	105.133	131.5	5	0.000272184	TRUE	0.0328879	TRUE	0.118864	TRUE	0.255952	TRUE	0.0393123	TRUE	5.56116	FALSE
EIIGITSKKQAMSLP	208	339.619	131.267	5	0.0217902	TRUE	0.0455332	TRUE	0.120379	TRUE	0.248214	TRUE	0.0888091	TRUE	2.96753	FALSE
RFAGEICGFKIHGQN	208	25.5	102.417	5	0.266179	TRUE	0.270388	TRUE	1.60782	TRUE	0.479167	TRUE	0.253384	TRUE	0.420707	TRUE
NLMANRPAKYKDANI	207.667	65.0333	85.1667	5	0.00470612	TRUE	0.0516057	TRUE	0.644451	TRUE	0.252976	TRUE	0.076819	TRUE	0.341023	TRUE
WVKRKEVQKHAESTE	207	98.4	111.556	5	0.00684627	TRUE	0.0178393	TRUE	0.0744703	TRUE	0.302976	TRUE	0.0458215	TRUE	0.581048	TRUE
AMDTEFPGVVARPIG	206.667	125.767	135.556	5	0.0210179	TRUE	0.239593	TRUE	0.637544	TRUE	0.289286	TRUE	0.123624	TRUE	3.69698	FALSE
MGGEAPELALDPVPQ	206.667	110.8	122.056	5	0.0074224	TRUE	0.0512024	TRUE	0.0682617	TRUE	0.232738	TRUE	0.0737642	TRUE	9.84015	FALSE
TEIAKLGPVCVSAPA	205.667	107.767	112.806	5	0.00866066	TRUE	0.0198625	TRUE	0.120314	TRUE	0.223214	TRUE	0.0529674	TRUE	2.97336	FALSE
VPCQEGKEYTDKAHF	205.667	158.267	143.444	5	0.0107473	TRUE	0.116721	TRUE	1.29979	TRUE	0.2625	TRUE	0.188737	TRUE	1.38133	FALSE
KNVFKARKIICGIIR	205	139.048	119.067	5	0.0166202	TRUE	0.179828	TRUE	2.34085	TRUE	0.333929	TRUE	0.239879	TRUE	0.401567	TRUE
KATLCSMKGCMRALV	204.667	562.2	145.333	4	0.0865932	TRUE	0.613017	FALSE	2.43328	TRUE	0.348214	TRUE	0.340151	TRUE	0.767312	TRUE
LQKQSTFPQSSKDIP	204.667	112.267	161.333	5	0.0019717	TRUE	0.00674528	TRUE	0.0605412	TRUE	0.175595	TRUE	0.0321596	TRUE	37.2336	FALSE
LGPVCVSAPASMLPV	202.667	70.7	117.5	5	0.0123571	TRUE	0.0638848	TRUE	0.316432	TRUE	0.257143	TRUE	0.104733	TRUE	2.15842	FALSE
NGDVFETFMFPCQHC	202.667	177.4	170.389	2	0.0234102	TRUE	0.616782	FALSE	8.33538	FALSE	0.334524	TRUE	0.391905	FALSE	0.12825	TRUE
CPMGWGRLGAPRTRR	202.333	245.333	96.3611	0	0.980584	FALSE	0.758967	FALSE	5.81113	FALSE	0.591667	FALSE	0.655739	FALSE	0.0609417	TRUE
HFPPHPSGPSRTSSL	201.667	45.2333	109.417	5	0.000360809	TRUE	0.0608656	TRUE	0.557809	TRUE	0.379762	TRUE	0.116271	TRUE	0.728587	TRUE
KAQSLTLGHFKEQLS	201.333	117.809	66.4	5	0.178612	TRUE	0.111735	TRUE	0.19471	TRUE	0.32619	TRUE	0.122169	TRUE	8.07752	FALSE
YSIRKQYISEESTLS	201.333	314.4	160.944	5	0.353366	TRUE	0.271595	TRUE	0.26954	TRUE	0.393452	TRUE	0.243575	TRUE	1.97937	FALSE
FCHKPCPPDVNMESS	201	123.467	127.5	5	0.00958391	TRUE	0.0865437	TRUE	0.177761	TRUE	0.343452	TRUE	0.105914	TRUE	0.0650028	TRUE
PRGKRRAKAGSRSRN	200.333	331.13	40.8667	5	0.347136	TRUE	0.1139	TRUE	0.381565	TRUE	0.35	TRUE	0.170572	TRUE	0.849295	TRUE
FQGSVEDTTGSQSLA	200	611.333	189.722	5	0.00400019	TRUE	0.0101609	TRUE	0.0845869	TRUE	0.136905	TRUE	0.0313902	TRUE	6.87555	FALSE
QVSAKGTWRKIKENE	200	214.2	90.25	5	0.00568623	TRUE	0.0416221	TRUE	0.144886	TRUE	0.217857	TRUE	0.0393512	TRUE	1.35943	FALSE
VFPMLSQSMAHRGMM	199.667	1957.11	70.25	0	0.516552	FALSE	0.792588	FALSE	32.418	FALSE	0.498214	FALSE	0.670964	FALSE	0.837149	TRUE
SSHICPYCNREFTYI	199.333	208.867	192.667	2	0.0505635	TRUE	0.809922	FALSE	6.15539	FALSE	0.426786	TRUE	0.464918	FALSE	0.047011	TRUE
TIEYNDGRPAKRHDI	199.333	154.667	121.667	5	0.0101366	TRUE	0.0414129	TRUE	1.1204	TRUE	0.239286	TRUE	0.0812063	TRUE	0.0369784	TRUE
SILSASSESSEKSKK	198.333	109.067	145.611	5	0.00116264	TRUE	0.00408547	TRUE	0.0159115	TRUE	0.217262	TRUE	0.0139638	TRUE	53.8754	FALSE
DWYLAYKASPGNLSQ	197.333	188.867	208.889	4	0.309498	TRUE	0.337263	TRUE	2.44727	TRUE	0.524405	FALSE	0.267893	TRUE	0.149753	TRUE
IGPGEPASLGPTFTN	197	53.0667	111.333	5	0.00727401	TRUE	0.0547949	TRUE	0.316322	TRUE	0.211905	TRUE	0.113173	TRUE	5.27655	FALSE
KMSYTSPGRQMSQQN	197	136.3	118.556	5	0.00477747	TRUE	0.0426327	TRUE	0.262777	TRUE	0.243452	TRUE	0.0581083	TRUE	0.98447	TRUE
SPGLPPPALSPSKVH	196.667	53.7667	131.917	5	0.00219434	TRUE	0.0432211	TRUE	0.0823002	TRUE	0.230357	TRUE	0.0329765	TRUE	2.25361	FALSE
DWVKVGSTKAVSRFH	196.333	119.933	113.222	2	0.296177	TRUE	0.409131	TRUE	5.75277	FALSE	0.520238	FALSE	0.465865	FALSE	0.513091	TRUE
DLAHKIHSANHMDDN	195.333	61.3	56.6389	5	0.0883467	TRUE	0.0593282	TRUE	1.33084	TRUE	0.325595	TRUE	0.11463	TRUE	2.09005	FALSE
FTHAGQGGLIEEPTG	195	177.333	115.222	5	0.0190153	TRUE	0.0115007	TRUE	0.210673	TRUE	0.252381	TRUE	0.10942	TRUE	1.50338	FALSE
WDMMEQKQVVPPFKP	195	162	124.611	5	0.194268	TRUE	0.457902	TRUE	0.708876	TRUE	0.408333	TRUE	0.189944	TRUE	0.413294	TRUE
EAYDTLIKDLKKANL	194.667	875.267	117.611	5	0.0401282	TRUE	0.0330207	TRUE	0.37757	TRUE	0.327976	TRUE	0.0877844	TRUE	3.60884	FALSE
RGLCSIYHKKCSTQE	194.667	577.4	212.389	2	0.940987	FALSE	0.325191	TRUE	1.1384	TRUE	0.570238	FALSE	0.476024	FALSE	0.184924	TRUE
DDMPRVYCVEGTPIN	194	278.733	127.667	5	0.006127	TRUE	0.149802	TRUE	1.28249	TRUE	0.310119	TRUE	0.107929	TRUE	1.55903	FALSE
AQLQSPHALYSHKPE	193.667	189	128.111	5	0.0231191	TRUE	0.125006	TRUE	0.358537	TRUE	0.259524	TRUE	0.226158	TRUE	5.16537	FALSE
LHEQPPEHLRQRAGL	193.667	33.7143	85.6	5	0.0662908	TRUE	0.0826091	TRUE	0.331782	TRUE	0.363095	TRUE	0.162806	TRUE	2.12188	FALSE
KRCESTPSEKEKKKK	193.333	164.067	122.5	5	0.0431105	TRUE	0.0159037	TRUE	0.057987	TRUE	0.310119	TRUE	0.0895052	TRUE	8.24993	FALSE
FGQIENHLRKLPDIE	193	182.733	158.333	5	0.0112867	TRUE	0.0761105	TRUE	0.408815	TRUE	0.214286	TRUE	0.129625	TRUE	0.814113	TRUE
NLINAEERRDVSLKD	193	3360.6	142.222	5	0.0229612	TRUE	0.00312925	TRUE	0.11861	TRUE	0.311905	TRUE	0.0582109	TRUE	1.80648	FALSE
QVLFEKGNLSKETKT	193	223.267	167.833	5	0.00069003	TRUE	0.0211611	TRUE	0.0962538	TRUE	0.21131	TRUE	0.0391964	TRUE	4.87695	FALSE
VPSCSLSLPLSISTT	193	365	182.222	5	0.00540588	TRUE	0.0433537	TRUE	0.0787082	TRUE	0.23631	TRUE	0.0467689	TRUE	2.22543	FALSE
ALKQPPAPPPPPPPV	192.333	46.5714	90.7333	5	0.106674	TRUE	0.0299194	TRUE	0.0329112	TRUE	0.175595	TRUE	0.05106	TRUE	5.31502	FALSE
SPIRMAKITHVEGKK	192.333	118	161.5	5	0.0194417	TRUE	0.083775	TRUE	0.270865	TRUE	0.213095	TRUE	0.133187	TRUE	0.946101	TRUE
LTCILLEHKVVLQSR	192	91.463	39.2	5	0.00466968	TRUE	0.0633533	TRUE	0.343475	TRUE	0.344048	TRUE	0.0850026	TRUE	0.309828	TRUE
VYSLLSMLGTHDKDD	191.667	416.2	181.333	3	0.477764	FALSE	0.383864	TRUE	1.29954	TRUE	0.441071	TRUE	0.407453	FALSE	0.215234	TRUE
SAFSSVCNQQPLDLS	191.333	52.4667	107.833	5	0.0307468	TRUE	0.0646281	TRUE	0.151692	TRUE	0.217857	TRUE	0.0513067	TRUE	6.28984	FALSE
VSCIPTDWVKVGSTK	191.333	159.533	135.25	5	0.0225827	TRUE	0.0532588	TRUE	0.256189	TRUE	0.251786	TRUE	0.111966	TRUE	0.126141	TRUE
TQINRRRHERRHEAG	190.667	193	170.056	5	0.0350328	TRUE	0.0164136	TRUE	1.45361	TRUE	0.381548	TRUE	0.190233	TRUE	1.08659	FALSE
AAKKCYLEREQGEKN	190.333	227.8	159.278	5	0.00539054	TRUE	0.0198118	TRUE	0.100454	TRUE	0.308929	TRUE	0.0446756	TRUE	4.87087	FALSE
CWEWQEAHEPGMDQD	190	917.2	178.944	5	0.0646811	TRUE	0.0636102	TRUE	0.334132	TRUE	0.396429	TRUE	0.133011	TRUE	0.273761	TRUE
DQEALWDMGQLACSR	189.667	144.933	144.722	5	0.0398525	TRUE	0.168007	TRUE	0.611231	TRUE	0.35119	TRUE	0.231524	TRUE	1.55433	FALSE
GLSKEALIQALGEPG	189.667	187.533	106.028	5	0.00238271	TRUE	0.0338221	TRUE	0.0809924	TRUE	0.298214	TRUE	0.0593393	TRUE	22.0834	FALSE
LSIHYLMLPRVREEL	189.333	24.575	38.6667	1	0.837311	FALSE	0.638516	FALSE	4.05249	FALSE	0.468452	TRUE	0.613081	FALSE	0.142371	TRUE
ERLLSKIHNVGSPLK	188	258.6	196.667	5	0.0041328	TRUE	0.0671856	TRUE	0.368285	TRUE	0.25119	TRUE	0.132387	TRUE	1.41242	FALSE
LIEIGCEDKTLAFKM	188	528.333	155.222	5	0.0079069	TRUE	0.123497	TRUE	0.87827	TRUE	0.260119	TRUE	0.160927	TRUE	0.69236	TRUE
PLMDKNRIEERLNLV	188	146.867	132.056	5	0.00539464	TRUE	0.0690493	TRUE	0.288033	TRUE	0.217262	TRUE	0.120089	TRUE	1.24448	FALSE
PQLPPHIATEIDRRK	187.667	82.7	113.056	5	0.0114321	TRUE	0.0184906	TRUE	0.226847	TRUE	0.279167	TRUE	0.106456	TRUE	2.69844	FALSE
SEMFLPLRSRTVSRQ	187.333	44.2143	61.0667	4	0.578046	FALSE	0.311408	TRUE	0.339311	TRUE	0.474405	TRUE	0.251753	TRUE	0.205272	TRUE
TDINSKGLELRKTVT	187.333	76.4667	117.861	5	0.0102192	TRUE	0.023846	TRUE	0.11918	TRUE	0.321429	TRUE	0.0972183	TRUE	2.05715	FALSE
EVQKTCRKHRKENQG	187	238.667	116.417	5	0.0259749	TRUE	0.0383618	TRUE	0.290077	TRUE	0.213095	TRUE	0.0542652	TRUE	3.79135	FALSE
KQYISEESTLSGQQS	187	96.8667	143.278	5	0.0160546	TRUE	0.032966	TRUE	0.0288752	TRUE	0.159524	TRUE	0.042061	TRUE	7.49214	FALSE
LLKPYTGSKSKEAQK	187	952.733	168.944	5	0.00602732	TRUE	0.0375926	TRUE	0.207719	TRUE	0.234524	TRUE	0.0546886	TRUE	0.676415	TRUE
VRYGQPATSETAEVP	187	63.6667	81.4444	5	0.0066966	TRUE	0.0192169	TRUE	0.0721906	TRUE	0.208929	TRUE	0.0691416	TRUE	4.05981	FALSE
LLNEYNGIDLPVENP	186.333	96.5333	127.917	5	0.024796	TRUE	0.102112	TRUE	0.325249	TRUE	0.191071	TRUE	0.0679776	TRUE	1.26282	FALSE
MSRCRNSYTEQELKP	186.333	93.4762	58.5333	5	0.0682942	TRUE	0.166772	TRUE	0.408962	TRUE	0.468452	TRUE	0.300798	TRUE	0.382428	TRUE
AVGIGIACVQVFGMI	186	539.167	93.5	5	0.19862	TRUE	0.0830069	TRUE	1.24113	TRUE	0.354167	TRUE	0.173058	TRUE	0.4009	TRUE
NATLMQPGVNGPMGT	186	108.519	53.4	5	0.0158293	TRUE	0.0171726	TRUE	0.684283	TRUE	0.270833	TRUE	0.124545	TRUE	4.59461	FALSE
SKSANKRSKKHLYAA	186	321.933	97.5556	5	0.172519	TRUE	0.320759	TRUE	0.591193	TRUE	0.36369	TRUE	0.136496	TRUE	0.538832	TRUE
ADLSENKREDGSAKQ	185.667	477.133	180.389	5	0.00177851	TRUE	0.0066749	TRUE	0.0202205	TRUE	0.104762	TRUE	0.03131	TRUE	5.92017	FALSE
TCQDMEKRAQRRIAR	185	187.333	142.611	5	0.0235742	TRUE	0.166586	TRUE	0.38023	TRUE	0.254167	TRUE	0.0753182	TRUE	0.122296	TRUE
ALDPVPQDASTKKLS	184.667	57.2667	111.778	5	0.00171969	TRUE	0.00565982	TRUE	0.0807458	TRUE	0.18631	TRUE	0.061795	TRUE	36.7524	FALSE
LLEEPKTTSEETLED	184.667	74.4	107.917	5	0.000382051	TRUE	0.0669454	TRUE	0.0202192	TRUE	0.200595	TRUE	0.0158214	TRUE	36.7371	FALSE
AYERQKNPSKEERET	184.333	61	102.528	5	0.00126884	TRUE	0.0127223	TRUE	0.0543418	TRUE	0.2125	TRUE	0.0274054	TRUE	4.03363	FALSE
GIHVAELANFPKHVI	184.333	84.2	105.694	5	0.0163682	TRUE	0.132906	TRUE	0.521921	TRUE	0.231548	TRUE	0.146908	TRUE	0.366324	TRUE
AAASPGACPPPRGQR	183.333	121.619	113.667	5	0.00700055	TRUE	0.00790224	TRUE	0.192978	TRUE	0.345238	TRUE	0.0620847	TRUE	2.73101	FALSE
EGLAEYIVEFLKKKA	183	227	163.389	5	0.0800268	TRUE	0.172531	TRUE	0.276757	TRUE	0.329167	TRUE	0.149822	TRUE	0.900396	TRUE
LKDITSDSEIQTSEM	183	262.667	119.667	5	0.00137443	TRUE	0.00346644	TRUE	0.0558087	TRUE	0.214881	TRUE	0.0201095	TRUE	6.71761	FALSE
KSYLQQHNIPQREVV	182.333	568.867	99.5556	5	0.15994	TRUE	0.0661863	TRUE	0.192945	TRUE	0.408333	TRUE	0.151657	TRUE	0.345941	TRUE
AFLQPLSKPPVQSAP	182	543.8	288.333	5	0.00262761	TRUE	0.0178968	TRUE	0.0569678	TRUE	0.299405	TRUE	0.0246473	TRUE	0.759673	TRUE
ARHKAVEFSSGAKSP	182	105.5	127.389	5	0.0117352	TRUE	0.0323203	TRUE	0.145193	TRUE	0.227976	TRUE	0.0550888	TRUE	0.834289	TRUE
AHSLVLVDELGRGTA	181.667	125.8	144.222	5	0.00502251	TRUE	0.0763743	TRUE	0.2674	TRUE	0.239286	TRUE	0.112196	TRUE	1.59665	FALSE
ASQATTLHVPARTLP	181.333	22.5333	77.1111	5	0.044007	TRUE	0.0428572	TRUE	0.174373	TRUE	0.272619	TRUE	0.12458	TRUE	9.73914	FALSE
HKRPKAKYIIWPRID	181.333	162.509	82.9333	2	0.0930493	TRUE	0.595009	FALSE	8.81233	FALSE	0.480357	FALSE	0.356553	TRUE	0.148357	TRUE
KEFCCDSALPQSRVQ	181.333	84.8333	115.944	5	0.0785806	TRUE	0.103653	TRUE	0.176304	TRUE	0.292262	TRUE	0.0984586	TRUE	1.01874	FALSE
PVPGEPAKPKTSAHH	181	68.3809	98.6	5	0.00236866	TRUE	0.00676361	TRUE	0.103921	TRUE	0.22619	TRUE	0.0303626	TRUE	4.78278	FALSE
AETDSDPMVPSCSLS	180.667	132.4	133.722	5	0.00188769	TRUE	0.0384537	TRUE	0.0671474	TRUE	0.271429	TRUE	0.0688764	TRUE	7.45337	FALSE
SFKQEELENEGLKPR	180.667	545.867	110.167	5	0.049588	TRUE	0.157765	TRUE	0.0674962	TRUE	0.404167	TRUE	0.257428	TRUE	10.0075	FALSE
DELEDEGEEEASMPN	180.333	81.6667	83.75	5	0.000650904	TRUE	0.0264104	TRUE	0.00872988	TRUE	0.110714	TRUE	0.023318	TRUE	76.1222	FALSE
ILRAMQRADEALNKD	180.333	157.133	152.5	5	0.102033	TRUE	0.034195	TRUE	0.256276	TRUE	0.342262	TRUE	0.139481	TRUE	7.1399	FALSE
KKKRDERPLFPQILA	180	174	138.556	5	0.0194281	TRUE	0.0904389	TRUE	0.190802	TRUE	0.360714	TRUE	0.116849	TRUE	2.69162	FALSE
KQLNQAHSVPKTKNS	180	4894.14	43.25	5	0.00445707	TRUE	0.0298684	TRUE	0.127791	TRUE	0.27619	TRUE	0.0619036	TRUE	6.43088	FALSE
SSSTSPVSKKAHPLR	180	68.2	109.944	5	0.000265314	TRUE	0.0038966	TRUE	0.434099	TRUE	0.283929	TRUE	0.0696541	TRUE	16.9903	FALSE
IGCEEEEQEMAKPIV	179.667	114.133	139.5	5	0.0339981	TRUE	0.0222057	TRUE	0.0522822	TRUE	0.207143	TRUE	0.0899775	TRUE	5.95667	FALSE
SEVTPAMQIPELKKR	179.333	85.6333	134.278	5	0.18679	TRUE	0.0226645	TRUE	0.0645122	TRUE	0.243452	TRUE	0.0506638	TRUE	1.4339	FALSE
GLDPRPGWLGETPQA	179	355	144.889	3	0.480973	FALSE	0.0874358	TRUE	0.163826	TRUE	0.555952	FALSE	0.228029	TRUE	0.462465	TRUE
SKCKKPLQGSGNHAQ	179	448.762	79.6667	5	0.0216341	TRUE	0.0308019	TRUE	0.124902	TRUE	0.245833	TRUE	0.0389248	TRUE	1.79174	FALSE
GSQSLAALLNKCKTL	178.667	938.267	169.667	5	0.00284125	TRUE	0.070631	TRUE	0.170318	TRUE	0.227976	TRUE	0.107639	TRUE	4.5627	FALSE
CCHPTTASSRPSSPP	178	32.2667	73.3611	5	0.0104398	TRUE	0.0168669	TRUE	0.276653	TRUE	0.229762	TRUE	0.0816709	TRUE	0.480432	TRUE
VEVHNAKTKPREEQY	178	82.8571	79.1364	5	0.00751482	TRUE	0.048143	TRUE	0.533874	TRUE	0.330357	TRUE	0.116982	TRUE	1.6725	FALSE
FLEKYPSAEVARTAD	177	201.857	67.7333	5	0.0215937	TRUE	0.108233	TRUE	0.255214	TRUE	0.385119	TRUE	0.0956553	TRUE	0.916037	TRUE
QLIKRCESTPSEKEK	177	95.0333	116.5	5	0.0294873	TRUE	0.0106312	TRUE	0.065978	TRUE	0.320238	TRUE	0.0630931	TRUE	3.4822	FALSE
VSRELIEIGCEDKTL	176.667	57.9333	112.333	5	0.00184366	TRUE	0.0352204	TRUE	0.166663	TRUE	0.174405	TRUE	0.106188	TRUE	6.17745	FALSE
ELDTPINYSLKYSDE	176.333	199.967	112.222	5	0.138466	TRUE	0.231243	TRUE	0.715818	TRUE	0.395238	TRUE	0.202829	TRUE	0.22708	TRUE
KYLKEFNLEKDALQT	176.333	71.5667	101.694	5	0.00238555	TRUE	0.0812791	TRUE	0.161861	TRUE	0.400595	TRUE	0.0654054	TRUE	0.399723	TRUE
YSHQVGELPHGILGQ	176.333	139.6	129.5	5	0.0336197	TRUE	0.347771	TRUE	0.565617	TRUE	0.447024	TRUE	0.247718	TRUE	0.231864	TRUE
REDAPRPPVPGEEGG	176	164	104.267	5	0.00078377	TRUE	0.0116439	TRUE	0.0620598	TRUE	0.168452	TRUE	0.0254992	TRUE	9.79354	FALSE
QSKPKPHSAQSTKKA	175.333	110.524	65.3	5	0.00125416	TRUE	0.00657708	TRUE	0.0328704	TRUE	0.201786	TRUE	0.0268594	TRUE	17.6563	FALSE
KREVKVAQLAGSVAE	174.667	28	11.3182	5	0.00515993	TRUE	0.0131038	TRUE	0.0287247	TRUE	0.27381	TRUE	0.0150062	TRUE	3.15055	FALSE
TCADFKCKLSPTVVG	174.333	198.905	35.6667	5	0.0715859	TRUE	0.107185	TRUE	0.335368	TRUE	0.327381	TRUE	0.156315	TRUE	0.607931	TRUE
EADDVYIMDISSNIS	173.667	80.6333	138.278	5	0.0265484	TRUE	0.0457682	TRUE	0.191395	TRUE	0.226786	TRUE	0.079897	TRUE	2.8679	FALSE
FCVQLFKDKNGLVRT	173.667	204.067	142.278	5	0.0307144	TRUE	0.346126	TRUE	1.36349	TRUE	0.389881	TRUE	0.225077	TRUE	0.250781	TRUE
KNKGNKIQDIQLKTS	173.667	217.333	208.389	5	0.00943232	TRUE	0.00789583	TRUE	0.0244975	TRUE	0.233333	TRUE	0.0448652	TRUE	8.35417	FALSE
LDELGRGTSTHDGIA	173	78.3	106.778	5	0.000617899	TRUE	0.0316801	TRUE	0.297299	TRUE	0.18631	TRUE	0.034219	TRUE	0.781834	TRUE
SHELSDFGLESTAGE	172.667	360.2	117.861	5	0.00363728	TRUE	0.041805	TRUE	0.0684359	TRUE	0.342857	TRUE	0.0566155	TRUE	4.18391	FALSE
VKPSFDPNLSELREI	172.667	161.467	171.778	5	0.00588969	TRUE	0.0363373	TRUE	0.103199	TRUE	0.243452	TRUE	0.0642305	TRUE	1.3049	FALSE
KQPVAATRTAVRAAD	172.333	4.575	4.7	5	0.0391014	TRUE	0.0200401	TRUE	0.0908079	TRUE	0.333333	TRUE	0.0546496	TRUE	2.55894	FALSE
VDTDSPREVFFPSGS	172.333	1034.37	155.194	5	0.237694	TRUE	0.185724	TRUE	0.508777	TRUE	0.329762	TRUE	0.201519	TRUE	4.03674	FALSE
NAIIQPMGPLQSGLP	172	1.6087	2.66667	5	0.00575732	TRUE	0.0295873	TRUE	0.282642	TRUE	0.154167	TRUE	0.0766199	TRUE	6.10433	FALSE
RKLGLCEFPDNDQFS	172	91.2667	99.4444	5	0.0295125	TRUE	0.216346	TRUE	0.339537	TRUE	0.269048	TRUE	0.117988	TRUE	0.124064	TRUE
EPEIRCDEKPEDLLE	171.667	148.4	127	5	0.0107159	TRUE	0.0559689	TRUE	0.0268778	TRUE	0.192262	TRUE	0.0474315	TRUE	2.28248	FALSE
AQLEEACRRLAEVSK	170.667	154.048	65.4	5	0.00459697	TRUE	0.0298657	TRUE	0.0533252	TRUE	0.322619	TRUE	0.0513206	TRUE	2.36126	FALSE
GHLPRAGRHPLPREG	170.333	36.1905	71.0667	5	0.188047	TRUE	0.092241	TRUE	0.706125	TRUE	0.429167	TRUE	0.271048	TRUE	0.280904	TRUE
EILRAMQRADEALNK	170	139.8	129.611	5	0.116584	TRUE	0.0333356	TRUE	0.0835659	TRUE	0.33869	TRUE	0.0655638	TRUE	2.26538	FALSE
CLKRIGDELDSNMEL	169.333	67.5667	97.3611	5	0.014839	TRUE	0.0438871	TRUE	0.267226	TRUE	0.379762	TRUE	0.0605298	TRUE	3.95188	FALSE
WGKKYPTCNSPKQSP	169	375.6	144.778	5	0.0211714	TRUE	0.067885	TRUE	0.917664	TRUE	0.470833	TRUE	0.174362	TRUE	0.146648	TRUE
GIQYTMQALVSQLKN	168.667	186.833	167.306	5	0.0357896	TRUE	0.0778342	TRUE	0.357965	TRUE	0.407738	TRUE	0.0934869	TRUE	2.70551	FALSE
FPGVNCGQKCPSVLM	168.333	97.1333	125.222	5	0.0992806	TRUE	0.433305	TRUE	1.78269	TRUE	0.435119	TRUE	0.152492	TRUE	0.265668	TRUE
MVRVQLHEWTMKQPV	168.333	218.967	126.639	5	0.196988	TRUE	0.276674	TRUE	1.86134	TRUE	0.444048	TRUE	0.266296	TRUE	1.2381	FALSE
DALRQAKQESTEYRR	168	64.1176	34.4	5	0.0129891	TRUE	0.0737173	TRUE	0.492522	TRUE	0.36131	TRUE	0.163235	TRUE	2.93541	FALSE
EDTMKCKEGDKVRLT	168	45.6667	41.1333	5	0.00296315	TRUE	0.0470695	TRUE	0.486063	TRUE	0.241667	TRUE	0.055424	TRUE	1.86426	FALSE
ISLRRENSSDSPKEL	168	46.3809	64.6667	5	0.000238354	TRUE	0.0122855	TRUE	0.140249	TRUE	0.178571	TRUE	0.0514376	TRUE	22.5754	FALSE
VSQEPAGTPMFLLSR	167.333	330.52	73.4333	5	0.0210089	TRUE	0.462673	TRUE	0.576217	TRUE	0.358929	TRUE	0.148078	TRUE	0.856108	TRUE
LKQVISLQTKNPEGR	167	63.3	112.833	5	0.00927466	TRUE	0.0103821	TRUE	0.138225	TRUE	0.289286	TRUE	0.0655763	TRUE	4.80758	FALSE
EREQGEKIIQEFLSK	166.667	81.5333	115.667	5	0.00534329	TRUE	0.00916814	TRUE	0.0626019	TRUE	0.206548	TRUE	0.0311645	TRUE	16.645	FALSE
AWTDAGLTSKKSKLE	166.333	986	110.444	5	0.0156411	TRUE	0.0302296	TRUE	0.26748	TRUE	0.304762	TRUE	0.0807538	TRUE	1.18007	FALSE
FVHHALCLYESRQQR	166.333	166.4	119.444	2	0.410637	TRUE	0.64357	FALSE	2.3185	TRUE	0.569643	FALSE	0.402818	FALSE	0.101819	TRUE
HYPPVQVLFEKGNLS	166.333	92.1667	89.3611	5	0.00734377	TRUE	0.162949	TRUE	0.730753	TRUE	0.326786	TRUE	0.194709	TRUE	0.777258	TRUE
IKSRYKDCSMAALTS	166	494.952	116	4	0.487445	FALSE	0.288499	TRUE	1.25579	TRUE	0.430952	TRUE	0.278108	TRUE	0.405679	TRUE
TRSLQLAAAADLSEN	166	208.267	149.111	5	0.0112993	TRUE	0.0118854	TRUE	0.0466543	TRUE	0.189881	TRUE	0.0336472	TRUE	6.80774	FALSE
GHSSPASSDKNSNSN	165.667	210.2	106.722	5	5.90074e-05	TRUE	0.012575	TRUE	0.0358708	TRUE	0.130952	TRUE	0.0217717	TRUE	10.2406	FALSE
VGSPLKSQNHPDSRA	165.333	217.867	140	5	0.00229396	TRUE	0.0141375	TRUE	0.115758	TRUE	0.152976	TRUE	0.0280422	TRUE	2.1524	FALSE
IKVPDYKDRSVFGVP	165	387.81	66.8	4	0.387055	TRUE	0.480196	TRUE	2.38799	TRUE	0.417262	TRUE	0.388591	FALSE	0.489686	TRUE
KKSKGESDDFHMDFD	165	99.3846	15.6667	5	0.0630245	TRUE	0.188071	TRUE	0.761784	TRUE	0.405357	TRUE	0.174565	TRUE	2.06011	FALSE
SSESSEKAKVRMKNM	165	186.333	63	5	0.00864362	TRUE	0.0638908	TRUE	0.187623	TRUE	0.200595	TRUE	0.0703271	TRUE	16.1195	FALSE
LMVKMWPSKMTSASG	164.667	808.444	58.5	5	0.381222	TRUE	0.392344	TRUE	1.08957	TRUE	0.473214	TRUE	0.268449	TRUE	0.498612	TRUE
APAPPPTPQAPAAEP	163.667	18.8809	55.6667	5	0.000469209	TRUE	0.000372954	TRUE	0.0158022	TRUE	0.120238	TRUE	0.008498	TRUE	37.3755	FALSE
CEVWACNLDEEMKKF	163.667	183.633	125	5	0.0200232	TRUE	0.138055	TRUE	0.504889	TRUE	0.283929	TRUE	0.202973	TRUE	0.141912	TRUE
SLLLADLDKEEKEKD	163.667	131.433	115.333	5	0.000782606	TRUE	0.0171364	TRUE	0.0378207	TRUE	0.211905	TRUE	0.0457636	TRUE	16.9819	FALSE
TTAIRCTKCGKGVDN	163.667	197	169.167	5	0.0791886	TRUE	0.173583	TRUE	0.61696	TRUE	0.316071	TRUE	0.106043	TRUE	0.81029	TRUE
PFQRLMREIAQDFKT	163.333	57.402	14.6111	4	0.329516	TRUE	0.212743	TRUE	0.877438	TRUE	0.492262	FALSE	0.296478	TRUE	1.01099	FALSE
TEDGNILQLANLPDL	163.333	42.2	70.3056	5	0.00262236	TRUE	0.0102656	TRUE	0.134949	TRUE	0.170833	TRUE	0.0521203	TRUE	7.96648	FALSE
LPNAEDVDCVMKDMA	162.667	114.533	110.5	5	0.0218207	TRUE	0.020483	TRUE	0.457026	TRUE	0.347024	TRUE	0.102803	TRUE	1.93994	FALSE
KNGTIELMEPLDEEI	162.333	10.725	1.9	5	0.00184308	TRUE	0.0124769	TRUE	0.0376846	TRUE	0.277976	TRUE	0.0353882	TRUE	6.29366	FALSE
LEREQGEKIIQEFLS	162.333	253.133	116.889	5	0.00201064	TRUE	0.00783744	TRUE	0.0798998	TRUE	0.232738	TRUE	0.0440683	TRUE	4.95543	FALSE
AVKENQMTPTNLAVC	162	20.6429	34.9333	5	0.0216367	TRUE	0.00233866	TRUE	0.110393	TRUE	0.168452	TRUE	0.038824	TRUE	1.87422	FALSE
RRRHERRHEAGLKRK	161.667	79.7333	47.5278	5	0.0208545	TRUE	0.13692	TRUE	1.99669	TRUE	0.373214	TRUE	0.303258	TRUE	0.170249	TRUE
LNEEYTKNKQNMKKP	161.333	164.733	107.111	5	0.0132496	TRUE	0.045354	TRUE	0.265106	TRUE	0.286905	TRUE	0.0473726	TRUE	1.32435	FALSE
LTHHLEEDGLRPPAA	161.333	413.2	154.444	5	0.00802729	TRUE	0.0345711	TRUE	0.193311	TRUE	0.345833	TRUE	0.0667686	TRUE	0.889664	TRUE
KGEQMNSAVLPEMEN	161	32.0667	48.5833	5	0.00341662	TRUE	0.00987697	TRUE	0.0501261	TRUE	0.141667	TRUE	0.0268168	TRUE	54.5522	FALSE
ECALEVKRNQPSKAY	160.333	59.9	66.1389	5	0.0165683	TRUE	0.102623	TRUE	0.151936	TRUE	0.250595	TRUE	0.0653008	TRUE	0.154109	TRUE
THTNMRRHQRRVHER	160.333	328.2	132.056	0	0.964636	FALSE	0.535456	FALSE	6.26711	FALSE	0.568452	FALSE	0.659335	FALSE	0.0951719	TRUE
FDLSQFGSSNTSHEK	160	89.4667	99.8333	5	0.0255096	TRUE	0.0431745	TRUE	0.51484	TRUE	0.252976	TRUE	0.0919949	TRUE	2.23641	FALSE
SPVKVARKRKRMVTG	160	147.933	121.444	4	0.0373699	TRUE	0.548775	FALSE	0.98622	TRUE	0.261905	TRUE	0.332509	TRUE	1.45294	FALSE
YIPLDSDTVSTTRSG	160	97.6	110.056	5	0.00400233	TRUE	0.0414645	TRUE	0.481831	TRUE	0.240476	TRUE	0.0518975	TRUE	0.974867	TRUE
NIKSRERSGGPVTRS	159.667	241.4	148.333	5	0.00706682	TRUE	0.0195583	TRUE	0.400574	TRUE	0.230357	TRUE	0.181886	TRUE	6.92423	FALSE
DRRKKRPLENDGPVK	159.333	81.1	88.4167	5	0.00540881	TRUE	0.0243883	TRUE	0.21824	TRUE	0.274405	TRUE	0.103174	TRUE	0.817161	TRUE
GGGTRAGPGPGASGC	159	88	94.9444	5	0.000112217	TRUE	0.00699562	TRUE	0.301205	TRUE	0.255952	TRUE	0.0481924	TRUE	0.426522	TRUE
KKEAYDTLIKDLKKA	159	198.8	109.333	5	0.0177214	TRUE	0.116407	TRUE	0.301305	TRUE	0.314881	TRUE	0.0930529	TRUE	0.475344	TRUE
NYMLFGKTSSGGEGE	159	200.095	94.2	5	0.00207984	TRUE	0.0638822	TRUE	0.86164	TRUE	0.354762	TRUE	0.13559	TRUE	0.195615	TRUE
VFMPPSSSSELQESR	159	192.476	86	5	8.92068e-05	TRUE	0.0258591	TRUE	0.141995	TRUE	0.222024	TRUE	0.0541626	TRUE	2.58284	FALSE
DPCTKCEHGIIKECT	158.667	71.7	71.3889	5	0.0275139	TRUE	0.0819955	TRUE	0.674839	TRUE	0.283929	TRUE	0.113658	TRUE	0.293607	TRUE
KAIDAKTMGKLYH	158.667	367.861	57.4167	4	0.429948	TRUE	0.230267	TRUE	2.61214	FALSE	0.367262	TRUE	0.220939	TRUE	0.724788	TRUE
RERGIGLGNYHPATE	158.667	22.6333	40.2778	5	0.017507	TRUE	0.0310564	TRUE	1.30175	TRUE	0.285714	TRUE	0.208072	TRUE	0.58673	TRUE
GQQSEVPGSIPNSWK	158.333	237.567	75.6667	5	0.00524012	TRUE	0.111537	TRUE	0.203664	TRUE	0.301786	TRUE	0.073396	TRUE	9.54984	FALSE
ELQYIEMKQQHKDAV	158	81	70.3333	5	0.0203376	TRUE	0.0308986	TRUE	0.538691	TRUE	0.31131	TRUE	0.104664	TRUE	1.32137	FALSE
ELHCVTDERNALRRS	157.667	153.867	45	5	0.0193771	TRUE	0.0689476	TRUE	0.581456	TRUE	0.265476	TRUE	0.161615	TRUE	0.52598	TRUE
FLQHSHEEKSFKKSK	157.667	600.867	195.111	1	0.805323	FALSE	0.563469	FALSE	0.524373	TRUE	0.616667	FALSE	0.520852	FALSE	4.38109	FALSE
ITTKTADGKCAYRAS	157.667	89.6333	111.278	5	0.0110144	TRUE	0.112543	TRUE	1.17687	TRUE	0.275	TRUE	0.179433	TRUE	3.24504	FALSE
VSMLKNLIHSKHKMI	157.667	213.067	94.8333	4	0.0740082	TRUE	0.490806	FALSE	1.31145	TRUE	0.308333	TRUE	0.349616	TRUE	0.41865	TRUE
ETLTMLYQVKKGVCD	157.333	25.1333	61.4444	5	0.0960148	TRUE	0.284436	TRUE	0.951055	TRUE	0.3875	TRUE	0.24772	TRUE	2.45729	FALSE
KCSSCEPFPDGATNN	157.333	550.286	66.2	5	0.0265237	TRUE	0.0588312	TRUE	0.0934831	TRUE	0.370238	TRUE	0.126704	TRUE	1.98631	FALSE
PGGKLPPAAASPGAC	157.333	72.4762	57.5333	5	7.3856e-05	TRUE	0.0114524	TRUE	0.0911229	TRUE	0.305357	TRUE	0.041933	TRUE	4.42816	FALSE
PLDCKVYVGNLGNNG	157	4.15789	6.26667	5	0.364931	TRUE	0.19041	TRUE	1.27311	TRUE	0.444048	TRUE	0.249406	TRUE	1.12091	FALSE
KKRTDRFNIKSRERS	156.667	127.467	95.2778	5	0.00883617	TRUE	0.102039	TRUE	0.818705	TRUE	0.250595	TRUE	0.166373	TRUE	0.871794	TRUE
LKDKLDETGNSLKVI	156.667	349.429	159.889	5	0.00101774	TRUE	0.00712553	TRUE	0.0775329	TRUE	0.14881	TRUE	0.0436143	TRUE	1.84015	FALSE
SPVEHYLKILNEQAA	156.667	38.4333	33.0556	5	0.0287579	TRUE	0.0738444	TRUE	0.0574911	TRUE	0.38869	TRUE	0.0360041	TRUE	0.724637	TRUE
EERPTNYSIKYNEEK	156.333	78.4667	82.0556	5	0.0197686	TRUE	0.0625277	TRUE	0.762999	TRUE	0.310714	TRUE	0.118564	TRUE	3.59837	FALSE
ESGWTEEDGPKEGLA	156.333	91	98.9167	5	0.00530631	TRUE	0.0112254	TRUE	0.0375254	TRUE	0.175	TRUE	0.0447599	TRUE	2.66936	FALSE
SAHRLTHHLEEDGLR	156.333	41.4667	75.5	5	0.0295704	TRUE	0.122161	TRUE	0.385521	TRUE	0.397024	TRUE	0.211752	TRUE	0.254833	TRUE
SDSSNGQSHLLPSNH	156.333	39.7333	82.4444	5	0.00464638	TRUE	0.0459135	TRUE	0.260959	TRUE	0.16369	TRUE	0.0694729	TRUE	8.47144	FALSE
SKSRHSGCSLTAPEV	156.333	1098.4	414.889	5	0.0249524	TRUE	0.0227217	TRUE	0.150361	TRUE	0.21369	TRUE	0.0450953	TRUE	2.31346	FALSE
CKSLEAQPDPDLGPG	156	8.63333	18.2778	5	0.00583937	TRUE	0.0222572	TRUE	0.04487	TRUE	0.202976	TRUE	0.0439922	TRUE	2.70995	FALSE
KRGRREIRVLHLLEQ	156	16.9	73.4722	5	0.0272328	TRUE	0.0566336	TRUE	0.324268	TRUE	0.419643	TRUE	0.096131	TRUE	0.562462	TRUE
TWRKIKENEFSPTNS	156	755.2	49.6389	5	0.00446765	TRUE	0.0398776	TRUE	0.322697	TRUE	0.274405	TRUE	0.12008	TRUE	1.06812	FALSE
KSSLANYLHKNGETS	155.667	330.714	84.7333	5	0.0627403	TRUE	0.066864	TRUE	0.197008	TRUE	0.288095	TRUE	0.120804	TRUE	4.62047	FALSE
RNPKDQEALWDMGAV	155.667	63	107.722	5	0.0060196	TRUE	0.0232412	TRUE	0.671723	TRUE	0.255357	TRUE	0.216167	TRUE	4.1334	FALSE
DFANFGVLRLSEPAP	155	475.467	233.611	5	0.00564569	TRUE	0.219989	TRUE	0.586428	TRUE	0.257143	TRUE	0.126229	TRUE	0.769459	TRUE
KTVAYTEQKMTSGKI	155	974.467	133.389	5	0.0463331	TRUE	0.252033	TRUE	0.225913	TRUE	0.382738	TRUE	0.122651	TRUE	0.366356	TRUE
LCRYTPRRNIPPYFV	155	4.59167	1	1	0.314844	TRUE	0.820852	FALSE	13.6464	FALSE	0.556548	FALSE	0.663628	FALSE	0.00218842	TRUE
KEDEEKPSASALEQP	154.667	181.2	143.611	5	0.00227263	TRUE	0.00596813	TRUE	0.0105226	TRUE	0.110714	TRUE	0.018227	TRUE	105.732	FALSE
PSYQQPLMPPVQSHV	154.667	52.8667	84.9444	5	0.00459845	TRUE	0.0653239	TRUE	0.239082	TRUE	0.263095	TRUE	0.0832773	TRUE	1.10663	FALSE
VAEQLELERIGPQHQ	154.333	43.2667	79.0556	5	0.0205318	TRUE	0.0240916	TRUE	0.0956215	TRUE	0.151786	TRUE	0.075125	TRUE	30.2142	FALSE
AQLQSPHGERPVPHT	154	53.5	88.6667	5	0.00555721	TRUE	0.00617372	TRUE	0.253095	TRUE	0.159524	TRUE	0.101568	TRUE	6.88342	FALSE
GGPGHSKMTEPSLQN	154	12.9524	34	5	0.338724	TRUE	0.0196826	TRUE	0.0817282	TRUE	0.316667	TRUE	0.0754008	TRUE	2.43643	FALSE
SLSTHSSVQAGGWRK	154	51.6667	65.0833	5	0.0166026	TRUE	0.159732	TRUE	0.845429	TRUE	0.2875	TRUE	0.119685	TRUE	2.21686	FALSE
WENSHVFTDAQRREL	154	81.049	26.6528	4	0.445618	TRUE	0.332987	TRUE	1.52811	TRUE	0.52619	FALSE	0.166295	TRUE	0.464899	TRUE
FEGDNIYKLFENIGK	153.667	183.429	67.2	3	0.707793	FALSE	0.258866	TRUE	1.01002	TRUE	0.576786	FALSE	0.21517	TRUE	0.410426	TRUE
GPRILKPGGEKYIGN	153.667	108.667	85.1667	5	0.0374708	TRUE	0.0578238	TRUE	0.429455	TRUE	0.346429	TRUE	0.277638	TRUE	0.371618	TRUE
NAFRRMGQPKRLNFS	153.667	26.4	17.7778	4	0.135967	TRUE	0.772301	FALSE	1.66644	TRUE	0.4	TRUE	0.336161	TRUE	0.0897121	TRUE
PGAAEQVPDLSPSFT	153.667	47.1333	78.25	5	0.0121924	TRUE	0.0387562	TRUE	0.0695218	TRUE	0.27619	TRUE	0.0517695	TRUE	7.71627	FALSE
PLAQPLVEHYVPRSL	153.667	35.7157	31.3889	4	0.0252006	TRUE	0.653658	FALSE	1.30848	TRUE	0.380952	TRUE	0.368528	TRUE	4.69024	FALSE
YFDGNLKRYLKSEPI	153.667	54.3333	92.3333	1	0.769311	FALSE	0.725051	FALSE	1.66796	TRUE	0.542262	FALSE	0.435908	FALSE	0.00760691	TRUE
ERLVPDPPNDLRKED	153.333	169.429	70.2667	5	0.356193	TRUE	0.0265244	TRUE	0.0924422	TRUE	0.283929	TRUE	0.132167	TRUE	2.61229	FALSE
ISSGRARQQDEEMLE	153.333	83.0667	87.1667	5	0.0488475	TRUE	0.0201333	TRUE	0.0353036	TRUE	0.233929	TRUE	0.0472706	TRUE	21.4834	FALSE
NWSTISQQALMQNEA	153.333	3.06522	11.0833	5	0.0210175	TRUE	0.0139229	TRUE	0.103277	TRUE	0.157738	TRUE	0.0420213	TRUE	5.92669	FALSE
RQRVKFTDDRVCKSH	153.333	168	41.5	3	0.680457	FALSE	0.436495	TRUE	2.65651	FALSE	0.473214	TRUE	0.337685	TRUE	0.421439	TRUE
ADAEIKMQSMQTPLG	153	70.5333	98.1111	5	0.0029348	TRUE	0.0276495	TRUE	0.1491	TRUE	0.139881	TRUE	0.0394702	TRUE	11.3358	FALSE
ERSKESDDNYDKTED	153	181.565	9	5	0.0157433	TRUE	0.0157549	TRUE	0.091679	TRUE	0.178571	TRUE	0.0421402	TRUE	8.59691	FALSE
MAQIGCFVPCESAEV	153	29.1333	38.3611	5	0.0221279	TRUE	0.0979982	TRUE	0.400336	TRUE	0.26369	TRUE	0.104031	TRUE	1.01759	FALSE
SAAAASAASGSPGPG	153	5.81372	11.1111	5	0.000514927	TRUE	0.00181345	TRUE	0.0471853	TRUE	0.302976	TRUE	0.0276722	TRUE	114.708	FALSE
ALDSPESGWTEEDGP	152.667	569.733	113.722	5	0.0147871	TRUE	0.180363	TRUE	0.0967019	TRUE	0.170238	TRUE	0.0977381	TRUE	12.9368	FALSE
ASGYAPKSFHVEDTP	152.667	38	81.7222	5	0.0173661	TRUE	0.0901524	TRUE	1.01407	TRUE	0.319643	TRUE	0.211496	TRUE	1.16867	FALSE
NQVSAKGTWRKIKEN	152.667	179.867	60.1667	5	0.00559526	TRUE	0.0387402	TRUE	0.400262	TRUE	0.2	TRUE	0.0738164	TRUE	4.79152	FALSE
QDSKKEEEKKKPHIK	152.667	36.4524	14.9444	5	0.00136157	TRUE	0.0261291	TRUE	0.0611869	TRUE	0.191667	TRUE	0.0264155	TRUE	16.0981	FALSE
SFREDAPRPPVPGEE	152.667	104.381	77.2667	5	0.00174805	TRUE	0.0418198	TRUE	0.0521372	TRUE	0.203571	TRUE	0.0187899	TRUE	0.397811	TRUE
CPPVLTVATPPPPLL	152.333	336.067	115.167	5	0.014539	TRUE	0.0891469	TRUE	0.328866	TRUE	0.258333	TRUE	0.173875	TRUE	2.59461	FALSE
KEHTSETTERTPKHD	152.333	12.9	19.6	5	0.00605981	TRUE	0.0122629	TRUE	0.152382	TRUE	0.245833	TRUE	0.0348199	TRUE	5.80061	FALSE
PSRLKGDNENIVPEI	152.333	64.8	86.3333	5	0.00267394	TRUE	0.00849531	TRUE	0.0490163	TRUE	0.189881	TRUE	0.034677	TRUE	0.723025	TRUE
LPNGLGETRGSEDET	151.667	59.7667	85.3889	5	0.000940161	TRUE	0.0220961	TRUE	0.0758223	TRUE	0.205952	TRUE	0.0255321	TRUE	6.40789	FALSE
LYTTIKIMASGIKTK	151.667	100.267	67.8611	5	0.0519539	TRUE	0.289917	TRUE	0.782257	TRUE	0.307738	TRUE	0.188282	TRUE	0.748023	TRUE
MEVLGVRNEDTMKCK	151.667	50.9762	62.4	5	0.0108568	TRUE	0.0249689	TRUE	0.391078	TRUE	0.241071	TRUE	0.0906731	TRUE	0.841461	TRUE
PINRSGTWKREHSKH	151.667	181.4	84.7222	5	0.0129178	TRUE	0.176582	TRUE	1.65666	TRUE	0.254167	TRUE	0.181246	TRUE	0.54526	TRUE
ADYFSLEIDEEGNLI	151.333	30.1	44.8611	5	0.00600405	TRUE	0.219044	TRUE	0.147356	TRUE	0.279167	TRUE	0.0642391	TRUE	1.39163	FALSE
FVQSDSKRESVCNKA	151.333	168.619	84.7333	5	0.00362603	TRUE	0.0169779	TRUE	0.0719739	TRUE	0.299405	TRUE	0.0205998	TRUE	1.99736	FALSE
AGPPTWAQLKKLTQL	151	168.145	5.05556	5	0.0220132	TRUE	0.0565845	TRUE	0.154722	TRUE	0.268452	TRUE	0.099936	TRUE	1.60467	FALSE
DATSPAPSTSSTVKT	150.667	5.51667	1.4	5	0.00133095	TRUE	0.00206109	TRUE	0.0279928	TRUE	0.247619	TRUE	0.0115716	TRUE	21.9463	FALSE
RKLPPNLSPTIEYND	150.667	452.8	83.2222	5	0.0103013	TRUE	0.0539479	TRUE	0.368169	TRUE	0.226786	TRUE	0.111629	TRUE	1.17489	FALSE
RVPLTTKTNKTKGLP	150.667	19.558	14.0417	5	0.0434543	TRUE	0.10184	TRUE	0.561221	TRUE	0.349405	TRUE	0.15214	TRUE	5.32621	FALSE
SENFDWKAIQEGANS	150.667	64.5667	88.5833	5	0.00945429	TRUE	0.0283903	TRUE	0.121532	TRUE	0.176786	TRUE	0.0248263	TRUE	7.02831	FALSE
YVPPLEGLPIFILRL	150.667	75.1	113.778	3	0.205966	TRUE	0.751581	FALSE	2.5972	FALSE	0.445238	TRUE	0.336698	TRUE	0.075705	TRUE
KAIIDGVESVSRFGK	150.333	361.6	107.278	5	0.111256	TRUE	0.103126	TRUE	0.317085	TRUE	0.369643	TRUE	0.242944	TRUE	7.70236	FALSE
KPLLNHVLAIKGPRS	150.333	33	80.75	5	0.228252	TRUE	0.108896	TRUE	0.416487	TRUE	0.409524	TRUE	0.195037	TRUE	0.522191	TRUE
LELLGVDACLQVLTC	150.333	99.8889	11.7	5	0.0762855	TRUE	0.0932554	TRUE	0.324347	TRUE	0.330357	TRUE	0.148641	TRUE	0.239304	TRUE
PIDRVFTRLGASDRI	150.333	222.967	108.333	5	0.0445798	TRUE	0.221419	TRUE	1.19109	TRUE	0.291071	TRUE	0.225327	TRUE	0.225996	TRUE
TIVASEAGEMRNIKN	150.333	67.0952	44.9333	5	0.00182663	TRUE	0.0258437	TRUE	0.0999527	TRUE	0.239881	TRUE	0.0606845	TRUE	3.66381	FALSE
GGKLPPAAASPGACP	150	60.2143	59.6	5	0.000142778	TRUE	0.0144844	TRUE	0.0818798	TRUE	0.330357	TRUE	0.0329584	TRUE	5.44776	FALSE
LLQECISSAMPKKKS	149.667	124.867	99.1667	5	0.00267647	TRUE	0.0373139	TRUE	0.270128	TRUE	0.25	TRUE	0.105128	TRUE	9.33843	FALSE
SSGGPLVTVSTPLHQ	149.667	84.3667	77.4444	5	0.00516638	TRUE	0.00635394	TRUE	0.135566	TRUE	0.189286	TRUE	0.11271	TRUE	6.18676	FALSE
PKAMKRLMAECLKKK	149.333	98.4667	95.8889	4	0.157182	TRUE	0.58143	FALSE	0.537493	TRUE	0.3	TRUE	0.223247	TRUE	2.28125	FALSE
WRPDEEILKALDAAF	149.333	61.1833	13.8	4	0.0859338	TRUE	0.0562901	TRUE	0.326047	TRUE	0.486905	FALSE	0.277847	TRUE	0.257823	TRUE
AEHKRFFPKSDTEKI	149	121.333	93.3333	5	0.0960261	TRUE	0.12812	TRUE	0.155045	TRUE	0.403571	TRUE	0.0988533	TRUE	0.196868	TRUE
FLMTYTLKKINRCST	149	725.567	83.6389	2	0.360414	TRUE	0.661689	FALSE	4.28695	FALSE	0.533333	FALSE	0.311988	TRUE	0.0326238	TRUE
TKLAFAEERNQNLML	149	10.4917	12.4	5	0.0157463	TRUE	0.115508	TRUE	0.557985	TRUE	0.330952	TRUE	0.088562	TRUE	2.02263	FALSE
GVRRKGGLEEPQPPA	148.667	860.733	188.639	5	0.00128627	TRUE	0.0127111	TRUE	0.0971985	TRUE	0.174405	TRUE	0.0561133	TRUE	3.78467	FALSE
NCTRTQNTKCRCKPN	148.667	110.733	66.5556	5	0.172005	TRUE	0.149039	TRUE	1.12175	TRUE	0.323214	TRUE	0.1785	TRUE	0.423729	TRUE
PFASGFHPGSSRANG	148.667	34.2333	58.5833	5	0.0171423	TRUE	0.194204	TRUE	0.596869	TRUE	0.429762	TRUE	0.165823	TRUE	1.22118	FALSE
SKPLSSQPPGHCHRG	148.667	1516.8	89.5556	5	0.00343027	TRUE	0.0938254	TRUE	0.642831	TRUE	0.381548	TRUE	0.184165	TRUE	1.29916	FALSE
HSLEQTSPGLNQQPR	148.333	21.2667	83.2222	5	0.00115245	TRUE	0.00148595	TRUE	0.0492509	TRUE	0.216667	TRUE	0.0241044	TRUE	15.8323	FALSE
KLAADEDDDDDDEED	148.333	2.84167	30.4667	5	0.00447063	TRUE	0.10645	TRUE	0.0163429	TRUE	0.260119	TRUE	0.0252771	TRUE	122.657	FALSE
KPILKGKKFGPFVGD	148.333	145.267	121.722	4	0.342435	TRUE	0.595003	FALSE	1.35603	TRUE	0.341071	TRUE	0.355186	TRUE	0.757989	TRUE
DQEEKPFTSNKGPRI	148	91.6333	74.6944	5	0.00858222	TRUE	0.0178727	TRUE	0.27046	TRUE	0.140476	TRUE	0.0461266	TRUE	3.47863	FALSE
RGAAPTVTSSERLVP	148	138.762	57.6	5	0.0125872	TRUE	0.0296106	TRUE	0.137069	TRUE	0.357738	TRUE	0.0900393	TRUE	5.28098	FALSE
SKFQETEFLSPPRKV	148	25.5741	39.6	5	0.0901303	TRUE	0.13741	TRUE	0.261637	TRUE	0.392857	TRUE	0.24191	TRUE	1.59237	FALSE
VPGQVPEEEASHNGQ	148	49.6191	56	5	0.00229852	TRUE	0.00781647	TRUE	0.0273144	TRUE	0.204167	TRUE	0.035514	TRUE	89.0472	FALSE
GLSNFTSTHLLLKED	147.667	73.2381	86.6	5	0.016976	TRUE	0.138704	TRUE	0.465954	TRUE	0.350595	TRUE	0.0899811	TRUE	1.37812	FALSE
NLEIFLNGTNGSTEG	147.667	90.5333	95.7222	5	0.00563557	TRUE	0.0346919	TRUE	0.20244	TRUE	0.222619	TRUE	0.084021	TRUE	3.59129	FALSE
PRTKEEANGDVFETF	147.667	163.6	111.111	5	0.0128785	TRUE	0.12481	TRUE	0.302416	TRUE	0.225595	TRUE	0.134847	TRUE	3.08463	FALSE
QNGTGNAYEEEANKQ	147.667	37	56.5556	5	0.00351286	TRUE	0.00473161	TRUE	0.0287384	TRUE	0.252976	TRUE	0.0287129	TRUE	18.6282	FALSE
LWEWEEKGISTPRPK	147.333	34.2368	18.3056	5	0.00299165	TRUE	0.072834	TRUE	0.454663	TRUE	0.273214	TRUE	0.106069	TRUE	0.535409	TRUE
PQYNNCPPPQVAVQQ	147.333	4.47101	32.3889	5	0.0174407	TRUE	0.0107192	TRUE	0.0602506	TRUE	0.210714	TRUE	0.0349004	TRUE	1.06737	FALSE
AADLSENKREDGSAK	147	2044.07	106.944	5	0.00219162	TRUE	0.000435036	TRUE	0.0271255	TRUE	0.145238	TRUE	0.0314962	TRUE	4.06986	FALSE
RGTAGTGRSPPPSAA	147	69.5238	58.9333	5	0.000915349	TRUE	0.00431745	TRUE	0.0602449	TRUE	0.222024	TRUE	0.0189575	TRUE	0.726394	TRUE
KGTEPGLALPAREGG	146.667	109.809	97.7333	5	0.00170313	TRUE	0.00647943	TRUE	0.123923	TRUE	0.203571	TRUE	0.0652312	TRUE	7.72578	FALSE
PNTTYPSLLEDGRVE	146.667	10.2281	30.1333	5	0.00406328	TRUE	0.0708888	TRUE	0.228769	TRUE	0.354762	TRUE	0.10671	TRUE	0.52069	TRUE
LPNQLTNGPKASIRR	146.333	47.6333	68	5	0.0275584	TRUE	0.0208642	TRUE	0.248837	TRUE	0.295833	TRUE	0.118987	TRUE	1.74806	FALSE
VGGKIVGSLCAIAGV	146.333	20.1491	46.3333	5	0.0485346	TRUE	0.062202	TRUE	0.838139	TRUE	0.344643	TRUE	0.142751	TRUE	1.1549	FALSE
ACNGFRQMNLKDTKN	146	433.571	67.6667	5	0.0277328	TRUE	0.0704113	TRUE	0.294402	TRUE	0.332738	TRUE	0.0722634	TRUE	0.269386	TRUE
ARKTGLITPKAGFDS	145.667	98.4	107.333	5	0.0197924	TRUE	0.069031	TRUE	0.449957	TRUE	0.264881	TRUE	0.114663	TRUE	1.26453	FALSE
ENSLVKKKERSLSSG	145.667	257.619	60.8	5	0.000679763	TRUE	0.0010857	TRUE	0.0522877	TRUE	0.239286	TRUE	0.0816901	TRUE	12.6682	FALSE
KLKLNALKKKNQLVQ	145.667	80.7333	107.722	5	0.0167866	TRUE	0.199432	TRUE	0.0576791	TRUE	0.18631	TRUE	0.0461904	TRUE	2.56235	FALSE
SNSSEKQICKAEGRL	145.667	553.433	137.222	5	0.0530995	TRUE	0.0185234	TRUE	0.163816	TRUE	0.313095	TRUE	0.122043	TRUE	24.9805	FALSE
FYAAEIAIGLFFLQS	145.333	26.25	37.4333	3	0.0956362	TRUE	0.677834	FALSE	1.91618	TRUE	0.502381	FALSE	0.32706	TRUE	0.20747	TRUE
IMEPAAKKCYLEREQ	145.333	93.2667	93.6667	5	0.0165457	TRUE	0.136128	TRUE	0.79388	TRUE	0.260714	TRUE	0.155711	TRUE	4.56252	FALSE
KELKPQKSVVSDLEA	145.333	189.857	163.389	5	0.00355576	TRUE	0.0040718	TRUE	0.0415238	TRUE	0.147619	TRUE	0.0279389	TRUE	14.4997	FALSE
KGFVRKNGVNEAKNR	145.333	525.4	72.9444	5	0.00516512	TRUE	0.121312	TRUE	0.272569	TRUE	0.230952	TRUE	0.119896	TRUE	1.12241	FALSE
SAKGTWRKIKENEFS	145.333	92.6	64.2222	5	0.00605852	TRUE	0.104689	TRUE	0.212353	TRUE	0.314286	TRUE	0.0907702	TRUE	2.52514	FALSE
NQGSHESPTLNPMLT	145	151.133	82.1111	5	0.0064816	TRUE	0.0123457	TRUE	0.105459	TRUE	0.150595	TRUE	0.063016	TRUE	6.95095	FALSE
NQQPPEPHHGLTSWG	145	44.3	72.7222	4	0.584396	FALSE	0.115806	TRUE	0.60692	TRUE	0.380952	TRUE	0.272677	TRUE	2.4098	FALSE
SGQLPPLLIPTDPSS	145	30.0333	94.6111	5	0.0131083	TRUE	0.0344231	TRUE	0.0481774	TRUE	0.182738	TRUE	0.0309114	TRUE	2.01868	FALSE
ESEPVAQKSQLDRTV	144.667	195.619	80.8667	5	0.00493701	TRUE	0.00832396	TRUE	0.0456462	TRUE	0.104762	TRUE	0.0460989	TRUE	38.7269	FALSE
GCVNPQWALAQHQTK	144.667	25.6	56.6667	5	0.0144771	TRUE	0.0363979	TRUE	0.283772	TRUE	0.274405	TRUE	0.0833273	TRUE	0.695928	TRUE
GTPAPPPVPTCSPRT	144.667	62	46.3	5	0.00117815	TRUE	0.0419243	TRUE	0.226588	TRUE	0.341667	TRUE	0.0850085	TRUE	6.60446	FALSE
VPLNKLCNPKMAWWF	144.667	91.8	105.389	1	0.301665	TRUE	0.808216	FALSE	17.3983	FALSE	0.535119	FALSE	0.695468	FALSE	0.115871	TRUE
PSQLPVYKLLPSQNR	144.333	62.2	79.6944	5	0.013892	TRUE	0.176712	TRUE	0.342191	TRUE	0.291667	TRUE	0.104203	TRUE	2.33984	FALSE
QAQATQNVYVPSTEP	144.333	83.6667	49.3056	5	0.0104982	TRUE	0.0330551	TRUE	0.0916811	TRUE	0.139286	TRUE	0.0506815	TRUE	24.4226	FALSE
VKFAASVKSKKPSSS	144.333	86.7333	103.944	5	0.00213786	TRUE	0.0220176	TRUE	0.0718634	TRUE	0.232738	TRUE	0.0248718	TRUE	2.62467	FALSE
VYKSLITGKVRSNSE	144.333	46.0667	85.6111	5	0.223866	TRUE	0.20342	TRUE	0.26806	TRUE	0.333929	TRUE	0.165364	TRUE	0.487767	TRUE
MTIGPGEPASLGPTF	144	285.267	80.7222	5	0.0103746	TRUE	0.106785	TRUE	0.321302	TRUE	0.216667	TRUE	0.104359	TRUE	2.22402	FALSE
PTPQAPAAEPLQVDL	144	88.7857	75.8	5	0.000594795	TRUE	0.00439338	TRUE	0.0242332	TRUE	0.100595	TRUE	0.0114422	TRUE	62.6777	FALSE
GKLPPAAASPGACPL	143.667	132.095	90.4	5	0.000409511	TRUE	0.0153367	TRUE	0.153375	TRUE	0.358929	TRUE	0.0945573	TRUE	4.1014	FALSE
TEITNPVPKKECDSE	143.667	44.3571	25.0278	5	0.00998221	TRUE	0.00839392	TRUE	0.0245794	TRUE	0.192262	TRUE	0.0206009	TRUE	5.72571	FALSE
TTTAHQPGKTSLVRK	143.667	268.381	52.6667	5	0.0166013	TRUE	0.0293556	TRUE	0.191543	TRUE	0.330357	TRUE	0.141562	TRUE	4.69038	FALSE
VMMPLFGDQMDNAKR	143.667	682.598	10.4028	5	0.0107198	TRUE	0.121359	TRUE	1.37706	TRUE	0.268452	TRUE	0.151198	TRUE	0.280385	TRUE
VPLNIIRKAGETPKI	143.667	397.238	55.2667	5	0.00800274	TRUE	0.00849285	TRUE	0.167622	TRUE	0.194048	TRUE	0.09915	TRUE	1.74136	FALSE
HERRHEAGLKRKPSQ	143	277.467	124	5	0.00903412	TRUE	0.0743281	TRUE	0.542363	TRUE	0.220833	TRUE	0.126193	TRUE	2.82012	FALSE
TTPRAHLFTQDPAMP	143	85.5714	77.7333	5	0.086545	TRUE	0.0577041	TRUE	0.956592	TRUE	0.335714	TRUE	0.149439	TRUE	2.33739	FALSE
CTGFRKLEPCDSNEE	142.333	340.095	48.5278	5	0.401924	TRUE	0.0576107	TRUE	0.162417	TRUE	0.37619	TRUE	0.140558	TRUE	2.42891	FALSE
LKAIGDNRSSLFPGN	142.333	93.9667	90.6944	5	0.0218198	TRUE	0.0785063	TRUE	0.251434	TRUE	0.3375	TRUE	0.0668517	TRUE	1.09986	FALSE
NYMLLAKRLQEEKEK	142.333	534.857	67.0667	5	0.00249945	TRUE	0.114127	TRUE	0.0911596	TRUE	0.373214	TRUE	0.0753871	TRUE	0.200635	TRUE
PVIDVLLGEQDQYVP	142.333	489.733	91.25	5	0.00846529	TRUE	0.106325	TRUE	0.281908	TRUE	0.197024	TRUE	0.123542	TRUE	2.20658	FALSE
GNRCGKPKGPRDPPS	142	320.867	126.056	5	0.0112983	TRUE	0.00803928	TRUE	0.371791	TRUE	0.240476	TRUE	0.0710819	TRUE	1.30911	FALSE
LMLMAKESLYSQLPM	142	613.714	481.361	2	0.214816	TRUE	0.467022	TRUE	2.51612	FALSE	0.480357	FALSE	0.423895	FALSE	1.34364	FALSE
NLSELREIMNDLEKK	142	92.1333	93.7222	5	0.00792931	TRUE	0.0105459	TRUE	0.135499	TRUE	0.220833	TRUE	0.0635624	TRUE	10.9318	FALSE
DEYREKSESGGSEYG	141.667	1.61667	8.1	5	0.0614487	TRUE	0.0106523	TRUE	0.497027	TRUE	0.431548	TRUE	0.169549	TRUE	3.82983	FALSE
EPLHGHHGSAAEPPR	141.667	165.267	84.0556	5	0.01578	TRUE	0.0143109	TRUE	0.449769	TRUE	0.210714	TRUE	0.153463	TRUE	3.28655	FALSE
LSKPLSSQPPGHCHR	141.667	73.9333	99.0556	5	0.00244026	TRUE	0.120545	TRUE	0.474774	TRUE	0.373214	TRUE	0.180516	TRUE	0.945094	TRUE
NLSALASLTPTKQVF	141.667	39.2667	68.7778	5	0.00431473	TRUE	0.0491279	TRUE	0.134369	TRUE	0.243452	TRUE	0.0662156	TRUE	2.22284	FALSE
NYHRDMTQMNSKA	141.667	350.944	40.9722	5	0.130719	TRUE	0.0378264	TRUE	1.23026	TRUE	0.354167	TRUE	0.0548208	TRUE	0.346137	TRUE
SSRMYFTQTLLPGLA	141.667	124.933	110.194	4	0.0486086	TRUE	0.503957	FALSE	1.57699	TRUE	0.3875	TRUE	0.280538	TRUE	0.122051	TRUE
CASASDKKRYTPKKT	141.333	164.533	112	5	0.0213533	TRUE	0.107195	TRUE	0.609791	TRUE	0.305357	TRUE	0.129058	TRUE	1.88965	FALSE
FSTSSLRNIICCFLW	141.333	108.733	92.8889	1	0.0600095	TRUE	0.752394	FALSE	33.3881	FALSE	0.505357	FALSE	0.687782	FALSE	0.976247	TRUE
KDPDVRLGLNQHYPS	141.333	252.2	108.389	5	0.00622412	TRUE	0.209582	TRUE	1.22148	TRUE	0.329762	TRUE	0.279787	TRUE	1.93068	FALSE
AALLNKCKTLKDKDL	141	1234.8	133.889	5	0.046012	TRUE	0.0370202	TRUE	0.226744	TRUE	0.255952	TRUE	0.14726	TRUE	0.857146	TRUE
RSVIEVPAVPEEILK	141	48.2857	39.7333	5	0.077466	TRUE	0.0110244	TRUE	0.0272335	TRUE	0.326786	TRUE	0.0355988	TRUE	14.6148	FALSE
SRPMRGRRTLARRSE	141	115.333	49.0556	3	0.97361	FALSE	0.447989	TRUE	0.490098	TRUE	0.48631	FALSE	0.320615	TRUE	0.200345	TRUE
VPITGTGAGLQPRHG	141	74	59.8889	5	0.00927379	TRUE	0.048412	TRUE	0.463779	TRUE	0.267857	TRUE	0.123178	TRUE	2.16697	FALSE
DATSAGEKAPSPWGS	140.667	16.1404	29.2	5	0.00292928	TRUE	0.047373	TRUE	0.1076	TRUE	0.244048	TRUE	0.0572248	TRUE	13.8954	FALSE
RLLKGKKGEQMNSAV	140.667	62.7333	30.1944	5	0.0116767	TRUE	0.0935787	TRUE	0.130197	TRUE	0.203571	TRUE	0.056239	TRUE	1.07489	FALSE
STSEQAELSYKKVSE	140.667	139.619	43.5	5	0.0109743	TRUE	0.0345723	TRUE	0.0679948	TRUE	0.222024	TRUE	0.0708957	TRUE	17.958	FALSE
ISSAMPKKKKAFKTQ	140.333	181.267	69.1111	5	0.303654	TRUE	0.211434	TRUE	0.240661	TRUE	0.236905	TRUE	0.122301	TRUE	5.39608	FALSE
TLWNLSARNPKDQEA	140.333	109.933	81.8889	5	0.00281561	TRUE	0.0151678	TRUE	0.0419977	TRUE	0.194048	TRUE	0.0251594	TRUE	0.183798	TRUE
AATDEKLQNLLLKIL	140	380.433	262.611	5	0.000132383	TRUE	0.0158956	TRUE	0.075234	TRUE	0.316071	TRUE	0.0590148	TRUE	3.04799	FALSE
LEEPSLQQNRPRPPR	139.667	139.833	64.1667	5	0.00440544	TRUE	0.000481462	TRUE	0.30681	TRUE	0.322024	TRUE	0.11318	TRUE	21.5238	FALSE
NHRRRTADAEIKMQS	139.667	41.9333	27.3889	5	0.00544398	TRUE	0.0894144	TRUE	0.204174	TRUE	0.241667	TRUE	0.0313505	TRUE	2.90717	FALSE
TTKTFCGTPDYIAPE	139.667	86.5	48.7333	5	0.111338	TRUE	0.132549	TRUE	0.904097	TRUE	0.352381	TRUE	0.24455	TRUE	0.254899	TRUE
LAALMIVSMVSAGVP	139.333	5.34783	20.8472	5	0.0391801	TRUE	0.101098	TRUE	0.332462	TRUE	0.261905	TRUE	0.0975827	TRUE	1.95538	FALSE
LLKKLPDLERLLSKN	139.333	277.467	207.5	5	0.0465978	TRUE	0.0565672	TRUE	0.108641	TRUE	0.325	TRUE	0.120829	TRUE	1.22597	FALSE
SKKSQTDCILSDTSP	139.333	35.1429	33.8667	5	0.141522	TRUE	0.0357382	TRUE	0.0535366	TRUE	0.375	TRUE	0.0667798	TRUE	9.69559	FALSE
DLQAEMCNTQACEKT	139	60.0526	3.7	5	0.0175127	TRUE	0.00399762	TRUE	0.0911233	TRUE	0.221429	TRUE	0.0335702	TRUE	4.73155	FALSE
TTKQGLSVTCISIYP	139	585.067	132.333	5	0.0153719	TRUE	0.254402	TRUE	0.50249	TRUE	0.381548	TRUE	0.191673	TRUE	2.84204	FALSE
YTKNKTEYEEAQDAI	139	62.1667	96.6944	5	0.0464845	TRUE	0.0435551	TRUE	0.0829035	TRUE	0.351786	TRUE	0.0623797	TRUE	0.382772	TRUE
VTCKEEKVLRNNKNF	138.333	58.6	89.5	5	0.00372412	TRUE	0.105978	TRUE	0.558169	TRUE	0.225	TRUE	0.152151	TRUE	3.86491	FALSE
DRAGRMGGEAPELAL	138	70.2667	79.9167	5	0.0240797	TRUE	0.0822782	TRUE	0.204557	TRUE	0.386905	TRUE	0.0617813	TRUE	2.73609	FALSE
DRAQPSPLGRPAVHA	138	80.3809	46.1333	5	0.0148354	TRUE	0.017588	TRUE	0.195461	TRUE	0.359524	TRUE	0.104494	TRUE	6.64875	FALSE
RTQIERRKTSLYFSS	138	17.8095	70.2	1	0.93804	FALSE	0.685114	FALSE	0.857064	TRUE	0.602976	FALSE	0.483622	FALSE	1.09036	FALSE
SFDEEHRHAMNELGG	138	109.533	100.389	5	0.0127363	TRUE	0.159214	TRUE	0.574749	TRUE	0.233929	TRUE	0.116701	TRUE	0.981604	TRUE
TNSKLTSLNEEYTKI	138	137.933	116.5	5	0.00918525	TRUE	0.0431748	TRUE	0.0692881	TRUE	0.217857	TRUE	0.068867	TRUE	2.69166	FALSE
TSRPGTGLRCRSCSG	138	38.1471	27.3194	4	0.130165	TRUE	0.362208	TRUE	2.41543	TRUE	0.391071	TRUE	0.373855	FALSE	0.598257	TRUE
WASISITQALNHLHF	138	69.2333	69.9444	4	0.116435	TRUE	0.616061	FALSE	1.71224	TRUE	0.467262	TRUE	0.291425	TRUE	0.336399	TRUE
DHNFMTASIPTHRLF	137.667	76.9333	96.5556	3	0.0198351	TRUE	0.687769	FALSE	9.56837	FALSE	0.430952	TRUE	0.358497	TRUE	0.391102	TRUE
EIDESEVPGSIPNSW	137.667	89.4667	85.8333	5	0.00658225	TRUE	0.116727	TRUE	0.155559	TRUE	0.289286	TRUE	0.128018	TRUE	83.3765	FALSE
LHPSYQQPLMPPVQS	137.667	53.7	80.25	5	0.00781154	TRUE	0.0773076	TRUE	0.348782	TRUE	0.232738	TRUE	0.10353	TRUE	0.78587	TRUE
PMVPSCSLSLPLSIS	137.667	193.667	87.2778	5	0.00393169	TRUE	0.0827618	TRUE	0.290407	TRUE	0.296429	TRUE	0.109574	TRUE	2.20974	FALSE
DAGRCWSPGVTVAPE	137.333	3.45098	52.0667	5	0.0243809	TRUE	0.100821	TRUE	0.171471	TRUE	0.425	TRUE	0.0903796	TRUE	0.980432	TRUE
GEKGISTPRPKIISP	137.333	22.8551	24.9444	5	0.000455718	TRUE	0.0151998	TRUE	0.0990246	TRUE	0.18631	TRUE	0.0262666	TRUE	2.4165	FALSE
PYLLAGEGPPGQGGV	137.333	193.967	73.6111	5	0.025568	TRUE	0.0229561	TRUE	0.398944	TRUE	0.313095	TRUE	0.113753	TRUE	0.172913	TRUE
VAKNHSAQLSSKTSR	137.333	224.633	106.722	5	0.00610454	TRUE	0.0294971	TRUE	0.0597146	TRUE	0.201786	TRUE	0.0359117	TRUE	10.09	FALSE
KEAYDTLIKDLKKAN	137	125.6	74.6667	5	0.0168894	TRUE	0.0371032	TRUE	0.224362	TRUE	0.316071	TRUE	0.0819797	TRUE	3.36957	FALSE
MMIKEAVNVIPCYKN	137	122.5	57.8	5	0.0689775	TRUE	0.321806	TRUE	1.39874	TRUE	0.472024	TRUE	0.34452	TRUE	0.451389	TRUE
QRKVCLLASNGMTSE	137	480.762	346.667	5	0.045534	TRUE	0.0722206	TRUE	0.204924	TRUE	0.385714	TRUE	0.170868	TRUE	8.38085	FALSE
CSGMVSGIISPSDLP	136.667	46.3667	69.7778	5	0.0606797	TRUE	0.143717	TRUE	0.328802	TRUE	0.338095	TRUE	0.188996	TRUE	8.32498	FALSE
MTTLSAACPLPRNCP	136.667	40.3809	48.4	5	0.32291	TRUE	0.317469	TRUE	0.799689	TRUE	0.463095	TRUE	0.336783	TRUE	1.73959	FALSE
KKMQSTLISAARDLG	136.333	147.333	112.639	5	0.0162187	TRUE	0.17749	TRUE	0.292119	TRUE	0.236905	TRUE	0.165467	TRUE	28.0844	FALSE
SRVLKTPGCQSPGVG	136.333	136.762	36.8	5	0.00797074	TRUE	0.0427382	TRUE	0.217786	TRUE	0.372619	TRUE	0.0785448	TRUE	1.19322	FALSE
YIMDISSNISENLNY	136.333	25.2667	35.2778	5	0.000614304	TRUE	0.215208	TRUE	1.2693	TRUE	0.292262	TRUE	0.130996	TRUE	0.0376971	TRUE
AQPSPLGRPAVHAAC	136	24.1191	20.9667	5	0.0101408	TRUE	0.0420135	TRUE	0.145193	TRUE	0.3875	TRUE	0.0976089	TRUE	0.418647	TRUE
CTVGCVLLSLYSDTK	136	157.333	114.222	5	0.00317083	TRUE	0.191091	TRUE	1.42691	TRUE	0.384524	TRUE	0.202362	TRUE	0.931392	TRUE
EVGVLRKTRHVNILL	136	41.4697	26.8854	5	0.056781	TRUE	0.307782	TRUE	2.11717	TRUE	0.310714	TRUE	0.201975	TRUE	0.883975	TRUE
STNNHRNESRGRKEK	136	49.6429	85.7222	5	0.0506255	TRUE	0.0186299	TRUE	0.299966	TRUE	0.329167	TRUE	0.0752833	TRUE	7.01328	FALSE
AAVSSATPIAPSGPP	135.667	738.65	1.3	5	0.00164172	TRUE	0.00629018	TRUE	0.0750828	TRUE	0.25119	TRUE	0.0521563	TRUE	23.6298	FALSE
QLQREMHRSVKANGQ	135.667	152.19	59	5	0.00799959	TRUE	0.103292	TRUE	0.160765	TRUE	0.194048	TRUE	0.0339823	TRUE	1.29866	FALSE
VQPKNGVVVLDNSGK	135.667	186.8	95.1111	5	0.00269423	TRUE	0.00443067	TRUE	0.124867	TRUE	0.242262	TRUE	0.119273	TRUE	9.9268	FALSE
KAEVQMRLKEEKPHL	135.333	215.367	52.8056	5	0.0524933	TRUE	0.0745142	TRUE	0.312092	TRUE	0.308929	TRUE	0.128538	TRUE	16.261	FALSE
MQRADEALNKDKIKR	135.333	108.133	92.2778	5	0.0266818	TRUE	0.0374914	TRUE	0.322467	TRUE	0.338095	TRUE	0.0922171	TRUE	3.44885	FALSE
SRERARRERERKEEL	135.333	3.7	22.7333	5	0.0194347	TRUE	0.0064677	TRUE	0.28238	TRUE	0.330952	TRUE	0.0666422	TRUE	8.59724	FALSE
STPSSNAKRQNQLHP	135.333	72	64.9444	5	0.0296686	TRUE	0.0106613	TRUE	0.0648509	TRUE	0.267857	TRUE	0.05195	TRUE	14.5892	FALSE
AGAGGSGSRISVSRS	135	349.593	44.6	5	0.00743436	TRUE	0.110954	TRUE	0.220275	TRUE	0.345833	TRUE	0.106037	TRUE	1.063	FALSE
APWVLKGVWNRYRVP	135	190.056	40.3333	0	0.934949	FALSE	0.802539	FALSE	7.18082	FALSE	0.570833	FALSE	0.717201	FALSE	0.0453956	TRUE
EASHNGQRRGPPQGR	135	21.2381	39.2667	5	0.0018265	TRUE	0	TRUE	0.406771	TRUE	0.380357	TRUE	0.0666713	TRUE	2.67638	FALSE
EGSKKSQTDCILSDT	135	32.6667	55.3667	5	0.0586375	TRUE	0.0591782	TRUE	0.160711	TRUE	0.3125	TRUE	0.11165	TRUE	8.2961	FALSE
ERLQQIREDEEREGS	135	78	34.6	5	0.00175182	TRUE	0.0365804	TRUE	0.0428943	TRUE	0.245833	TRUE	0.0377266	TRUE	51.2056	FALSE
GEQPRGGGPPALSRS	135	13.2	57.5556	5	0.000519663	TRUE	0.0131172	TRUE	0.120031	TRUE	0.366667	TRUE	0.099331	TRUE	2.04295	FALSE
KRYWTKLLKRSWLIS	135	1182.4	177	0	0.70416	FALSE	0.772828	FALSE	6.14574	FALSE	0.594048	FALSE	0.686964	FALSE	0.116075	TRUE
LELQYIEMKQQHKDA	135	72.6333	96.3333	5	0.0151489	TRUE	0.0223182	TRUE	0.329274	TRUE	0.300595	TRUE	0.0932889	TRUE	0.594683	TRUE
TLTSNTKCKEEGSRS	135	68.5333	58.2222	5	0.0170333	TRUE	0.0146246	TRUE	0.101003	TRUE	0.182738	TRUE	0.0291171	TRUE	4.33347	FALSE
AKKPAQTASKLPPPV	134.667	44.4	35.6667	5	0.00554013	TRUE	0.00928331	TRUE	0.0922535	TRUE	0.23869	TRUE	0.062344	TRUE	14.6682	FALSE
EKTLKKFLVEHQVEK	134.667	100.119	52.4667	5	0.023803	TRUE	0.0367733	TRUE	0.0983352	TRUE	0.349405	TRUE	0.155838	TRUE	2.93868	FALSE
GPTSSNPERDIGKIL	134.667	125.933	131.278	5	0.000863084	TRUE	0.003574	TRUE	0.0870943	TRUE	0.2375	TRUE	0.0218992	TRUE	6.68414	FALSE
PGRNSISPGRNGISP	134.667	33.5333	58.2222	5	0.00502603	TRUE	0.0107115	TRUE	0.176026	TRUE	0.345833	TRUE	0.0793747	TRUE	1.80128	FALSE
SGGPGHSKMTEPSLQ	134.667	63.3333	66.3333	4	0.507986	FALSE	0.0150064	TRUE	0.108349	TRUE	0.358929	TRUE	0.107166	TRUE	4.15433	FALSE
DIGLPPGAAVGLDPR	134.333	107.067	84.7222	5	0.0138007	TRUE	0.0544279	TRUE	0.305254	TRUE	0.195833	TRUE	0.139579	TRUE	1.20956	FALSE
AEPCDPEPLHGHHGS	134	65.7333	63.1944	5	0.132829	TRUE	0.107146	TRUE	0.663534	TRUE	0.288095	TRUE	0.216463	TRUE	1.59865	FALSE
CKEEKVLRNNKTLVL	134	56.6667	90.75	5	0.00365301	TRUE	0.0368292	TRUE	0.106072	TRUE	0.24881	TRUE	0.0784619	TRUE	0.526847	TRUE
GDTTKGTSEMSEKRG	134	123.833	81.5278	5	0.00197892	TRUE	0.0163345	TRUE	0.190464	TRUE	0.174405	TRUE	0.032388	TRUE	4.89288	FALSE
GSPSLWARVATPAPG	134	98.4762	36.1333	5	0.118532	TRUE	0.122337	TRUE	0.146519	TRUE	0.436905	TRUE	0.164284	TRUE	3.69003	FALSE
LELERIGPQHQAGSD	134	98.6667	95.7222	5	0.0278235	TRUE	0.00639053	TRUE	0.0702085	TRUE	0.233333	TRUE	0.0737722	TRUE	6.39204	FALSE
PVLSPSLPDMSLSTH	134	133.2	76.2778	5	0.00696744	TRUE	0.0624981	TRUE	0.214059	TRUE	0.298214	TRUE	0.112436	TRUE	3.24201	FALSE
QDEQVGLPGKGGKAK	134	21.7143	26.3889	5	0.0125555	TRUE	0.0124656	TRUE	0.0678199	TRUE	0.128571	TRUE	0.0324333	TRUE	11.2035	FALSE
SNSSRMYFTQTLLPG	134	90	127.944	5	0.010956	TRUE	0.373657	TRUE	1.04454	TRUE	0.385119	TRUE	0.249067	TRUE	0.878316	TRUE
SVQAGGWRKLPPNLS	134	100.867	31.6667	5	0.0139906	TRUE	0.243934	TRUE	0.256647	TRUE	0.254167	TRUE	0.0932686	TRUE	0.908448	TRUE
TSGYYQRMLVVLLQA	134	7.21053	1	1	0.748551	FALSE	0.4896	FALSE	2.36435	TRUE	0.541667	FALSE	0.390028	FALSE	0.0176576	TRUE
YLKEFNLEKMLSKPE	134	469.267	106	5	0.0178213	TRUE	0.199319	TRUE	0.257228	TRUE	0.324405	TRUE	0.173223	TRUE	0.302355	TRUE
GPLDKGESCGGGRGS	133.667	35.5333	65.8333	5	0.0195758	TRUE	0.01298	TRUE	0.904006	TRUE	0.299405	TRUE	0.105977	TRUE	0.658027	TRUE
KPLVIQAMPTLIELM	133.667	180.64	27.5333	5	0.018076	TRUE	0.0988333	TRUE	0.456591	TRUE	0.390476	TRUE	0.19631	TRUE	1.81001	FALSE
RAKMSFSWQFNML	133.667	558.472	63.25	4	0.560903	FALSE	0.252176	TRUE	2.18887	TRUE	0.464286	TRUE	0.264456	TRUE	0.158356	TRUE
CGPRGKPGKDGKPGT	133.333	19.6373	25.8056	5	0.0186045	TRUE	0.00442009	TRUE	0.756025	TRUE	0.292262	TRUE	0.0587064	TRUE	2.08546	FALSE
DSLPLTENFSLQTDM	133.333	441.467	171.389	5	0.00253673	TRUE	0.0355038	TRUE	0.303359	TRUE	0.198214	TRUE	0.0809047	TRUE	4.24825	FALSE
PTVSPLPLPFLPWSP	133.333	61.6	38.25	1	0.999992	FALSE	0.780973	FALSE	1.03105	TRUE	0.616071	FALSE	0.697516	FALSE	1.55617	FALSE
SDFISYLQREATNPP	133.333	269.667	199.667	4	0.496124	FALSE	0.12072	TRUE	0.220621	TRUE	0.307738	TRUE	0.231311	TRUE	0.451032	TRUE
TADAEIKMQSMQTPL	133.333	29.3333	49.5	5	0.00249421	TRUE	0.00888303	TRUE	0.11155	TRUE	0.15119	TRUE	0.0245306	TRUE	12.2738	FALSE
AFGRYSDSLVQKGYK	133	186.133	104.528	2	0.302994	TRUE	0.624009	FALSE	6.23368	FALSE	0.470238	TRUE	0.510875	FALSE	0.0375469	TRUE
IAFIPNDVYFEKDKQ	133	81.3	115.222	5	0.0172183	TRUE	0.092676	TRUE	0.712408	TRUE	0.318452	TRUE	0.158695	TRUE	0.831912	TRUE
PAVCVLMKLSFDEEH	133	34.4333	57.3611	5	0.00791712	TRUE	0.0978092	TRUE	1.05532	TRUE	0.265476	TRUE	0.237748	TRUE	3.03437	FALSE
VLWKFLEKYPSAEVA	133	123.048	39.7333	5	0.0825508	TRUE	0.257075	TRUE	0.432399	TRUE	0.369048	TRUE	0.107608	TRUE	0.144332	TRUE
GWTEEDGPKEGLAEY	132.667	573.533	169.056	5	0.00621256	TRUE	0.0325567	TRUE	0.358208	TRUE	0.300595	TRUE	0.110703	TRUE	0.731672	TRUE
LKELSLFNRKPLDLE	132.667	937.976	251.861	4	0.572317	FALSE	0.256223	TRUE	0.402718	TRUE	0.419048	TRUE	0.323451	TRUE	0.953204	TRUE
IGCEEEEQEMAKLCA	132.333	55.0667	98.5556	5	0.00681873	TRUE	0.0454612	TRUE	0.0603124	TRUE	0.269643	TRUE	0.0573062	TRUE	4.32449	FALSE
IMASGIKTKDPDVRL	132.333	33.4	53.1944	5	0.0147938	TRUE	0.0903416	TRUE	0.88302	TRUE	0.214286	TRUE	0.113577	TRUE	9.71639	FALSE
KSRAEGRAPNPARKA	132.333	141.571	50.3333	5	0.0714934	TRUE	0.00510505	TRUE	0.116812	TRUE	0.256548	TRUE	0.0718681	TRUE	8.96757	FALSE
NVKTPARRLLRSSIN	132.333	181	117.444	5	0.0186628	TRUE	0.0781655	TRUE	0.208403	TRUE	0.330357	TRUE	0.102761	TRUE	0.629012	TRUE
RTTRNEEQSGDGSRH	132.333	1.54167	2.4	5	0.00226344	TRUE	0.0166533	TRUE	0.221115	TRUE	0.247619	TRUE	0.0753435	TRUE	6.58424	FALSE
GQQECVSPYRSRGAN	132	33.6333	81.1667	4	0.300638	TRUE	0.100273	TRUE	0.379751	TRUE	0.4875	FALSE	0.291378	TRUE	2.42905	FALSE
KAAWTDAGLTSKKSK	132	57.2	90.1111	5	0.0685909	TRUE	0.0324182	TRUE	0.135713	TRUE	0.26131	TRUE	0.101678	TRUE	5.60202	FALSE
QFGATAGTECRKSVP	132	151.333	46.2	5	0.0325751	TRUE	0.069253	TRUE	0.660739	TRUE	0.377381	TRUE	0.131646	TRUE	1.25063	FALSE
TGFITHVVQNEKTKS	132	92.1905	71.4	5	0.00576006	TRUE	0.0404817	TRUE	0.106165	TRUE	0.229762	TRUE	0.0638905	TRUE	4.20662	FALSE
HHDGQFCHKPCPPDV	131.667	72.3333	73.8333	4	0.0113354	TRUE	0.144875	TRUE	3.05761	FALSE	0.251786	TRUE	0.179581	TRUE	0.318501	TRUE
MRRLFYNFDKNYKDW	131.667	154.267	120	0	0.919311	FALSE	0.806947	FALSE	151.006	FALSE	0.667857	FALSE	0.890432	FALSE	0.0120506	TRUE
RSSSEDDDLDVESDF	131.667	21.175	1	5	0.0136816	TRUE	0.030737	TRUE	0.0773082	TRUE	0.306548	TRUE	0.0331347	TRUE	9.78391	FALSE
TARKSTGGKAPRKQL	131.667	48.0686	25.7361	5	0.00230194	TRUE	0.037492	TRUE	0.429118	TRUE	0.325	TRUE	0.0911075	TRUE	4.21893	FALSE
QKCHPAGGCVIQRRE	131.333	58.9524	59.2667	5	0.013936	TRUE	0.113475	TRUE	0.716357	TRUE	0.330357	TRUE	0.192066	TRUE	0.301758	TRUE
SEELYTTIKNNGFWN	131.333	76.4	58.8333	5	0.216766	TRUE	0.475053	TRUE	1.7468	TRUE	0.385714	TRUE	0.308073	TRUE	0.228619	TRUE
STKKAYPLESARSSP	131.333	322.571	77.9333	5	0.0200902	TRUE	0.0195103	TRUE	0.0960006	TRUE	0.299405	TRUE	0.0780002	TRUE	3.52711	FALSE
CRTLFSTHYHSLVED	131	16.7333	43.3889	3	0.150232	TRUE	0.643394	FALSE	2.22901	TRUE	0.510119	FALSE	0.195827	TRUE	0.0605259	TRUE
EDAELRQTLQEDLLR	131	154.467	92.6111	5	0.000381136	TRUE	0.0641058	TRUE	0.1305	TRUE	0.273214	TRUE	0.0567286	TRUE	12.7072	FALSE
KADAESEPVAQKSQL	131	17.7143	30.2	5	0.001459	TRUE	0.00599754	TRUE	0.0173635	TRUE	0.12619	TRUE	0.0160287	TRUE	63.2503	FALSE
PNGEANVKKEIQLLR	131	33.3333	41	5	0.00333339	TRUE	0.0117931	TRUE	0.080826	TRUE	0.229762	TRUE	0.0388329	TRUE	12.2711	FALSE
PPAAASPGACPLLGG	131	142.571	85.4	5	0.0482441	TRUE	0.0369683	TRUE	0.28589	TRUE	0.348214	TRUE	0.160278	TRUE	9.24123	FALSE
RCDEKPEDLLEEPKT	131	108.633	72.1389	5	0.00121212	TRUE	0.00834828	TRUE	0.0334373	TRUE	0.164881	TRUE	0.0383014	TRUE	6.31925	FALSE
STFIKEAPSPTLRRN	131	25.9333	34.7222	5	0.00226168	TRUE	0.0394454	TRUE	0.102143	TRUE	0.297619	TRUE	0.0979248	TRUE	0.845282	TRUE
TLTMLYQVKKGVCDQ	131	81.1333	49.3889	5	0.0820393	TRUE	0.205116	TRUE	1.46008	TRUE	0.378571	TRUE	0.290138	TRUE	0.595622	TRUE
YHSLCKAVHHLATVD	131	69	72.1111	5	0.00754238	TRUE	0.30145	TRUE	0.74855	TRUE	0.327976	TRUE	0.158653	TRUE	0.157279	TRUE
GTQINRRRHERRHEA	130.667	31.6333	59.75	5	0.0268568	TRUE	0.0165796	TRUE	0.645328	TRUE	0.392857	TRUE	0.0688146	TRUE	0.621067	TRUE
IMNDLEKKMQSTLIS	130.667	343.8	99	5	0.00514506	TRUE	0.016342	TRUE	0.186352	TRUE	0.183929	TRUE	0.0567657	TRUE	6.56512	FALSE
KGNIFYWHCGSAACH	130.667	51.2667	35.2222	0	0.93143	FALSE	0.709733	FALSE	15.7581	FALSE	0.617857	FALSE	0.704727	FALSE	0.0475449	TRUE
PLHQVSPTGLEPSHS	130.667	38.6333	76.4444	5	0.00688794	TRUE	0.025038	TRUE	0.142743	TRUE	0.158333	TRUE	0.0427437	TRUE	3.73106	FALSE
QANMPSISRGRTMIH	130.667	29.5	28.0556	3	0.455763	TRUE	0.617144	FALSE	3.39084	FALSE	0.417857	TRUE	0.317517	TRUE	5.4613	FALSE
TKIVMITARYPDA	130.667	218.833	39.2778	5	0.300066	TRUE	0.10566	TRUE	2.44184	TRUE	0.231548	TRUE	0.142814	TRUE	0.476918	TRUE
AVDGQRQVGVGYVDS	130.333	49.0333	83	5	0.0292131	TRUE	0.0392962	TRUE	0.582961	TRUE	0.298214	TRUE	0.144669	TRUE	6.23271	FALSE
EETSGLKILQTGVGS	130.333	13.2745	23.5417	5	0.00112776	TRUE	0.0270602	TRUE	0.0610754	TRUE	0.359524	TRUE	0.102373	TRUE	13.8068	FALSE
QTRKDKQSGDGSRHS	130.333	3.46667	4.6	5	0.00879459	TRUE	0.0227945	TRUE	0.5455	TRUE	0.260119	TRUE	0.0582649	TRUE	20.0916	FALSE
SAASPGPPTLSSSSS	130.333	451.067	85.9444	5	0	TRUE	0.00615903	TRUE	0.00970327	TRUE	0.168452	TRUE	0.0153519	TRUE	11.9714	FALSE
FGSSNTSHEKFTENC	130	148.267	84.6667	5	0.0500121	TRUE	0.13745	TRUE	0.298061	TRUE	0.320833	TRUE	0.0858683	TRUE	0.690334	TRUE
FSTACNTPLSNFESH	130	1.58333	4.4	5	0.0948725	TRUE	0.337581	TRUE	0.545315	TRUE	0.430952	TRUE	0.28052	TRUE	6.06288	FALSE
IFSSTTLPRPGDPGA	130	87.0476	52.4667	5	0.00890101	TRUE	0.0330117	TRUE	0.558663	TRUE	0.224405	TRUE	0.0802462	TRUE	1.12036	FALSE
MDDNDGELDTPINYS	130	133.333	82.6667	5	0.00650307	TRUE	0.059842	TRUE	0.407579	TRUE	0.235119	TRUE	0.0548362	TRUE	2.32557	FALSE
KCPQLMARDRLELGM	129.667	3225.13	483.944	5	0.0806441	TRUE	0.35667	TRUE	0.721938	TRUE	0.314286	TRUE	0.163454	TRUE	0.37494	TRUE
KEPEIRCDEKPEDLL	129.667	125.333	100.5	5	0.0207353	TRUE	0.0497925	TRUE	0.161253	TRUE	0.180952	TRUE	0.130688	TRUE	32.8685	FALSE
NPKKYEGGRELSDFI	129.667	157.267	112.556	5	0.021482	TRUE	0.118164	TRUE	0.792259	TRUE	0.335714	TRUE	0.190058	TRUE	0.124496	TRUE
RKLLASLVKRLGDKH	129.667	288.559	4.27778	3	0.398777	TRUE	0.596195	FALSE	0.896386	TRUE	0.444048	TRUE	0.444225	FALSE	1.10905	FALSE
AHRLTGGDMSGAMKQ	129.333	121.333	103.667	5	0.0533839	TRUE	0.189742	TRUE	0.499737	TRUE	0.377976	TRUE	0.131958	TRUE	0.900175	TRUE
RGGKYAATSQVLLPS	129.333	9.35714	35.2273	5	0.0283479	TRUE	0.199884	TRUE	0.404591	TRUE	0.433929	TRUE	0.159258	TRUE	0.33461	TRUE
SEHGLSPDSENFDWK	129.333	117.2	92.4444	5	0.0112799	TRUE	0.236002	TRUE	0.244386	TRUE	0.208929	TRUE	0.125766	TRUE	1.06211	FALSE
AQNNLLSILMKILHK	129	288.2	78.9444	5	0.248809	TRUE	0.134741	TRUE	0.537081	TRUE	0.385119	TRUE	0.232557	TRUE	1.25368	FALSE
ENFDYSSLALLLQIP	129	123.429	31.8333	5	0.000211734	TRUE	0.155394	TRUE	0.378241	TRUE	0.355357	TRUE	0.0630355	TRUE	0.218492	TRUE
LTRPDITFTYFQPKP	129	635.158	3.6	0	0.93847	FALSE	0.487491	FALSE	4.55797	FALSE	0.589286	FALSE	0.650504	FALSE	0.337749	TRUE
NLEPKYKELGEKLSK	129	42.7667	83.5	5	0.0398058	TRUE	0.0666024	TRUE	0.291854	TRUE	0.320238	TRUE	0.0806091	TRUE	5.29139	FALSE
PYYNREGSQGPQKPM	129	21.6961	8.29167	5	0.0204272	TRUE	0.0884626	TRUE	1.86897	TRUE	0.470833	TRUE	0.214595	TRUE	0.589711	TRUE
HETASVLSSSSTHSA	128.667	155	84.2222	5	0.00490173	TRUE	0.00126581	TRUE	0.0702623	TRUE	0.21131	TRUE	0.0333158	TRUE	24.4474	FALSE
ESLAGNKPANAVLHK	128.333	18.4	6.7	5	0.00415405	TRUE	0.0206567	TRUE	0.0703225	TRUE	0.222619	TRUE	0.0575825	TRUE	4.85207	FALSE
GEFEKTRYHSYRRQK	128.333	76.4667	97.5	0	0.994051	FALSE	0.625816	FALSE	9.70842	FALSE	0.594643	FALSE	0.562157	FALSE	0.0831575	TRUE
GLGSNLVTEVRVYNW	128.333	13.0667	37.5556	2	0.00693026	TRUE	0.674356	FALSE	6.95775	FALSE	0.354762	TRUE	0.433599	FALSE	1.2411	FALSE
LRTSGRGATPSRATV	128.333	87.9048	17.2333	5	0.00119693	TRUE	0.0637889	TRUE	0.19351	TRUE	0.38869	TRUE	0.0856754	TRUE	0.950843	TRUE
NNEFGTIIDWAPRGQ	128.333	80.1053	26.7778	5	0.000973011	TRUE	0.0793722	TRUE	1.78455	TRUE	0.340476	TRUE	0.15105	TRUE	15.2496	FALSE
SSESLKTCQTINLLG	128.333	266.067	59.7778	5	0.0150331	TRUE	0.118919	TRUE	0.159916	TRUE	0.304167	TRUE	0.0940849	TRUE	11.0856	FALSE
TIGPGEPASLGPTFT	128.333	34.2667	54.9444	5	0.00362361	TRUE	0.0538246	TRUE	0.22982	TRUE	0.202976	TRUE	0.0675417	TRUE	5.27946	FALSE
GQYPADLAHKIHSAN	128	56.1667	49.9444	5	0.0431729	TRUE	0.0815266	TRUE	0.503641	TRUE	0.389286	TRUE	0.107508	TRUE	1.79537	FALSE
QKLNYMLLAKRLQEE	128	351.619	32.4333	5	0.0905049	TRUE	0.152135	TRUE	0.382717	TRUE	0.436905	TRUE	0.184375	TRUE	0.354492	TRUE
SSPQPKKKPLDGEYF	128	1136.52	65.6111	5	0.00982884	TRUE	0.112972	TRUE	0.376138	TRUE	0.291667	TRUE	0.135417	TRUE	2.67804	FALSE
AFCDFCRKLLFQGFR	127.667	229.167	59.8889	0	0.999991	FALSE	0.816713	FALSE	35.9556	FALSE	0.77619	FALSE	0.954568	FALSE	0.0036553	TRUE
ATAGTECQDTIPRTQ	127.667	109.048	82.5	5	0.0184976	TRUE	0.00713971	TRUE	0.0740201	TRUE	0.269643	TRUE	0.0251787	TRUE	25.8391	FALSE
DQPIDYSLKYATDIP	127.667	213.533	85.6667	4	0.475854	FALSE	0.196911	TRUE	1.24219	TRUE	0.384524	TRUE	0.171734	TRUE	0.760846	TRUE
KGTWRKIKENEFSPT	127.667	121.333	62.1667	5	0.007454	TRUE	0.109084	TRUE	0.143452	TRUE	0.342857	TRUE	0.113167	TRUE	1.00341	FALSE
PFKCEFCVQLFKDKR	127.667	138.2	103.278	3	0.0580427	TRUE	0.567918	FALSE	4.35804	FALSE	0.422024	TRUE	0.255668	TRUE	0.17875	TRUE
SEKRGPTSSNPRKRH	127.667	66.2667	81.6389	5	0.00920382	TRUE	0.0186623	TRUE	0.889188	TRUE	0.22619	TRUE	0.0937858	TRUE	8.24942	FALSE
AIEDLMVVPDKISEV	127.333	212.133	114.611	5	0.00479269	TRUE	0.00562123	TRUE	0.0551809	TRUE	0.172619	TRUE	0.0327633	TRUE	1.52565	FALSE
AVEWESNGQPENNYK	127.333	20.7143	41.1667	5	0.0225548	TRUE	0.0220766	TRUE	0.090226	TRUE	0.340476	TRUE	0.0409992	TRUE	0.813156	TRUE
CRKLLFQGFRCQTCG	127.333	489.267	134.083	0	0.999999	FALSE	0.781673	FALSE	5.77876	FALSE	0.76369	FALSE	0.739862	FALSE	0.173052	TRUE
LGLLEQVTVVPSPHL	127	8.33333	38.5556	5	0.014621	TRUE	0.325927	TRUE	0.562888	TRUE	0.305357	TRUE	0.126823	TRUE	3.2112	FALSE
PKWAAGSYAMWVM	127	3443.25	29.3333	3	0.367358	TRUE	0.439129	TRUE	8.71266	FALSE	0.5125	FALSE	0.283537	TRUE	0.0445737	TRUE
HRLTGGDMSGAMKQG	126.667	206.267	82.4444	5	0.0516951	TRUE	0.124295	TRUE	0.473678	TRUE	0.382143	TRUE	0.132635	TRUE	1.01994	FALSE
PYKCEECGKAFNQSS	126.667	37.4	61.2222	5	0.0857944	TRUE	0.105411	TRUE	0.380066	TRUE	0.478571	TRUE	0.162587	TRUE	0.600206	TRUE
QLPNVIQALEKHEGN	126.667	41.0667	72.7778	5	0.00255285	TRUE	0.00480146	TRUE	0.140009	TRUE	0.116071	TRUE	0.0746048	TRUE	34.3865	FALSE
DPSAFVAAAPVAAAT	126.333	2.58333	1.06667	5	0.00387023	TRUE	0.0312914	TRUE	0.0365613	TRUE	0.247024	TRUE	0.031094	TRUE	3.20373	FALSE
GLYSLSSVVTVPSSS	126.333	181.905	39.9242	5	0.160827	TRUE	0.0157618	TRUE	0.148767	TRUE	0.315476	TRUE	0.0993395	TRUE	2.75627	FALSE
PLLIDNYVPLWRDCL	126.333	36.1333	46.4167	1	0.383709	TRUE	0.809803	FALSE	9.17736	FALSE	0.551786	FALSE	0.614791	FALSE	0.57901	TRUE
QARGGPVHPHGPAPA	126.333	20.3333	70	5	0.0467642	TRUE	0	TRUE	0.328469	TRUE	0.363095	TRUE	0.10033	TRUE	1.81162	FALSE
QKDTLGNTQIKQKSR	126.333	22.5667	27.1944	5	0.00838738	TRUE	0.014812	TRUE	0.114111	TRUE	0.271429	TRUE	0.0359375	TRUE	3.1447	FALSE
WTSHCATSVIPGDSS	126.333	788.4	104.694	5	0.00731922	TRUE	0.0400099	TRUE	0.701682	TRUE	0.264881	TRUE	0.147528	TRUE	1.35742	FALSE
AAAGVKKVAKSPKKA	126	47.8922	61.75	5	0.00493985	TRUE	0.027045	TRUE	0.045394	TRUE	0.269643	TRUE	0.0485291	TRUE	25.5897	FALSE
ARLANLPEEVIQKGH	126	118.733	104.833	5	0.000958301	TRUE	0.0276236	TRUE	0.109783	TRUE	0.194048	TRUE	0.045352	TRUE	5.08317	FALSE
DLSREKAELRKAKEI	126	73.9333	83.5833	5	0.0143178	TRUE	0.0165171	TRUE	0.0652183	TRUE	0.279167	TRUE	0.0416696	TRUE	2.88488	FALSE
GPNMGGKSSYINKLH	126	120.867	58.3333	4	0.0244828	TRUE	0.305853	TRUE	3.51627	FALSE	0.322024	TRUE	0.3136	TRUE	1.99504	FALSE
QGLERHMHIHISTVN	126	372.6	152.333	5	0.00973293	TRUE	0.0636254	TRUE	0.538131	TRUE	0.256548	TRUE	0.0752426	TRUE	0.555173	TRUE
QPQNLIMASLPGVMT	126	117.867	81.3611	5	0.0127385	TRUE	0.0311624	TRUE	0.325985	TRUE	0.180952	TRUE	0.0873283	TRUE	6.401	FALSE
VEASFKCCSGAIIVL	126	260.833	30.75	4	0.847773	FALSE	0.145961	TRUE	0.530886	TRUE	0.42619	TRUE	0.249891	TRUE	3.14165	FALSE
YIPEDHKPGTFPKAL	126	79.5	39.1333	5	0.0193914	TRUE	0.061462	TRUE	0.814651	TRUE	0.352381	TRUE	0.179099	TRUE	0.354191	TRUE
ESKFLQLWSIPSRPS	125.667	68.9	73.7778	5	0.114566	TRUE	0.223805	TRUE	0.276001	TRUE	0.30119	TRUE	0.151042	TRUE	0.871942	TRUE
LSAPSISFRINGQ	125.667	92.4	44.0556	5	0.0765623	TRUE	0.0629754	TRUE	0.259639	TRUE	0.261905	TRUE	0.0796924	TRUE	1.96029	FALSE
NQIDEVKVWPQQPSG	125.667	33.6667	13.8333	5	0.0300829	TRUE	0.0188931	TRUE	0.0930528	TRUE	0.291667	TRUE	0.0654018	TRUE	10.1922	FALSE
DETEITNPVPKKNVT	125.333	24.4524	7.58333	5	0.00925465	TRUE	0.00326403	TRUE	0.0359087	TRUE	0.091667	TRUE	0.0184234	TRUE	8.42322	FALSE
DVKVFLNGNKLPVKG	125.333	496.429	148.778	5	0.0195966	TRUE	0.131254	TRUE	0.487095	TRUE	0.448214	TRUE	0.362094	TRUE	1.96976	FALSE
LKPIAPGEELLVWYN	125.333	24.2667	37.5	3	0.0043672	TRUE	0.604712	FALSE	0.420394	TRUE	0.523214	FALSE	0.277224	TRUE	0.439841	TRUE
TSNKGPRILKPGEKV	125.333	27.3333	28.4167	5	0.00262405	TRUE	0.0129786	TRUE	0.182521	TRUE	0.180357	TRUE	0.0923677	TRUE	9.13789	FALSE
LDSNMELQRMIAAVD	125	83.2	104.5	5	0.0114352	TRUE	0.0267341	TRUE	0.135247	TRUE	0.19881	TRUE	0.0576302	TRUE	1.14907	FALSE
LRGTMAGYKEARSNA	125	862.667	40.3333	5	0.451492	TRUE	0.203619	TRUE	0.625404	TRUE	0.451786	TRUE	0.216434	TRUE	0.104053	TRUE
NHPDSRAIMYEETTY	125	100	63.5	5	0.0515038	TRUE	0.3958	TRUE	2.11587	TRUE	0.327381	TRUE	0.305122	TRUE	0.611552	TRUE
PPNILLMWLEDQREV	125	89.0952	592.333	5	0.327376	TRUE	0.0579106	TRUE	0.259644	TRUE	0.399405	TRUE	0.17809	TRUE	0.251317	TRUE
GKAFGTQINRRRHER	124.667	211.867	95.0556	4	0.0164944	TRUE	0.32221	TRUE	3.8102	FALSE	0.330952	TRUE	0.278407	TRUE	2.46433	FALSE
KLLAGIQYTMQALVS	124.667	167.267	106	4	0.749855	FALSE	0.191628	TRUE	0.506573	TRUE	0.427381	TRUE	0.149788	TRUE	0.432526	TRUE
MMMMMSWKTRGKKKP	124.667	90.0667	99.1667	2	0.0148104	TRUE	0.675188	FALSE	7.14261	FALSE	0.430952	TRUE	0.379364	FALSE	0.090735	TRUE
PCQPGVGKGQVTKPM	124.667	231.524	39.6	5	0.00960895	TRUE	0.0260343	TRUE	0.249327	TRUE	0.32619	TRUE	0.107597	TRUE	1.30434	FALSE
VLSPSLPDMSLSTHS	124.667	92.4	84.2222	5	0.0313429	TRUE	0.044542	TRUE	0.18639	TRUE	0.275	TRUE	0.0769342	TRUE	6.54231	FALSE
ADAGPAPWAASSAAA	124.333	10.8333	3	5	0.237524	TRUE	0.00841735	TRUE	0.0188108	TRUE	0.351786	TRUE	0.0584243	TRUE	1.3116	FALSE
EVSWQLGRSLNCTVK	124.333	1155.04	19.7639	5	0.316126	TRUE	0.17287	TRUE	0.144624	TRUE	0.345238	TRUE	0.153674	TRUE	0.373237	TRUE
IATKVLGTVKWFNVR	124.333	6.23684	1	1	0.0899672	TRUE	0.652298	FALSE	5.85986	FALSE	0.489286	FALSE	0.562875	FALSE	1.59435	FALSE
KWADFAGRPEPLTYK	124.333	72.0784	23.8472	3	0.357885	TRUE	0.349542	TRUE	1.00084	TRUE	0.617857	FALSE	0.502418	FALSE	0.0653001	TRUE
QLNLRESATITCLVT	124.333	55.2857	30	5	0.020188	TRUE	0.023081	TRUE	0.129527	TRUE	0.239881	TRUE	0.0650404	TRUE	1.4628	FALSE
GKEYVEHTVKERKNN	124	88	62.6	5	0.00813544	TRUE	0.0310685	TRUE	0.35495	TRUE	0.227381	TRUE	0.0540916	TRUE	1.42405	FALSE
MARATCCHPTTASSR	124	47.2333	43.25	5	0.200617	TRUE	0.168435	TRUE	1.17733	TRUE	0.326786	TRUE	0.206034	TRUE	0.246719	TRUE
NKFEDKTVAYTEQKN	124	5.6	12.3056	5	0.0315217	TRUE	0.0295366	TRUE	0.0986175	TRUE	0.334524	TRUE	0.0636055	TRUE	3.45034	FALSE
PKEGLAEYIVEFLKK	124	10.5333	38.8889	5	0.0205264	TRUE	0.282934	TRUE	0.399109	TRUE	0.356548	TRUE	0.112693	TRUE	0.562097	TRUE
SPFHLTPDQEEKPFT	124	48.1333	72.8889	5	0.0960399	TRUE	0.0695014	TRUE	0.131854	TRUE	0.357143	TRUE	0.124195	TRUE	1.41464	FALSE
TEEFNMEETQTSLLH	124	97.6667	74.9167	5	0.00378254	TRUE	0.0324743	TRUE	0.171142	TRUE	0.254167	TRUE	0.0488949	TRUE	8.26072	FALSE
KRPRFQTLPSSCPLL	123.667	99.1491	21.2	3	0.218904	TRUE	0.493325	FALSE	1.18431	TRUE	0.5	FALSE	0.359862	TRUE	1.28413	FALSE
RVFTRLGASDRIMSG	123.667	278.2	119.389	4	0.0724868	TRUE	0.624359	FALSE	1.39879	TRUE	0.335119	TRUE	0.260625	TRUE	1.12032	FALSE
WACSGEEQNLFPLEI	123.667	128.933	102.5	5	0.00844563	TRUE	0.407422	TRUE	0.227551	TRUE	0.298214	TRUE	0.0965682	TRUE	0.148476	TRUE
ASGDDCRRGHRLPPR	123.333	200.267	52.9444	5	0.327267	TRUE	0.167814	TRUE	2.36348	TRUE	0.45119	TRUE	0.260938	TRUE	0.133364	TRUE
LCLWRRNGSETQLNK	123.333	32.7222	32.4667	5	0.000925326	TRUE	0.178865	TRUE	0.252187	TRUE	0.376786	TRUE	0.124373	TRUE	0.0972091	TRUE
ATFAAELISRLEKLK	123	509.048	52.4	5	0.027408	TRUE	0.077791	TRUE	0.205048	TRUE	0.307738	TRUE	0.194308	TRUE	7.83547	FALSE
KNAVSSEDSKRQINQ	123	81.3333	73.8333	5	0.000811018	TRUE	0.0116581	TRUE	0.0451994	TRUE	0.101786	TRUE	0.00948887	TRUE	45.4941	FALSE
RSSPKSRKGKKKSQE	123	48.1333	35.1389	5	0.00251861	TRUE	0.0287987	TRUE	0.0588408	TRUE	0.235714	TRUE	0.0178768	TRUE	5.12225	FALSE
VASCSAGRPAPSGGP	123	13.5	28	5	0.0039498	TRUE	0.0224413	TRUE	0.187911	TRUE	0.2375	TRUE	0.070534	TRUE	1.38483	FALSE
IGVTATNFTTHNIPQ	122.667	21.1333	31.5	5	0.0077294	TRUE	0.0153833	TRUE	0.438648	TRUE	0.184524	TRUE	0.0724403	TRUE	1.36381	FALSE
KGGHFYSAKPEILRA	122.667	193.367	62.3056	3	0.569781	FALSE	0.431034	TRUE	0.899525	TRUE	0.486905	FALSE	0.335011	TRUE	0.170743	TRUE
QKVWTPLLNLFGEKK	122.667	135.429	37.3667	4	0.928372	FALSE	0.135308	TRUE	0.382984	TRUE	0.441071	TRUE	0.278559	TRUE	0.723815	TRUE
SGTVAARVTPFNYNP	122.667	26	39.9444	5	0.354258	TRUE	0.232223	TRUE	0.964288	TRUE	0.329167	TRUE	0.228137	TRUE	0.487968	TRUE
YVNKMTGLSTFIAPN	122.667	76.9048	12.3056	5	0.0124658	TRUE	0.253436	TRUE	0.890048	TRUE	0.294643	TRUE	0.127131	TRUE	0.265035	TRUE
DASNIEDQSETEANV	122.333	69.4314	25.2667	5	0.0012294	TRUE	0.0103035	TRUE	0.00911082	TRUE	0.119643	TRUE	0.00723582	TRUE	37.7148	FALSE
GLPGRKGAMGDAGPR	122.333	91.6471	23.8194	5	0.0567143	TRUE	0.0688937	TRUE	0.969086	TRUE	0.345238	TRUE	0.114425	TRUE	1.93877	FALSE
RPIQSPGRNSISPGR	122.333	36	50.5833	5	0.00703379	TRUE	0.0186696	TRUE	0.15224	TRUE	0.344048	TRUE	0.0792829	TRUE	1.30444	FALSE
PAPLFDLAMLALDSP	122	23.0667	62.8889	5	0.0491311	TRUE	0.42168	TRUE	0.553159	TRUE	0.247024	TRUE	0.215576	TRUE	2.64146	FALSE
SLQVEPDILLKDKNR	122	400.238	149.722	5	0.0440142	TRUE	0.00597965	TRUE	0.140173	TRUE	0.282143	TRUE	0.0643135	TRUE	2.55457	FALSE
SSSSILSASSESSEK	122	28.4667	49.2222	5	0.000257911	TRUE	0.00192052	TRUE	0.0111147	TRUE	0.183333	TRUE	0.012426	TRUE	89.8569	FALSE
HPCKYCKRFLELILI	121.667	43.1333	62.25	3	0.322463	TRUE	0.33147	TRUE	3.28117	FALSE	0.591071	FALSE	0.314356	TRUE	0.00262818	TRUE
KNPVPLKQTVQPKNG	121.667	19.4333	71.1111	5	0.000492668	TRUE	0.00745556	TRUE	0.0543093	TRUE	0.185119	TRUE	0.0154956	TRUE	8.18782	FALSE
RAFKGAATMQTKAAV	121.667	487.389	59.3333	5	0.081611	TRUE	0.12607	TRUE	0.224944	TRUE	0.380357	TRUE	0.111841	TRUE	0.953039	TRUE
SQGSRLSSRPRLPTA	121.667	169.286	50	5	0.0467959	TRUE	0.0277052	TRUE	0.405076	TRUE	0.389881	TRUE	0.13156	TRUE	2.05992	FALSE
WQLLVMVRVQLHEWT	121.667	29.2333	56.8333	2	0.204313	TRUE	0.554006	FALSE	2.97869	FALSE	0.494643	FALSE	0.305752	TRUE	0.065403	TRUE
GGKGLGKGGAKRHRK	121.333	29.7843	27.1528	5	0.0604874	TRUE	0.406945	TRUE	1.58051	TRUE	0.347619	TRUE	0.318993	TRUE	0.670145	TRUE
KKLSLSSQLGSLEKF	121.333	61	47	5	0.00865664	TRUE	0.0449691	TRUE	0.110242	TRUE	0.270238	TRUE	0.125569	TRUE	6.38293	FALSE
TEAVSFHKEKSVYLS	121.333	98.6667	75	5	0.0170625	TRUE	0.21251	TRUE	0.401062	TRUE	0.304167	TRUE	0.108197	TRUE	0.968704	TRUE
TRAQETFGNRTRHSV	121.333	80.2857	63.4	5	0.0211379	TRUE	0.165708	TRUE	0.90999	TRUE	0.246429	TRUE	0.135101	TRUE	1.48272	FALSE
REQKLDAFLQPLSKP	121	37.9333	54.6389	5	0.0161789	TRUE	0.0588183	TRUE	0.158367	TRUE	0.214881	TRUE	0.120399	TRUE	3.22353	FALSE
QPPQPRAPQRGCCHP	120.667	37.7381	55	5	0.00282691	TRUE	0.0331419	TRUE	0.453951	TRUE	0.35	TRUE	0.121185	TRUE	2.36485	FALSE
VIETFISTQMASSSQ	120.667	5.53333	33.2222	5	0.0118751	TRUE	0.00529561	TRUE	0.145385	TRUE	0.18631	TRUE	0.0380343	TRUE	2.70165	FALSE
LITIMAQIGSYVPAE	120.333	28.4333	46.9722	5	0.095428	TRUE	0.101001	TRUE	0.341819	TRUE	0.308333	TRUE	0.165724	TRUE	0.676836	TRUE
RGRTMIHIPGVRNSS	120.333	16.8667	19.2222	5	0.0479646	TRUE	0.203715	TRUE	1.04513	TRUE	0.431548	TRUE	0.157921	TRUE	0.197746	TRUE
SRQQRLSSESLKTCQ	120.333	105.067	77.0278	5	0.00288562	TRUE	0.0270539	TRUE	0.0968265	TRUE	0.356548	TRUE	0.0531206	TRUE	32.1964	FALSE
TPAPAWEPQPEPDER	120.333	26	69.1944	5	0.00858077	TRUE	0.0121557	TRUE	0.0444862	TRUE	0.125595	TRUE	0.0325084	TRUE	9.27344	FALSE
YTSWPDHKTPDSAQP	120.333	147.733	81.2778	5	0.0196073	TRUE	0.0127712	TRUE	0.14311	TRUE	0.374405	TRUE	0.0565083	TRUE	0.0952661	TRUE
GDSSNGQSHLLPSNH	120	25.6667	60.4444	5	0.00757761	TRUE	0.0389953	TRUE	0.367352	TRUE	0.173214	TRUE	0.0932837	TRUE	7.90599	FALSE
LSEPAPLFDLAMLAL	120	77.3333	87.7778	5	0.0505814	TRUE	0.413917	TRUE	0.258792	TRUE	0.314881	TRUE	0.19911	TRUE	2.25125	FALSE
PADLPGEFSCIAEEQ	120	34.3158	4.8125	5	0.0215624	TRUE	0.0646121	TRUE	0.0835923	TRUE	0.246429	TRUE	0.0669916	TRUE	7.46733	FALSE
PSSSFREDAPAAPSA	120	80.2381	63.5333	5	0.00113676	TRUE	0.0109832	TRUE	0.040023	TRUE	0.25119	TRUE	0.0290248	TRUE	7.65516	FALSE
VETQKSRIHFQKLEE	120	75.5556	40.0167	5	0.0750399	TRUE	0.0487669	TRUE	0.150651	TRUE	0.414881	TRUE	0.222272	TRUE	10.8628	FALSE
DKFIPKRIIIIARYY	119.667	28.9286	39.5667	0	1	FALSE	0.765007	FALSE	11.15	FALSE	0.707738	FALSE	0.682775	FALSE	0.0143581	TRUE
GPAPADYAHHRHHQP	119.667	14.2	37.0556	2	0.793174	FALSE	0.235401	TRUE	4.95487	FALSE	0.4125	TRUE	0.413672	FALSE	2.14917	FALSE
KKEQFHRSRDFAKTD	119.667	408.139	36.3611	5	0.339549	TRUE	0.109759	TRUE	1.28891	TRUE	0.440476	TRUE	0.232868	TRUE	3.40395	FALSE
MPPHSPHFQFCPQQC	119.667	278.333	97.6389	4	0.363113	TRUE	0.457115	TRUE	2.21488	TRUE	0.50119	FALSE	0.301295	TRUE	0.188921	TRUE
PSSRDHSSKSRHSGC	119.667	121.4	99.1111	5	0.0390483	TRUE	0.0452538	TRUE	1.05709	TRUE	0.297024	TRUE	0.115036	TRUE	1.79456	FALSE
PVAAMESPKLPSGAY	119.667	120.233	24.7333	5	0.104283	TRUE	0.119705	TRUE	0.334219	TRUE	0.454762	TRUE	0.227494	TRUE	1.63639	FALSE
DGTRSPSPCKSLEAQ	119.333	25.6667	52.1111	5	0.00879397	TRUE	0.0103746	TRUE	0.0468109	TRUE	0.192857	TRUE	0.0243543	TRUE	5.43047	FALSE
EESSSQVKRAGRINK	119.333	38.7667	43.8611	5	0.00598416	TRUE	0.00951231	TRUE	0.124658	TRUE	0.298214	TRUE	0.0477007	TRUE	12.0607	FALSE
HIVYKALRSHILPPK	119.333	143.467	93.3889	3	0.236843	TRUE	0.654322	FALSE	1.67637	TRUE	0.469643	TRUE	0.405701	FALSE	0.118704	TRUE
LAAAADLSENKREDG	119.333	153	119.389	5	0.00279523	TRUE	0.00578398	TRUE	0.115421	TRUE	0.161905	TRUE	0.0399681	TRUE	38.3965	FALSE
LATEVNWDEEKECFE	119.333	35.0333	30.6111	5	0.0120518	TRUE	0.0528094	TRUE	0.0709497	TRUE	0.224405	TRUE	0.0806082	TRUE	2.05953	FALSE
TFDNIDNLSPKASHR	119.333	9.8	53.8889	5	0.00166259	TRUE	0.0262657	TRUE	0.71247	TRUE	0.192262	TRUE	0.0696	TRUE	0.526017	TRUE
DGLNLNEDLENFLQK	119	1071.62	22.0667	5	0.102294	TRUE	0.0215316	TRUE	0.115881	TRUE	0.318452	TRUE	0.0812861	TRUE	2.49347	FALSE
ELAVCDEPSEPEEEE	119	44.2667	69.8333	5	0.00783253	TRUE	0.04392	TRUE	0.00646578	TRUE	0.267857	TRUE	0.0547735	TRUE	112.701	FALSE
HEFIHMGKKHYKCEE	119	228.8	69.3333	2	0.753049	FALSE	0.459626	TRUE	2.33822	TRUE	0.542857	FALSE	0.462989	FALSE	0.057454	TRUE
PDRGAATDEKVTEFC	119	37.4333	52.5	5	0.00341771	TRUE	0.0373763	TRUE	0.183042	TRUE	0.335119	TRUE	0.0557555	TRUE	0.785882	TRUE
QSTLISAARDLGLDP	119	240.6	93.0833	5	0.138799	TRUE	0.145675	TRUE	0.221446	TRUE	0.225595	TRUE	0.139672	TRUE	4.76529	FALSE
SRCRNSYTEQELKPL	119	87.2857	44.6	5	0.0333786	TRUE	0.160484	TRUE	0.434449	TRUE	0.415476	TRUE	0.297596	TRUE	0.933746	TRUE
ASRCSPPAAPYITRQ	118.667	711.867	63.6111	5	0.00508478	TRUE	0.113502	TRUE	0.308028	TRUE	0.2875	TRUE	0.178831	TRUE	1.28452	FALSE
GLGSGSSYVQNGTGN	118.667	16.2667	47.8333	5	0.150828	TRUE	0.00679873	TRUE	0.275817	TRUE	0.435714	TRUE	0.0915186	TRUE	1.85701	FALSE
LLRQGEGGAGLGDAV	118.667	55.9048	28	5	0.000842507	TRUE	0.0563624	TRUE	0.235172	TRUE	0.280357	TRUE	0.0563394	TRUE	1.84561	FALSE
PYAKLEYKRSSNDSL	118.667	91.7333	75.9722	5	0.0803618	TRUE	0.189939	TRUE	0.90538	TRUE	0.455952	TRUE	0.180061	TRUE	2.16345	FALSE
QVSWLREGKQVGSGV	118.667	16.8095	17.0758	5	0.0455014	TRUE	0.0395622	TRUE	0.212783	TRUE	0.378571	TRUE	0.105407	TRUE	0.368251	TRUE
RPGPTRAQETFGNRT	118.667	47.0714	45.7333	5	0.00362	TRUE	0.0372151	TRUE	0.18716	TRUE	0.303571	TRUE	0.0503677	TRUE	0.695714	TRUE
DDDGKTSRHPSSKSW	118.333	44.1	38.7222	5	0.00434281	TRUE	0.214458	TRUE	0.407806	TRUE	0.302976	TRUE	0.0648165	TRUE	2.37989	FALSE
KGLDTLVESIRREKT	118.333	33.0476	28.9667	5	0.00815072	TRUE	0.0360847	TRUE	0.269799	TRUE	0.217857	TRUE	0.122242	TRUE	6.8916	FALSE
LCHVSQQKCPLWTAS	118.333	88.3333	90.3333	5	0.094851	TRUE	0.434846	TRUE	0.419646	TRUE	0.4625	TRUE	0.234503	TRUE	0.247454	TRUE
YYRIIIPVLLMLVFL	118.333	22.7857	29.1	2	0.390834	TRUE	0.429502	TRUE	9.55482	FALSE	0.657143	FALSE	0.468637	FALSE	0.00498855	TRUE
SQDPASIQHLQPAHR	118	23.1333	63.9444	5	0.00992848	TRUE	0.0187606	TRUE	0.123854	TRUE	0.138095	TRUE	0.0267142	TRUE	7.56271	FALSE
TKQTGLSKNASSIPR	118	26.2	47.0556	5	0.0129349	TRUE	0.0214067	TRUE	0.0926224	TRUE	0.233333	TRUE	0.0834649	TRUE	10.2801	FALSE
ILQKQSTFPPVIQRH	117.667	15.2	38.6944	5	0.0128124	TRUE	0.0598005	TRUE	0.925082	TRUE	0.323214	TRUE	0.1557	TRUE	2.88331	FALSE
NWACSGEEQNLFPLE	117.333	235.867	85.7222	5	0.0152012	TRUE	0.395645	TRUE	0.48112	TRUE	0.272024	TRUE	0.130403	TRUE	4.62739	FALSE
RRHTSMERYDPNIDQ	117.333	396.706	40.8667	5	0.107969	TRUE	0.0764169	TRUE	0.549917	TRUE	0.394643	TRUE	0.0965945	TRUE	0.0789954	TRUE
VKLFQSGKALKACEA	117.333	582.167	40.1389	5	0.0277451	TRUE	0.0667485	TRUE	0.202089	TRUE	0.35	TRUE	0.110619	TRUE	1.8357	FALSE
ISYIVSLALEKIREI	117	87.7619	39.3667	5	0.00484117	TRUE	0.0994335	TRUE	0.321463	TRUE	0.320238	TRUE	0.13883	TRUE	2.36805	FALSE
SSPKSRKATASAWRP	117	202.6	71.3889	5	0.00432281	TRUE	0.049045	TRUE	0.378946	TRUE	0.28869	TRUE	0.14731	TRUE	11.9514	FALSE
AALLNKCKTPSRTKT	116.667	287.8	85.8333	5	0.0110753	TRUE	0.0442686	TRUE	0.108782	TRUE	0.28869	TRUE	0.0885319	TRUE	1.7579	FALSE
ASPDCFKITSTCGKE	116.667	37.1333	66.4444	5	0.0318204	TRUE	0.0982153	TRUE	0.16535	TRUE	0.306548	TRUE	0.110844	TRUE	2.23606	FALSE
KRFKDATEVGCQPLP	116.667	57.5476	44.2	5	0.359123	TRUE	0.204366	TRUE	0.692182	TRUE	0.4125	TRUE	0.271136	TRUE	4.79746	FALSE
LKAIGDNRSSLFSRK	116.667	329.267	64.2778	4	0.952437	FALSE	0.196906	TRUE	0.327347	TRUE	0.464881	TRUE	0.190446	TRUE	0.594447	TRUE
MDTEFPGVVARPIGE	116.667	199.467	76.5	5	0.0204898	TRUE	0.110268	TRUE	0.359518	TRUE	0.295833	TRUE	0.108523	TRUE	1.73352	FALSE
QELLSMANFEEYIPL	116.667	371.667	117.222	5	0.0211922	TRUE	0.338483	TRUE	0.346961	TRUE	0.280952	TRUE	0.144206	TRUE	1.37159	FALSE
RPVILLPEDTPPFLE	116.667	174.2	98.3333	5	0.00678714	TRUE	0.225466	TRUE	0.214994	TRUE	0.267857	TRUE	0.199481	TRUE	3.44196	FALSE
RTRHSVETPDIKDLA	116.667	140.238	42.8	5	0.00584964	TRUE	0.0135614	TRUE	0.376332	TRUE	0.194643	TRUE	0.0942058	TRUE	4.48609	FALSE
SAMPKKKKPSRLKGD	116.667	71.2667	44.2222	5	0.00547953	TRUE	0.136381	TRUE	0.271075	TRUE	0.226786	TRUE	0.0964608	TRUE	2.0166	FALSE
TARTRCWPPGRCSRP	116.667	14.0667	13.6667	0	0.926765	FALSE	0.664032	FALSE	5.51559	FALSE	0.542262	FALSE	0.565767	FALSE	0.0365903	TRUE
FEGLVDTEADVSIIA	116.333	5.94203	11.7361	5	0.00399951	TRUE	0.0252189	TRUE	0.0841321	TRUE	0.230952	TRUE	0.054167	TRUE	4.20369	FALSE
GLPIFILRLATEVNW	116.333	62.0333	75.0556	5	0.00117044	TRUE	0.36482	TRUE	1.79971	TRUE	0.404167	TRUE	0.295138	TRUE	0.869417	TRUE
KKNQLVQKAILQKNK	116.333	436.233	101.944	5	0.00402934	TRUE	0.133482	TRUE	0.0547619	TRUE	0.186905	TRUE	0.0428524	TRUE	15.1841	FALSE
LKFQPHFGQQECVSP	116.333	72.4333	75.1944	5	0.102411	TRUE	0.0846983	TRUE	0.176223	TRUE	0.388095	TRUE	0.135607	TRUE	1.00407	FALSE
LRPGKQTSRAVQM	116.333	358.278	42.5556	5	0.0251861	TRUE	0.239915	TRUE	0.810908	TRUE	0.27619	TRUE	0.0907434	TRUE	1.617	FALSE
NTSHENLQKLLPNQL	116.333	73.2051	82.4697	5	0.00263235	TRUE	0.0179058	TRUE	0.0873601	TRUE	0.266071	TRUE	0.0379495	TRUE	12.6692	FALSE
STFIKEAPSPTLRRK	116.333	51.5333	44.8056	5	0.00189405	TRUE	0.0708093	TRUE	0.140925	TRUE	0.291071	TRUE	0.124585	TRUE	0.840907	TRUE
TEFRSLVIKNSTSRN	116.333	44.9286	39.1333	5	0.0131302	TRUE	0.0456693	TRUE	0.235386	TRUE	0.361905	TRUE	0.076791	TRUE	2.23905	FALSE
TVVGLSSKTLRATAS	116.333	35.7619	33.3333	5	0.00208481	TRUE	0.0960351	TRUE	0.0648815	TRUE	0.24881	TRUE	0.0348327	TRUE	2.23845	FALSE
VQEAFPGSRGNEPMS	116.333	60.7619	52.2	5	0.012007	TRUE	0.035047	TRUE	0.580141	TRUE	0.307143	TRUE	0.0890854	TRUE	4.89365	FALSE
APTVESTPDVCPSSP	116	289.933	74.7222	5	0.0241743	TRUE	0.0695355	TRUE	0.0648493	TRUE	0.35	TRUE	0.248128	TRUE	4.21593	FALSE
IPNSWKWTVEHIVYK	116	50.2	46.7778	4	0.0811563	TRUE	0.430986	TRUE	4.23257	FALSE	0.458929	TRUE	0.373249	TRUE	0.219836	TRUE
RRLDETVVNRIAAGG	116	81.6	74.9167	5	0.00212471	TRUE	0.0371904	TRUE	0.266095	TRUE	0.27381	TRUE	0.0812907	TRUE	1.97752	FALSE
TLRRYAGMALTNLTL	116	89.4667	77.6944	0	0.96128	FALSE	0.590396	FALSE	3.75638	FALSE	0.527381	FALSE	0.447043	FALSE	0.0645442	TRUE
VYKGKWHGDVAVKML	116	59.8333	29.9722	2	0.371141	TRUE	0.339599	TRUE	3.64745	FALSE	0.493452	FALSE	0.577447	FALSE	0.0629533	TRUE
ANITKKLLAPHDVKP	115.667	479.571	43.6	5	0.0208484	TRUE	0.0488139	TRUE	0.200988	TRUE	0.222619	TRUE	0.0725142	TRUE	2.83749	FALSE
KLVSAAGAPSPLSAP	115.667	23.4	37.3333	5	0.000778911	TRUE	0.00752214	TRUE	0.0552666	TRUE	0.232143	TRUE	0.0418321	TRUE	6.77591	FALSE
LKKILVCDSKSFGRD	115.667	153.405	49.8667	5	0.105416	TRUE	0.261287	TRUE	0.732323	TRUE	0.370833	TRUE	0.327328	TRUE	1.73244	FALSE
RILKPGEKSTLETKR	115.667	46.8	58.7222	5	0.000268689	TRUE	0.0251825	TRUE	0.103674	TRUE	0.293452	TRUE	0.134189	TRUE	2.66777	FALSE
VSEAASGSQEKLDFN	115.667	9.37255	8.54167	5	0.00443699	TRUE	0.0207096	TRUE	0.0634051	TRUE	0.2375	TRUE	0.0290104	TRUE	9.6252	FALSE
KHFTEDGNILQLANL	115.333	41.9	40.6944	5	0.00288259	TRUE	0.0186376	TRUE	0.203935	TRUE	0.217857	TRUE	0.0430968	TRUE	0.498892	TRUE
PRPHHRPCPTVPAPR	115.333	102.233	79.0556	5	0.00546978	TRUE	0.0588165	TRUE	1.48631	TRUE	0.320833	TRUE	0.227836	TRUE	0.430956	TRUE
QDCYRLYQGINQLPN	115.333	169.7	82.5278	2	0.988701	FALSE	0.59099	FALSE	1.59781	TRUE	0.466667	TRUE	0.555286	FALSE	0.174497	TRUE
QKRIECLMEFVSTLH	115.333	73.9333	59	5	0.0578077	TRUE	0.231828	TRUE	1.06111	TRUE	0.429762	TRUE	0.197881	TRUE	0.514871	TRUE
RGIQQRGLQKCQRRE	115.333	173.2	98.3333	5	0.0072458	TRUE	0.106093	TRUE	0.8602	TRUE	0.327381	TRUE	0.256612	TRUE	1.68531	FALSE
RRSESASRNHYGSAR	115.333	34.9355	1.3	5	0.0185645	TRUE	0.108096	TRUE	0.483964	TRUE	0.41369	TRUE	0.1321	TRUE	0.121205	TRUE
SLIHALDDLDMVAIV	115.333	19.5	8.9	5	0.0472009	TRUE	0.0583744	TRUE	0.259085	TRUE	0.348214	TRUE	0.078255	TRUE	0.55366	TRUE
SRSEKDRSLERERGI	115.333	10.2667	11.9444	5	0.00355421	TRUE	0.00374612	TRUE	0.295194	TRUE	0.28631	TRUE	0.10404	TRUE	2.22017	FALSE
DTCRTSQGSRLSSRP	115	32.2857	32.4	5	0.015854	TRUE	0.0316747	TRUE	1.04343	TRUE	0.395238	TRUE	0.19858	TRUE	4.52846	FALSE
QLKTSEPDFTSANMR	115	252.2	82.8889	5	0.00277444	TRUE	0.0414824	TRUE	0.285242	TRUE	0.17619	TRUE	0.0883336	TRUE	10.6264	FALSE
SPALQTPSLSSGQLP	115	15.9333	47.9444	5	0.000137349	TRUE	0.00673153	TRUE	0.0537967	TRUE	0.165476	TRUE	0.0174844	TRUE	12.8441	FALSE
TTSLTSSSTSGSSDK	115	4.06667	39.3889	5	0	TRUE	0.00168778	TRUE	0.0746013	TRUE	0.185119	TRUE	0.0105622	TRUE	9.81514	FALSE
LNSGVSQKPDPAKTK	114.667	9.92308	24.5758	5	0.00157562	TRUE	0.00319152	TRUE	0.057076	TRUE	0.133333	TRUE	0.023911	TRUE	24.5999	FALSE
PTVNNLHVTALTTEE	114.667	4.33333	35.4444	5	0.00512181	TRUE	0.0234149	TRUE	0.0500135	TRUE	0.164881	TRUE	0.0204323	TRUE	7.84465	FALSE
QQERLGEASQIDCAL	114.667	31.7778	26.6167	5	0.000775498	TRUE	0.0349855	TRUE	0.0617076	TRUE	0.175595	TRUE	0.0349587	TRUE	12.2865	FALSE
QSLGKPDQKDLNENL	114.667	50.8095	46.9333	5	0.0025622	TRUE	0.00692821	TRUE	0.0443823	TRUE	0.130357	TRUE	0.0291259	TRUE	13.5891	FALSE
AYCVLVTGPNMGGKS	114.333	97.8667	104.333	5	0.0154521	TRUE	0.239408	TRUE	1.06144	TRUE	0.303571	TRUE	0.167083	TRUE	0.0967776	TRUE
PPRETEPRRAATKTN	114.333	12.381	42.9444	5	0.00727293	TRUE	0.00055019	TRUE	0.0594021	TRUE	0.270238	TRUE	0.0380987	TRUE	1.95928	FALSE
VPPELATPALPGSHS	114.333	25.4667	66.6111	5	0.00412857	TRUE	0.0152531	TRUE	0.0710475	TRUE	0.250595	TRUE	0.0537585	TRUE	4.44615	FALSE
CYVPAEVCRLTPIDR	114	226.2	101.556	4	0.0354867	TRUE	0.641281	FALSE	2.09516	TRUE	0.39881	TRUE	0.290212	TRUE	0.178087	TRUE
IKGKETTPSSLAVTQ	114	24	42.8889	5	0.000248235	TRUE	0.00482464	TRUE	0.036141	TRUE	0.259524	TRUE	0.0536135	TRUE	20.4308	FALSE
KQPLQANMPSISRGR	114	49.6333	62.2778	5	0.0859225	TRUE	0.103012	TRUE	0.400122	TRUE	0.353571	TRUE	0.189542	TRUE	1.74452	FALSE
KYRFFGEDAEIAARE	114	159	63.8889	3	0.991629	FALSE	0.236008	TRUE	0.41952	TRUE	0.494048	FALSE	0.164812	TRUE	0.230207	TRUE
LQAVRIRPHLHLMPR	114	126.3	84.9722	3	0.0244394	TRUE	0.801137	FALSE	2.55525	FALSE	0.356548	TRUE	0.292317	TRUE	0.46097	TRUE
NILKNNRIQNQPKRF	114	74.6191	44.4	5	0.0105127	TRUE	0.0420903	TRUE	0.792195	TRUE	0.285714	TRUE	0.187099	TRUE	6.7803	FALSE
SHQSECLHCIQVAEA	114	6.75	1	5	0.0363163	TRUE	0.0408892	TRUE	0.100673	TRUE	0.347024	TRUE	0.0693206	TRUE	0.411536	TRUE
SVSTPVSAQMTSKSC	114	90.9667	106.111	5	0.00712434	TRUE	0.0109307	TRUE	0.0738298	TRUE	0.278571	TRUE	0.0454991	TRUE	2.46402	FALSE
TYHMVSGMSLRPPVN	114	1709.95	19.5278	2	0.528396	FALSE	0.267327	TRUE	1.64748	TRUE	0.547619	FALSE	0.484891	FALSE	0.0954222	TRUE
NLQWRPESKSGLLTL	113.667	272.8	77.5556	5	0.023728	TRUE	0.130744	TRUE	0.66356	TRUE	0.389286	TRUE	0.182357	TRUE	1.24359	FALSE
SAQFGATAGTECRKS	113.667	73.1429	49.2667	5	0.0265683	TRUE	0.0441885	TRUE	0.242377	TRUE	0.370833	TRUE	0.0716561	TRUE	11.0232	FALSE
AGEMELKPFNGEDYT	113.333	65.0758	42.8056	5	0.128785	TRUE	0.111515	TRUE	0.649834	TRUE	0.456548	TRUE	0.113625	TRUE	2.45114	FALSE
ERQSKPKPHSAQSTK	113.333	65.4286	38.6	5	0.00139063	TRUE	0.00348854	TRUE	0.0320639	TRUE	0.181548	TRUE	0.030886	TRUE	9.73945	FALSE
GSEHSLEGQKFPLEM	113.333	84.7333	62.0278	5	0.0168439	TRUE	0.0465472	TRUE	0.58277	TRUE	0.369643	TRUE	0.177719	TRUE	11.1768	FALSE
ILEVVGRYSVHNAGI	113.333	84.6667	90.5	3	0.146497	TRUE	0.551917	FALSE	2.68835	FALSE	0.307738	TRUE	0.327498	TRUE	0.570065	TRUE
KGEPHHELPPGSTKR	113.333	22.1429	32.5556	5	0.00478998	TRUE	0.0129301	TRUE	0.200321	TRUE	0.208929	TRUE	0.0759971	TRUE	1.76615	FALSE
KRSSPKSRKATASAW	113.333	168.4	72.9444	5	0.00325888	TRUE	0.114667	TRUE	0.179573	TRUE	0.285714	TRUE	0.0879124	TRUE	2.4931	FALSE
LSSSSSSSSSSSSFS	113.333	6.5	37.6111	5	0	TRUE	0	TRUE	0.0338507	TRUE	0.203571	TRUE	0.0169341	TRUE	29.1693	FALSE
RLGPLPHLQALLQDR	113.333	2.53922	4.47222	4	0.0237236	TRUE	0.532642	FALSE	0.404113	TRUE	0.370238	TRUE	0.117217	TRUE	0.859837	TRUE
HTANRIQVATLMIQM	113	14.381	26.0667	5	0.0141827	TRUE	0.0426589	TRUE	0.379857	TRUE	0.260119	TRUE	0.0867105	TRUE	9.87287	FALSE
LEREDFFPDYEENGT	113	85.1191	37.5667	4	0.210275	TRUE	0.49651	FALSE	0.392993	TRUE	0.430952	TRUE	0.132479	TRUE	0.922224	TRUE
NTLKRENSSPRVMQR	113	206.048	40	5	0.00584424	TRUE	0.060834	TRUE	0.444041	TRUE	0.274405	TRUE	0.112751	TRUE	2.29746	FALSE
RVLLLLEMQKPLQGS	113	110.905	42.4667	5	0.000877506	TRUE	0.151436	TRUE	0.234558	TRUE	0.27381	TRUE	0.100416	TRUE	1.51676	FALSE
TDDDGEDFTPPILKE	113	74.6	65.3333	5	0.0312057	TRUE	0.0193828	TRUE	0.0854233	TRUE	0.208929	TRUE	0.0415011	TRUE	1.61592	FALSE
VNSISGTKQSKENQV	113	9.76667	17.8056	5	0.0011389	TRUE	0.00408103	TRUE	0.0242866	TRUE	0.22381	TRUE	0.00878553	TRUE	15.0193	FALSE
VSKKGPPLKTPASKK	113	317.233	44.3611	5	0.00110863	TRUE	0.0221022	TRUE	0.0521917	TRUE	0.177381	TRUE	0.0524577	TRUE	9.98069	FALSE
GRFKVNSEEEEED	112.667	2845.61	15.1667	5	0.0236993	TRUE	0.0235293	TRUE	0.0227741	TRUE	0.21131	TRUE	0.0326506	TRUE	15.6613	FALSE
RALDDTARERAKLQI	112.667	90.3148	23.3333	5	0.022778	TRUE	0.0342091	TRUE	0.0862066	TRUE	0.342262	TRUE	0.0625055	TRUE	0.580842	TRUE
SKCCCLGHMACMVEN	112.667	52.4	70.5556	4	0.0153865	TRUE	0.0680516	TRUE	2.49852	FALSE	0.459524	TRUE	0.13276	TRUE	0.110924	TRUE
VSLFMRHLCEPGADG	112.667	31.2583	23.6333	3	0.671593	FALSE	0.408624	TRUE	1.63889	TRUE	0.460119	TRUE	0.375811	FALSE	0.46803	TRUE
AFDSPHHYTPIEGTP	112.333	91.5333	69.8611	4	0.14293	TRUE	0.0860641	TRUE	1.02511	TRUE	0.539881	FALSE	0.338447	TRUE	0.124472	TRUE
EAELDAQHLSETFDN	112.333	7.06667	31.1944	5	0.0210755	TRUE	0.0510712	TRUE	0.0710312	TRUE	0.263095	TRUE	0.0692208	TRUE	9.09433	FALSE
FQAVTEFYAKDTVDI	112.333	15.6667	22.8611	5	0.2203	TRUE	0.349815	TRUE	1.11169	TRUE	0.457143	TRUE	0.217152	TRUE	0.573563	TRUE
KMPTMVPLSLLSVPQ	112.333	238.333	51.3333	5	0.00821736	TRUE	0.113444	TRUE	0.225125	TRUE	0.32619	TRUE	0.15263	TRUE	4.06246	FALSE
LFKELQPDKNGQNNS	112.333	34	57.1389	5	0.00136482	TRUE	0.0395111	TRUE	0.0711198	TRUE	0.180357	TRUE	0.0196284	TRUE	2.79266	FALSE
RPRMDIETNDTFSDE	112.333	95.0952	21.7333	5	0.00972598	TRUE	0.0699672	TRUE	0.258642	TRUE	0.251786	TRUE	0.110061	TRUE	1.1324	FALSE
SSNKLKLNALKKKNQ	112.333	73.0667	73.0556	5	0.00474327	TRUE	0.0344261	TRUE	0.0848584	TRUE	0.156548	TRUE	0.0587113	TRUE	6.80852	FALSE
ARVGAGDSQLKGVST	112	83	92.2222	5	0.00160471	TRUE	0.0155782	TRUE	0.0903379	TRUE	0.173214	TRUE	0.0342586	TRUE	1.79648	FALSE
EIQGNSTFPNNFG	112	3007.33	7.16667	5	0.0335358	TRUE	0.022513	TRUE	0.572795	TRUE	0.204167	TRUE	0.0602863	TRUE	2.36432	FALSE
HEAIHTGAKAGRVPS	112	141.5	33.4	5	0.0490391	TRUE	0.0393799	TRUE	0.264276	TRUE	0.267262	TRUE	0.07322	TRUE	5.77446	FALSE
LSNATAQSPLPILSQ	112	125.733	68.1111	5	0.0260303	TRUE	0.00636987	TRUE	0.0885969	TRUE	0.25	TRUE	0.0740524	TRUE	29.0175	FALSE
TQKVQMKFLVEQMRR	112	112.595	84.5556	4	0.333106	TRUE	0.594781	FALSE	1.3533	TRUE	0.455357	TRUE	0.328611	TRUE	1.16359	FALSE
GPALPAHSSPGLPPP	111.667	18.4667	46.3333	5	0.000568907	TRUE	0.012477	TRUE	0.204185	TRUE	0.22619	TRUE	0.0878357	TRUE	2.13959	FALSE
KIKKNEDAKKRLSVE	111.667	83.5952	39.7778	5	0.00120948	TRUE	0.0200219	TRUE	0.0499362	TRUE	0.227976	TRUE	0.0517706	TRUE	3.18915	FALSE
LEIDESEVPGSIPNS	111.667	4.06667	25.8333	5	0.00151857	TRUE	0.0291213	TRUE	0.0228426	TRUE	0.240476	TRUE	0.032065	TRUE	12.4333	FALSE
SNIYHRSNWSRQY	111.667	66.0833	22.1667	2	0.849387	FALSE	0.337187	TRUE	14.3854	FALSE	0.497024	FALSE	0.302133	TRUE	0.060752	TRUE
GVPGCSGSKGEQGFP	111.333	1.41176	5.58333	5	0.00511993	TRUE	0.0550254	TRUE	0.428077	TRUE	0.308929	TRUE	0.0385331	TRUE	3.16642	FALSE
PCQHCERKFTTKQGL	111.333	1085.47	270.139	5	0.0104626	TRUE	0.132578	TRUE	0.99545	TRUE	0.285714	TRUE	0.322484	TRUE	1.56093	FALSE
PPAARTSPGSIGRSK	111.333	84.3333	82.75	5	0.00994173	TRUE	0.011057	TRUE	0.095973	TRUE	0.28631	TRUE	0.0332878	TRUE	4.30645	FALSE
RYKDCSMAALTSHLQ	111.333	125.333	35.9333	5	0.0660944	TRUE	0.363581	TRUE	1.1444	TRUE	0.37381	TRUE	0.167137	TRUE	0.62575	TRUE
SNRVDAKTKLEAQAY	111.333	1.08772	1	5	0.00560843	TRUE	0.0469534	TRUE	0.27169	TRUE	0.380952	TRUE	0.0717039	TRUE	1.60295	FALSE
TDMTRRQLEYEARQI	111.333	64.3333	72.5	5	0.0418217	TRUE	0.12255	TRUE	0.442097	TRUE	0.3	TRUE	0.136666	TRUE	0.431595	TRUE
YDGFGLAWAISEYIA	111.333	53.9	63.75	1	0.719561	FALSE	0.750366	FALSE	1.28052	TRUE	0.497619	FALSE	0.408436	FALSE	0.00946857	TRUE
YHIHCLNPPLPDIPN	111.333	2382.28	27.4667	2	0.995571	FALSE	0.438571	TRUE	0.534246	TRUE	0.6875	FALSE	0.552347	FALSE	0.104524	TRUE
EDLLEEPKNNFRRNS	111	65.1333	90.4444	5	0.0107043	TRUE	0.0312434	TRUE	0.189731	TRUE	0.170833	TRUE	0.0600276	TRUE	1.82901	FALSE
HKKHCSDSEGKEFKE	111	49.2	55	5	0.00296485	TRUE	0.0804915	TRUE	0.20043	TRUE	0.247619	TRUE	0.0876828	TRUE	3.09503	FALSE
IKYMGAGRSKESAEC	111	79.7333	51.3056	5	0.255077	TRUE	0.168706	TRUE	0.233385	TRUE	0.404167	TRUE	0.112882	TRUE	0.498054	TRUE
SGDLEEGMLAVVKCL	111	8.42982	1.06667	5	0.00650784	TRUE	0.0318014	TRUE	0.247283	TRUE	0.366071	TRUE	0.082584	TRUE	0.674222	TRUE
SIGGTFAKPVIMPPE	111	36.4902	2.30556	5	0.0241665	TRUE	0.0925644	TRUE	0.13342	TRUE	0.317857	TRUE	0.0844215	TRUE	0.64931	TRUE
TATNFTTHNIPQTFT	111	6.9	16.5833	5	0.0175343	TRUE	0.0269903	TRUE	0.534758	TRUE	0.208929	TRUE	0.0720775	TRUE	0.806408	TRUE
VQEERKIVIKMEGTL	111	52.5333	47.0556	5	0.0247682	TRUE	0.0326096	TRUE	0.145868	TRUE	0.273214	TRUE	0.162276	TRUE	12.3702	FALSE
LALKALIKWKKTVET	110.667	317.778	33.3333	5	0.140001	TRUE	0.0466099	TRUE	0.290585	TRUE	0.38869	TRUE	0.09752	TRUE	3.68464	FALSE
MMIKRSSECNPLLQE	110.667	90.2857	43.5333	5	0.00726798	TRUE	0.093609	TRUE	0.232001	TRUE	0.25119	TRUE	0.0792619	TRUE	2.13826	FALSE
NCLGEEKGSTENMQK	110.667	15.7	43.5833	5	0.00480497	TRUE	0.0167651	TRUE	0.0557456	TRUE	0.229762	TRUE	0.048047	TRUE	4.81323	FALSE
PFVGDKKKRSQVKNN	110.667	39.6333	77.6111	5	0.00939431	TRUE	0.0460587	TRUE	0.158854	TRUE	0.271429	TRUE	0.0267984	TRUE	0.636559	TRUE
ENFTTRNLPEEYELK	110.333	148.933	69.7778	2	0.612453	FALSE	0.1001	TRUE	0.213705	TRUE	0.480952	FALSE	0.408072	FALSE	1.50399	FALSE
GMLMNPVEDATGDQK	110.333	38.7619	38.25	5	0.00720443	TRUE	0.00882908	TRUE	0.124941	TRUE	0.15119	TRUE	0.0451583	TRUE	12.1505	FALSE
PKELSSFSFSMKGHE	110.333	409.952	30.6333	5	0.282012	TRUE	0.186157	TRUE	0.672593	TRUE	0.381548	TRUE	0.221099	TRUE	1.53763	FALSE
QQIEKDILRIRQLLQ	110.333	155.733	61.6111	5	0.00704254	TRUE	0.015459	TRUE	0.348734	TRUE	0.216071	TRUE	0.0931611	TRUE	5.19376	FALSE
DPNIVIAKMDATAND	110	104.333	86.3333	5	0.00728576	TRUE	0.0097174	TRUE	0.0967291	TRUE	0.247619	TRUE	0.0383855	TRUE	6.90599	FALSE
HRHAMNELGGTTGHC	110	35.6333	38.9444	5	0.0874458	TRUE	0.267903	TRUE	0.90076	TRUE	0.335119	TRUE	0.258636	TRUE	0.0830445	TRUE
LSASPHSVLQQPGAV	110	28.2667	66.9444	5	0.0049456	TRUE	0.0165771	TRUE	0.0319774	TRUE	0.238095	TRUE	0.029192	TRUE	6.63026	FALSE
NAKTKPREEQYNSVS	110	8.61905	6.28788	5	0.00961652	TRUE	0.011697	TRUE	0.0826618	TRUE	0.324405	TRUE	0.0383612	TRUE	7.43498	FALSE
PAVVKFVCAPPSRLT	110	19.2037	22.8	5	0.418775	TRUE	0.334465	TRUE	1.20946	TRUE	0.414286	TRUE	0.317271	TRUE	2.12263	FALSE
PPAAASPGACPLLGA	110	69.2381	52.2	5	0.0201558	TRUE	0.0185932	TRUE	0.18218	TRUE	0.341667	TRUE	0.108615	TRUE	6.14088	FALSE
RCIMHKTCRSGQRSS	110	95.4	59.3611	5	0.153086	TRUE	0.387915	TRUE	1.91047	TRUE	0.465476	TRUE	0.231804	TRUE	0.299151	TRUE
SAKGTWRKIKENEFF	110	52.4667	50.8333	5	0.00883348	TRUE	0.396423	TRUE	0.869444	TRUE	0.364881	TRUE	0.242606	TRUE	1.48334	FALSE
ANAIKEMIENCLDAN	109.667	85.2667	16.1111	5	0.0063314	TRUE	0.0233598	TRUE	0.105188	TRUE	0.243452	TRUE	0.0907389	TRUE	10.0291	FALSE
AVTEFYAKDTVDIKG	109.667	12.7333	23.2222	5	0.210286	TRUE	0.242713	TRUE	0.239357	TRUE	0.404762	TRUE	0.182054	TRUE	0.874278	TRUE
FSSVCNQQPLDLSSG	109.667	15.7667	13.8611	5	0.0360591	TRUE	0.0937154	TRUE	0.105372	TRUE	0.197024	TRUE	0.0673606	TRUE	4.34369	FALSE
IGEDVNPLIKLDDAV	109.667	73.4	62.1111	5	0.00465768	TRUE	0.00919724	TRUE	0.12495	TRUE	0.14881	TRUE	0.0568829	TRUE	3.10031	FALSE
NSSPRVMQRNKVWAN	109.667	77.7143	63.0667	5	0.0148943	TRUE	0.114149	TRUE	0.469055	TRUE	0.317857	TRUE	0.101499	TRUE	0.801522	TRUE
TKIRKETEKRTRYKD	109.667	53.5476	20.0833	5	0.0182746	TRUE	0.176917	TRUE	1.20629	TRUE	0.354762	TRUE	0.177463	TRUE	1.41328	FALSE
CDNRGICGTSYPTTS	109.333	17.3333	16	5	0.0627201	TRUE	0.208615	TRUE	1.16837	TRUE	0.445833	TRUE	0.168611	TRUE	0.47392	TRUE
EALNKDKIKRLELAV	109.333	64.7333	24.0556	5	0.00668071	TRUE	0.0251436	TRUE	0.190018	TRUE	0.342262	TRUE	0.121789	TRUE	3.89081	FALSE
GMGGHLGGRLMGQPQ	109.333	37.5333	57.3611	4	0.823212	FALSE	0.358921	TRUE	0.79647	TRUE	0.353571	TRUE	0.298965	TRUE	0.391738	TRUE
HLSRVLKTPGCQSPG	109.333	202.905	31.9333	5	0.0253937	TRUE	0.114426	TRUE	0.956383	TRUE	0.420833	TRUE	0.199303	TRUE	2.98038	FALSE
KSQENKNKGNKIQDI	109.333	80.6	66.5556	5	0.035621	TRUE	0.00470963	TRUE	0.0196228	TRUE	0.302381	TRUE	0.211223	TRUE	11.9427	FALSE
NSQNSANRKGHTSYT	109.333	40.8	63.1111	5	0.0161631	TRUE	0.046588	TRUE	0.348169	TRUE	0.354762	TRUE	0.0589075	TRUE	0.763167	TRUE
AKVHEEIDRVIGKNR	109	359.99	11.9167	5	0.00697596	TRUE	0.0164485	TRUE	0.230926	TRUE	0.255952	TRUE	0.0501691	TRUE	1.08744	FALSE
ATLQKRVTSDERSNF	109	136.81	55.7778	5	0.00248901	TRUE	0.0420782	TRUE	0.444154	TRUE	0.207738	TRUE	0.0642389	TRUE	9.37139	FALSE
AVKRKTTAENVNTQS	109	106.667	56.3	5	0.0044089	TRUE	0.018183	TRUE	0.0344799	TRUE	0.122619	TRUE	0.0200245	TRUE	13.8721	FALSE
CKEEKVLRNNKNFST	109	36.6667	30.6667	5	0.0127175	TRUE	0.062272	TRUE	0.139477	TRUE	0.230952	TRUE	0.0372653	TRUE	0.767646	TRUE
CRPTVQEERKIVIKM	109	20.6333	31.1944	5	0.00844384	TRUE	0.0832738	TRUE	0.431261	TRUE	0.228571	TRUE	0.0927977	TRUE	1.20608	FALSE
ELATLPLPGSHSQNQ	109	133.533	71.9444	5	0.0152579	TRUE	0.0283198	TRUE	0.0526486	TRUE	0.196429	TRUE	0.0365525	TRUE	11.1941	FALSE
GTLWNLSARNPKDQE	109	47.8	65.8333	5	0.00527903	TRUE	0.0280666	TRUE	0.223537	TRUE	0.198214	TRUE	0.0615276	TRUE	3.57689	FALSE
KVSKNKQEMAFLQPS	109	179.976	139.5	5	0.00114479	TRUE	0.0586537	TRUE	0.123364	TRUE	0.295238	TRUE	0.0745822	TRUE	22.7859	FALSE
RLWKKAVSETGWVGP	109	538.667	44.1667	1	0.122464	TRUE	0.552227	FALSE	2.48003	FALSE	0.489286	FALSE	0.423845	FALSE	0.936435	TRUE
SARNPKDQEALWDMG	109	40.0667	26	5	0.00255642	TRUE	0.093174	TRUE	0.531554	TRUE	0.278571	TRUE	0.16725	TRUE	5.39516	FALSE
SYTEQELKPPHSGST	109	34.8809	26.3333	5	0.00704063	TRUE	0.0180822	TRUE	0.124958	TRUE	0.296429	TRUE	0.0974639	TRUE	2.3163	FALSE
TDFKKGMESTHCKNA	109	132.609	29.2361	5	0.0409443	TRUE	0.0788564	TRUE	0.448516	TRUE	0.333333	TRUE	0.116125	TRUE	0.453409	TRUE
DPHPDDHSNYIHRSN	108.667	280.944	42.5	5	0.202209	TRUE	0.100225	TRUE	2.05362	TRUE	0.429762	TRUE	0.227739	TRUE	0.242451	TRUE
HCKVVCLIQNGSFKE	108.667	50.3684	16	5	0.0220812	TRUE	0.112383	TRUE	0.659816	TRUE	0.422024	TRUE	0.18178	TRUE	0.599175	TRUE
PDLQLEEEGTCANSS	108.667	59.7381	56.2667	5	0.00231827	TRUE	0.0524666	TRUE	0.0416373	TRUE	0.193452	TRUE	0.0336852	TRUE	35.0499	FALSE
SKMEFMTINGTTLRN	108.667	38.1429	22.4722	5	0.0160212	TRUE	0.159249	TRUE	0.555887	TRUE	0.341071	TRUE	0.179479	TRUE	0.544165	TRUE
SSASPHPCPSPLSNA	108.667	43.5333	73.7222	5	0.00860114	TRUE	0.0179824	TRUE	0.0519282	TRUE	0.207143	TRUE	0.038923	TRUE	5.30609	FALSE
EKSSESLASKLSRLK	108.333	427.31	8.75	5	0.00915079	TRUE	0.0121557	TRUE	0.0845172	TRUE	0.233333	TRUE	0.0626028	TRUE	21.4771	FALSE
ENSNRTCSMPYAKLE	108.333	59.9	37.8056	5	0.0185421	TRUE	0.173678	TRUE	0.679857	TRUE	0.416667	TRUE	0.134471	TRUE	1.46061	FALSE
KLFKRDIEKQENLRR	108.333	143.533	75.4444	5	0.00605354	TRUE	0.177624	TRUE	0.441576	TRUE	0.376786	TRUE	0.231858	TRUE	1.56298	FALSE
LFAQKHTPIPVPQFR	108.333	48.5333	50.8889	5	0.0279835	TRUE	0.325813	TRUE	0.807314	TRUE	0.2875	TRUE	0.168153	TRUE	0.348505	TRUE
LKTFSLVTMICQLPL	108.333	16.5	12.5278	5	0.0715568	TRUE	0.256095	TRUE	2.41397	TRUE	0.457143	TRUE	0.300546	TRUE	0.887367	TRUE
PFVYLSDECYNLLAI	108.333	553.067	148.472	1	0.489392	FALSE	0.792085	FALSE	3.67629	FALSE	0.526786	FALSE	0.366738	TRUE	0.0169256	TRUE
PSPRGQRVIPRITIE	108.333	277.119	319.111	5	0.00537623	TRUE	0.0316115	TRUE	0.141396	TRUE	0.263095	TRUE	0.146672	TRUE	3.0988	FALSE
RLKELINISKKPKTP	108.333	12.5882	22.4667	5	0.00746771	TRUE	0.0320697	TRUE	0.145804	TRUE	0.327381	TRUE	0.0514291	TRUE	3.65107	FALSE
AGGWRKLPPNLSPTI	108	329.067	56.8889	5	0.00685087	TRUE	0.0926027	TRUE	0.231807	TRUE	0.280952	TRUE	0.109531	TRUE	0.171538	TRUE
FVPSDASPPKTKTSQ	108	24.2619	6.08333	5	0.000696007	TRUE	0.00539574	TRUE	0.0528445	TRUE	0.26369	TRUE	0.0146515	TRUE	9.1272	FALSE
GPYLLAGEGPLDKGG	108	90.5333	59.8056	5	0.00879497	TRUE	0.0497402	TRUE	0.306494	TRUE	0.273214	TRUE	0.127996	TRUE	0.395182	TRUE
PGKLKFRTLEKIASW	108	671.139	60.7222	4	0.415095	TRUE	0.474247	TRUE	2.34273	TRUE	0.446429	TRUE	0.448555	FALSE	2.136	FALSE
RMPLLKKLSIFLQAM	108	37.7	15.6111	4	0.352885	TRUE	0.652399	FALSE	1.12169	TRUE	0.467857	TRUE	0.334395	TRUE	0.31763	TRUE
SETKNTLRAFSAPQI	107.667	147.3	73.6944	5	0.0128187	TRUE	0.011207	TRUE	0.0525246	TRUE	0.255357	TRUE	0.036084	TRUE	1.83401	FALSE
VKKKERSLSSGSNFV	107.667	187.952	49.5333	5	0.00249353	TRUE	0.0157872	TRUE	0.176194	TRUE	0.229167	TRUE	0.0512027	TRUE	1.61114	FALSE
ANLCTLAEKIQTIIL	107.333	14.5333	51.3333	5	0.00167251	TRUE	0.00272412	TRUE	0.117568	TRUE	0.265476	TRUE	0.0348223	TRUE	2.67961	FALSE
DYSLKYATDIPSSQK	107.333	29.1333	54.6111	5	0.0426149	TRUE	0.0685984	TRUE	0.49111	TRUE	0.359524	TRUE	0.094248	TRUE	0.155799	TRUE
FKVMCKNYRDHGRSC	107.333	112.8	43.1667	0	0.886924	FALSE	0.802124	FALSE	20.8153	FALSE	0.564881	FALSE	0.639447	FALSE	0.0275116	TRUE
GFQQISFVNSIATSK	107.333	2.23457	2.71212	5	0.0191157	TRUE	0.0241067	TRUE	0.189704	TRUE	0.249405	TRUE	0.0680424	TRUE	7.07497	FALSE
LESTAGEIPVVAIRT	107.333	36.3333	41.7222	5	0.00661769	TRUE	0.0160152	TRUE	0.0633048	TRUE	0.1875	TRUE	0.0443929	TRUE	4.93065	FALSE
MMSRFNELPNSDSSR	107.333	1275.38	1312.69	5	0.0219858	TRUE	0.108966	TRUE	0.439433	TRUE	0.277381	TRUE	0.146645	TRUE	0.742749	TRUE
QALQSACVSGTSVFP	107.333	22.5667	36.1667	5	0.0186463	TRUE	0.0509142	TRUE	0.210042	TRUE	0.240476	TRUE	0.146914	TRUE	21.4317	FALSE
QDPAMPPLTPTQHAG	107.333	90.9524	57.4	5	0.00214326	TRUE	0.00573703	TRUE	0.0710093	TRUE	0.221429	TRUE	0.0223718	TRUE	2.16062	FALSE
IKEPLKNSTFPHELN	107	1031.11	23.1111	5	0.0653495	TRUE	0.0678432	TRUE	0.368661	TRUE	0.352381	TRUE	0.153254	TRUE	6.29932	FALSE
IWETEVKEVGDPATP	107	42.0667	43.6944	5	0.00188501	TRUE	0.0157072	TRUE	0.265967	TRUE	0.292857	TRUE	0.0988906	TRUE	21.4335	FALSE
KARFADLHHCSPDCQ	107	41.4	23.7778	4	0.288209	TRUE	0.332054	TRUE	1.99339	TRUE	0.465476	TRUE	0.438696	FALSE	2.42522	FALSE
NQTACPAKKGRSTQT	107	16.6	33.3333	5	0.0185103	TRUE	0.0117169	TRUE	0.0950722	TRUE	0.289881	TRUE	0.0323158	TRUE	9.9255	FALSE
NRLQPQKHVSFTPGM	107	69.3333	46.3333	5	0.00825262	TRUE	0.193465	TRUE	1.98435	TRUE	0.348214	TRUE	0.186419	TRUE	2.61372	FALSE
SHLQTKVTIQTGTSG	107	93.0476	43.4	5	0.00147912	TRUE	0.0357246	TRUE	0.108302	TRUE	0.29881	TRUE	0.0371042	TRUE	7.64589	FALSE
SYSTSEQAELSYKKV	107	35.4286	36.6	5	0.018048	TRUE	0.164768	TRUE	0.157907	TRUE	0.35119	TRUE	0.162713	TRUE	2.85129	FALSE
ALSEQTEALIHRATS	106.667	42.8	66.1944	5	0.0131245	TRUE	0.0460358	TRUE	0.161011	TRUE	0.255952	TRUE	0.092752	TRUE	9.50919	FALSE
EMLADYFSLEIDESE	106.667	177.633	111.5	5	0.020405	TRUE	0.114413	TRUE	0.219703	TRUE	0.300595	TRUE	0.120534	TRUE	1.49444	FALSE
NEQQERLGEASQIDC	106.667	68.3611	16.3167	5	0.000683982	TRUE	0.0137074	TRUE	0.040685	TRUE	0.17381	TRUE	0.0237337	TRUE	33.2663	FALSE
PPVVEHARTFGQKKD	106.667	23.1373	22.1333	5	0.0424366	TRUE	0.0275613	TRUE	0.152959	TRUE	0.395238	TRUE	0.0932183	TRUE	0.398351	TRUE
AQRQPHSVLQQPGAV	106.333	15.0667	44.2222	5	0.00754212	TRUE	0.0243651	TRUE	0.0475924	TRUE	0.288095	TRUE	0.0555898	TRUE	4.48116	FALSE
HVAELTLMGRGTSAA	106.333	54.9524	25.1333	5	0.00843529	TRUE	0.0631979	TRUE	0.263724	TRUE	0.3	TRUE	0.0636353	TRUE	2.79245	FALSE
KKRIECLMEFVSTLH	106.333	32.8	30.4444	5	0.0271411	TRUE	0.381504	TRUE	1.16703	TRUE	0.441667	TRUE	0.218075	TRUE	0.338249	TRUE
LCKAVHHLATVDCIF	106.333	24.0667	32.7778	5	0.00469163	TRUE	0.149713	TRUE	1.47021	TRUE	0.318452	TRUE	0.25749	TRUE	0.177044	TRUE
LQREMHRSVKANGQV	106.333	291.333	54.3333	5	0.00452825	TRUE	0.104261	TRUE	0.441246	TRUE	0.230357	TRUE	0.111204	TRUE	2.20866	FALSE
RGVSPSQAQGWAPTS	106.333	67.4667	79.8889	5	0.0135115	TRUE	0.0589908	TRUE	0.296515	TRUE	0.335119	TRUE	0.0791245	TRUE	13.8328	FALSE
SDLWKLLPENNVLSP	106.333	148.619	51.7778	5	0.0171825	TRUE	0.15278	TRUE	0.0981477	TRUE	0.318452	TRUE	0.073617	TRUE	0.391172	TRUE
SGQSSKTEHMSSSSE	106.333	45.2667	69.2778	5	0.00677943	TRUE	0.010305	TRUE	0.0263816	TRUE	0.228571	TRUE	0.0261334	TRUE	16.5691	FALSE
SSPPSLGPDCLIMNS	106.333	11.2	7.80556	5	0.194951	TRUE	0.143512	TRUE	0.171942	TRUE	0.40119	TRUE	0.276925	TRUE	7.09135	FALSE
TESTDDKHLKFQPHF	106.333	39.3333	60.5	5	0.030539	TRUE	0.105697	TRUE	2.28867	TRUE	0.289286	TRUE	0.270748	TRUE	1.88484	FALSE
AGLQPRHGGACLQLV	106	13.4	29.7222	5	0.0386245	TRUE	0.229441	TRUE	0.823231	TRUE	0.242262	TRUE	0.183025	TRUE	0.858158	TRUE
LDAKSTSIQVIVKEG	106	62.4	57.2222	5	0.00140171	TRUE	0.00774915	TRUE	0.0429644	TRUE	0.283333	TRUE	0.0242737	TRUE	11.6846	FALSE
LPFYFKRPPINVAID	106	27.1842	1.9	3	0.75526	FALSE	0.60969	FALSE	0.983367	TRUE	0.47381	TRUE	0.238558	TRUE	0.0151447	TRUE
PHFQFCPQQCPPLPL	106	5.93333	16.8333	2	0.99538	FALSE	0.413591	TRUE	1.78894	TRUE	0.520833	FALSE	0.530693	FALSE	0.377932	TRUE
SRVLDAESDQKVNVP	106	32.0714	25.5333	5	0.00460886	TRUE	0.00912943	TRUE	0.0578632	TRUE	0.129167	TRUE	0.033764	TRUE	1.36639	FALSE
TPQIYNDSEHHWDMV	106	115.261	23.8472	4	0.01102	TRUE	0.216063	TRUE	9.00254	FALSE	0.254762	TRUE	0.22414	TRUE	0.26039	TRUE
TQRMQFLLKIRNVKL	106	4.03333	24.6667	3	0.243842	TRUE	0.687144	FALSE	2.32783	TRUE	0.42619	TRUE	0.390998	FALSE	0.770236	TRUE
GKHLGIPKPFGPVIN	105.667	511.444	18.7	3	0.705628	FALSE	0.0952646	TRUE	0.256459	TRUE	0.545833	FALSE	0.325102	TRUE	0.123365	TRUE
GTGIRKEDLDIVCER	105.667	115.567	67.4444	5	0.0157256	TRUE	0.0409359	TRUE	0.239592	TRUE	0.28869	TRUE	0.120182	TRUE	1.28633	FALSE
IKYLEESDEDDLFKM	105.667	141.524	51.1667	5	0.00399247	TRUE	0.154278	TRUE	0.418804	TRUE	0.314286	TRUE	0.226838	TRUE	1.12304	FALSE
LNEIVSILQPTQV	105.667	3533.73	40.0556	5	0.0207238	TRUE	0	TRUE	0.0593387	TRUE	0.140476	TRUE	0.050209	TRUE	13.472	FALSE
PFLYLSLEISPQNVD	105.667	20.6	29.8889	5	0.00976607	TRUE	0.223649	TRUE	0.501567	TRUE	0.30119	TRUE	0.119318	TRUE	0.695099	TRUE
ACTPRRRIINLTSVF	105.333	61.7	70	5	0.00707393	TRUE	0.274286	TRUE	1.18633	TRUE	0.389286	TRUE	0.259458	TRUE	0.282716	TRUE
AQQTQSPYDFMNFHT	105.333	385.111	23.3333	4	0.0689864	TRUE	0.206348	TRUE	3.53065	FALSE	0.41369	TRUE	0.190889	TRUE	0.806888	TRUE
KRSSPKSRKGKKKSQ	105.333	65.8	71.0833	5	0.00518503	TRUE	0.0768901	TRUE	0.0609405	TRUE	0.204167	TRUE	0.013412	TRUE	1.26277	FALSE
LERLLSKIHNVGSPL	105.333	39.8	29.1111	5	0.00661965	TRUE	0.102643	TRUE	0.34487	TRUE	0.234524	TRUE	0.147247	TRUE	0.873441	TRUE
NNLSRSNSDESNFSE	105.333	19.8571	41.2	5	0.000299327	TRUE	0.0220797	TRUE	0.0777161	TRUE	0.120238	TRUE	0.0449573	TRUE	16.9037	FALSE
QNLTKRIDSLPLTEI	105.333	37.2	45.9444	5	0.00194927	TRUE	0.010419	TRUE	0.118483	TRUE	0.17381	TRUE	0.0514231	TRUE	7.26902	FALSE
QVLKGMTSESDSIGL	105.333	67.9333	42.4444	5	0.00457793	TRUE	0.0431358	TRUE	0.261907	TRUE	0.28631	TRUE	0.0331346	TRUE	10.0533	FALSE
STTRSGAIFTKAYQR	105.333	873.367	145.028	5	0.232153	TRUE	0.333965	TRUE	0.980595	TRUE	0.402976	TRUE	0.26653	TRUE	1.15172	FALSE
AECKKLFQVPEEMSR	105	86.1905	36.1333	4	0.310272	TRUE	0.0545679	TRUE	0.180163	TRUE	0.51131	FALSE	0.309673	TRUE	1.64055	FALSE
DHMLLNSQLLGTPGS	105	33.0476	27.2667	5	0.0137423	TRUE	0.0824502	TRUE	0.281692	TRUE	0.233333	TRUE	0.0493051	TRUE	0.706661	TRUE
DKDASIVGFSMIHSV	105	46.2	30.1667	5	0.023829	TRUE	0.0331142	TRUE	0.601762	TRUE	0.32619	TRUE	0.187995	TRUE	1.8381	FALSE
FLKAASNLRDNYRFA	105	166.133	57.2778	0	0.56687	FALSE	0.76177	FALSE	3.21268	FALSE	0.593452	FALSE	0.446546	FALSE	0.130795	TRUE
FSCPKKPLSPPKKKV	105	59	72.7222	5	0.00592555	TRUE	0.0684232	TRUE	0.327873	TRUE	0.271429	TRUE	0.206492	TRUE	1.09858	FALSE
GDSFLDGTRCMPSGP	105	379.754	30.8667	3	0.21249	TRUE	0.167797	TRUE	3.14904	FALSE	0.432143	TRUE	0.396176	FALSE	0.475351	TRUE
IPTQNTQANARQILE	105	22.1905	31.0667	5	0.0195849	TRUE	0.00082297	TRUE	0.0718496	TRUE	0.107738	TRUE	0.0617396	TRUE	42.8482	FALSE
PLKSQNHPDSRAIMY	105	141.067	69.6389	5	0.0238104	TRUE	0.176833	TRUE	1.48814	TRUE	0.272024	TRUE	0.210295	TRUE	0.969689	TRUE
VQDTDGWSGKNLEWQ	105	152.111	18.3333	5	0.0239962	TRUE	0.14994	TRUE	0.903745	TRUE	0.37381	TRUE	0.154974	TRUE	2.55456	FALSE
DSERQNQEYQRLMDI	104.667	9.05556	25.0667	5	0.0658725	TRUE	0.0538869	TRUE	0.455985	TRUE	0.352976	TRUE	0.143946	TRUE	3.96132	FALSE
EVSKPPKQRCCVASQ	104.667	96.3333	36.4	5	0.0239522	TRUE	0.0343685	TRUE	0.155653	TRUE	0.236905	TRUE	0.0892977	TRUE	2.76399	FALSE
KSRKGKKKSQENKNK	104.667	32.4	29.5556	5	0.0247125	TRUE	0.180616	TRUE	0.0390468	TRUE	0.28631	TRUE	0.0394388	TRUE	13.2961	FALSE
LEEERAGRKGLEARL	104.667	9.375	2.23333	5	0.00407748	TRUE	0.0811461	TRUE	0.136439	TRUE	0.36131	TRUE	0.108928	TRUE	1.94154	FALSE
RTASPPALPKIKAET	104.667	73.9667	70.8333	5	0.00183639	TRUE	0.00945422	TRUE	0.0402827	TRUE	0.207143	TRUE	0.0238237	TRUE	13.003	FALSE
ISTMYHTPTKRAF	104.333	80.1667	36.7222	4	0.154171	TRUE	0.270586	TRUE	5.37937	FALSE	0.416071	TRUE	0.231918	TRUE	0.259732	TRUE
KDSKKQNLKNNSKVF	104.333	45.4	51.6111	5	0.00164962	TRUE	0.0488275	TRUE	0.144483	TRUE	0.170238	TRUE	0.0505852	TRUE	2.59129	FALSE
LKKILKYVDSAQE	104.333	10.4	35.4444	5	0.150421	TRUE	0.0767531	TRUE	0.130717	TRUE	0.291667	TRUE	0.14927	TRUE	6.2158	FALSE
VALFYFASKLVLKAL	104.333	6.4	46.1111	0	0.915258	FALSE	0.623004	FALSE	3.68342	FALSE	0.561905	FALSE	0.399253	FALSE	0.0463763	TRUE
VNGLFVVQKVTEKKK	104.333	46.7143	61.7	5	0.015694	TRUE	0.0365943	TRUE	0.105163	TRUE	0.232143	TRUE	0.103343	TRUE	1.21517	FALSE
CESIPACTTEELVSG	104	99.5	46.4	5	0.094936	TRUE	0.0528432	TRUE	0.0372388	TRUE	0.35119	TRUE	0.0771584	TRUE	3.29291	FALSE
CQCPAGAALQADGRS	104	3.2037	21.6	5	0.0270455	TRUE	0.0280449	TRUE	0.154066	TRUE	0.423214	TRUE	0.0673013	TRUE	1.75057	FALSE
ELSSFSFSMKGHEKT	104	322.595	52.0667	4	0.504226	FALSE	0.247287	TRUE	1.43859	TRUE	0.36131	TRUE	0.263583	TRUE	2.64289	FALSE
ESNGQPENNYKTTPP	104	30.2619	30.1212	5	0.0167851	TRUE	0.000707022	TRUE	0.112382	TRUE	0.27619	TRUE	0.0465435	TRUE	6.34433	FALSE
LIPQIPLPLHPVPRY	104	2.2	10.8889	2	0.1796	TRUE	0.613027	FALSE	3.67504	FALSE	0.322619	TRUE	0.462134	FALSE	0.489112	TRUE
LVLLLAVCATSSHWI	104	32.4333	60.1111	4	0.811872	FALSE	0.412602	TRUE	1.46234	TRUE	0.47619	TRUE	0.19382	TRUE	0.253299	TRUE
NARPLTVYGWQNGVG	104	373.222	28.4167	0	0.523332	FALSE	0.544532	FALSE	3.67379	FALSE	0.519048	FALSE	0.481443	FALSE	0.886836	TRUE
PHPGTSRQRQTRVNP	104	12.402	12	5	0.00222291	TRUE	0.00817012	TRUE	0.257038	TRUE	0.291667	TRUE	0.0661186	TRUE	2.47543	FALSE
PKTSFDATMMYTTRT	104	881.556	19.8333	2	0.171079	TRUE	0.693853	FALSE	3.22337	FALSE	0.495833	FALSE	0.31764	TRUE	0.257893	TRUE
PKYILRAGQMVTVWA	104	38.1852	44.5333	1	0.911048	FALSE	0.554535	FALSE	1.63168	TRUE	0.535714	FALSE	0.42897	FALSE	0.0939749	TRUE
RIARIQQIEKGHTSY	104	33.8	28.9444	5	0.035477	TRUE	0.0963908	TRUE	2.03148	TRUE	0.398214	TRUE	0.329774	TRUE	2.84754	FALSE
VGCVNPQWALAQHQT	104	102.633	60.1667	5	0.0188143	TRUE	0.0579295	TRUE	0.220572	TRUE	0.292857	TRUE	0.0907131	TRUE	0.401972	TRUE
WIDSIIQRSEDNPCP	104	5.78333	2.53333	5	0.097871	TRUE	0.061543	TRUE	0.328386	TRUE	0.3375	TRUE	0.100633	TRUE	0.764355	TRUE
APAEVAAKNQSLEGI	103.667	132.867	65.7778	5	0.000651294	TRUE	0.00321727	TRUE	0.0124321	TRUE	0.123214	TRUE	0.0106968	TRUE	13.522	FALSE
ENRITGLKGTKGCSL	103.667	320.381	102.111	5	0.0101529	TRUE	0.131169	TRUE	0.403917	TRUE	0.328571	TRUE	0.101046	TRUE	1.59841	FALSE
GESTFFVELSETASI	103.667	5.73333	7.52778	5	0.0139968	TRUE	0.0436149	TRUE	0.0714939	TRUE	0.228571	TRUE	0.0443645	TRUE	2.68794	FALSE
LGLNQHYPSFKPPPF	103.667	46.1333	60.8611	0	0.878966	FALSE	0.633438	FALSE	6.1076	FALSE	0.600595	FALSE	0.594211	FALSE	0.796984	TRUE
LLQKMIRVLPVLGQT	103.667	28.6333	62.4444	5	0.054302	TRUE	0.0989657	TRUE	0.266845	TRUE	0.316667	TRUE	0.192618	TRUE	0.755864	TRUE
NMESSRNAHSPATPS	103.667	39.1333	61.2222	5	0.00738281	TRUE	0.0331597	TRUE	0.0869479	TRUE	0.165476	TRUE	0.0429386	TRUE	34.6145	FALSE
QHPAPAAGPPAQRQP	103.667	18.1333	55.8889	5	0.00234561	TRUE	0	TRUE	0.0478784	TRUE	0.291071	TRUE	0.0121124	TRUE	5.16481	FALSE
RGAGTKDRTLIRIMV	103.667	66.5965	21.5333	5	0.0119101	TRUE	0.208931	TRUE	0.569701	TRUE	0.421429	TRUE	0.194287	TRUE	0.164747	TRUE
SGMVSGIISPVIFQI	103.667	6	43.8333	5	0.0218305	TRUE	0.0150502	TRUE	0.18242	TRUE	0.330357	TRUE	0.0846655	TRUE	0.658088	TRUE
TLRTLLEEEYFREKL	103.667	2541.27	113.278	2	0.361147	TRUE	0.56459	FALSE	1.74007	TRUE	0.520238	FALSE	0.637268	FALSE	1.14151	FALSE
YKDRARLPLLNATIA	103.667	266.667	19	5	0.117434	TRUE	0.298393	TRUE	0.234407	TRUE	0.471429	TRUE	0.198013	TRUE	0.268905	TRUE
AAPTVTSSERLVPDP	103.333	135.476	54.9333	5	0.0571163	TRUE	0.0369439	TRUE	0.201777	TRUE	0.278571	TRUE	0.0774179	TRUE	11.9405	FALSE
DSDGLAPPQHLIRVE	103.333	20.9762	26.4167	5	0.0217632	TRUE	0.0356527	TRUE	0.0783517	TRUE	0.327976	TRUE	0.0674772	TRUE	2.66842	FALSE
FAYKPTPTAENLQNK	103.333	259.222	38.3611	5	0.0182308	TRUE	0.0281926	TRUE	0.152409	TRUE	0.393452	TRUE	0.0910855	TRUE	1.78382	FALSE
KQQCFSKDIVENYFM	103.333	94.6961	24.125	3	0.148379	TRUE	0.325796	TRUE	3.31162	FALSE	0.482143	FALSE	0.304496	TRUE	0.24173	TRUE
KTKSTETEHSFKKLC	103.333	142.619	19.9722	5	0.00659189	TRUE	0.170511	TRUE	0.337093	TRUE	0.345833	TRUE	0.159273	TRUE	13.1769	FALSE
LRTLRALRPLRALSR	103.333	50.8452	103.333	4	0.0639398	TRUE	0.74884	FALSE	0.776179	TRUE	0.401786	TRUE	0.135082	TRUE	0.0654231	TRUE
RKIKPKNSKQAEREE	103.333	10.6026	1	5	0.00276037	TRUE	0.0166739	TRUE	0.0285588	TRUE	0.225	TRUE	0.0334398	TRUE	3.74116	FALSE
DNTWEPEENLDCPDL	103	162.575	19.9	5	0.0330315	TRUE	0.0886236	TRUE	0.150101	TRUE	0.374405	TRUE	0.0845384	TRUE	4.66022	FALSE
GNWFEIQTDPRTNEG	103	57.0588	22.2	5	0.0186916	TRUE	0.0362379	TRUE	0.585402	TRUE	0.344048	TRUE	0.0573275	TRUE	2.41443	FALSE
INSMGSSLTTLQPVQ	103	24.4	51.8889	5	0.00194106	TRUE	0.0109924	TRUE	0.115124	TRUE	0.175	TRUE	0.0538877	TRUE	12.2283	FALSE
KQLLQTQDKLTPAGI	103	233.967	67	5	0.00619997	TRUE	0.0344347	TRUE	0.118567	TRUE	0.140476	TRUE	0.0432356	TRUE	4.0919	FALSE
LKTNCATQKWRGGFR	103	164.867	78.6111	3	0.127105	TRUE	0.755234	FALSE	5.27983	FALSE	0.364286	TRUE	0.268581	TRUE	0.272925	TRUE
TRRQLEYEARQIRVA	103	34.6333	40.5556	5	0.0256231	TRUE	0.281987	TRUE	0.407607	TRUE	0.37381	TRUE	0.118264	TRUE	2.62725	FALSE
VEDILVKPKADVKRQ	103	39.3824	21.4667	5	0.0552588	TRUE	0.00563155	TRUE	0.118398	TRUE	0.386905	TRUE	0.209994	TRUE	2.54896	FALSE
VEHTVKERKKTIKEG	103	97.2381	47.2	5	0.0033492	TRUE	0.029047	TRUE	0.0592302	TRUE	0.257738	TRUE	0.0453572	TRUE	0.924114	TRUE
VIPRITIEMKAEAEK	103	8.29012	13.9091	5	0.00452138	TRUE	0.0504433	TRUE	0.124427	TRUE	0.197619	TRUE	0.0348762	TRUE	17.5201	FALSE
VVKGKVEYLLKWKGF	103	9.64167	1	0	0.973486	FALSE	0.80683	FALSE	11.5881	FALSE	0.60119	FALSE	0.79563	FALSE	0.268552	TRUE
AALHNDQEACKAKEQ	102.667	493.383	7	5	0.00781732	TRUE	0.00846868	TRUE	0.0862711	TRUE	0.220238	TRUE	0.0530744	TRUE	37.9348	FALSE
AQSPLPILSPNSVPL	102.667	19.8	52.7222	5	0.0226283	TRUE	0.0275683	TRUE	0.0499159	TRUE	0.19881	TRUE	0.0425292	TRUE	10.9587	FALSE
ASQATTLHVPQPGPC	102.667	71.3333	71.1111	5	0.00972068	TRUE	0.0239324	TRUE	0.112953	TRUE	0.223214	TRUE	0.0647844	TRUE	5.35166	FALSE
EKQQAQGSGRKKLLS	102.667	233.524	2.08333	5	0.00725912	TRUE	0.070629	TRUE	0.213683	TRUE	0.183929	TRUE	0.0813148	TRUE	19.3394	FALSE
GEGVRGGAQSGEFEN	102.667	359.564	147.333	5	0.00726512	TRUE	0.0138546	TRUE	0.109386	TRUE	0.295833	TRUE	0.0433375	TRUE	7.35873	FALSE
GIMAIANTRTHTYEC	102.667	34.0098	21.6333	4	0.247303	TRUE	0.270917	TRUE	4.4071	FALSE	0.42619	TRUE	0.281878	TRUE	0.117464	TRUE
HDCPVCLPLKNAGDK	102.667	117.905	96.4444	5	0.0114196	TRUE	0.0609358	TRUE	0.565234	TRUE	0.25119	TRUE	0.157543	TRUE	0.694184	TRUE
KAILQKNKSAKQKAD	102.667	7.9	39.5556	5	0.0075239	TRUE	0.0417977	TRUE	0.0409146	TRUE	0.199405	TRUE	0.0294243	TRUE	8.74876	FALSE
LLAPPVASCSAGRPA	102.667	72.9286	6	5	0.00273773	TRUE	0.0279204	TRUE	0.22258	TRUE	0.247619	TRUE	0.0795629	TRUE	1.9167	FALSE
LSKVRSNCPKAMKRL	102.667	151.267	77.5	4	0.068329	TRUE	0.612663	FALSE	0.743855	TRUE	0.295238	TRUE	0.265067	TRUE	0.714917	TRUE
MAKDFQDIQQLSSEE	102.667	11.0098	11.625	5	0.00522142	TRUE	0.00842701	TRUE	0.0524519	TRUE	0.216667	TRUE	0.0144328	TRUE	4.70591	FALSE
MNLLPWPIRYQLLII	102.667	24.7667	27.0556	4	0.00590474	TRUE	0.311995	TRUE	4.02519	FALSE	0.3875	TRUE	0.222086	TRUE	0.0379125	TRUE
STGFITHVVQNEKTK	102.667	15.6667	27.2667	5	0.00244078	TRUE	0.0413889	TRUE	0.153648	TRUE	0.211905	TRUE	0.0727434	TRUE	7.70731	FALSE
TPWPWVPSSETGWNA	102.667	665.111	19.1667	5	0.224859	TRUE	0.409581	TRUE	0.733026	TRUE	0.460119	TRUE	0.256462	TRUE	0.201385	TRUE
YGDYSNQQSGYGKVS	102.667	62.3889	26.6167	3	0.862646	FALSE	0.236575	TRUE	1.35643	TRUE	0.659524	FALSE	0.288638	TRUE	0.0811781	TRUE
GAAAAAAAAAAAAPP	102.333	22.4	21.3611	5	0	TRUE	0.00731972	TRUE	0.0279135	TRUE	0.182143	TRUE	0.0305242	TRUE	115.823	FALSE
KRGLSHATCAGDRAQ	102.333	15.9912	10.7188	5	0.205128	TRUE	0.0641169	TRUE	0.460494	TRUE	0.385119	TRUE	0.1794	TRUE	0.825127	TRUE
NHTQTEENELEGRHI	102.333	21.4706	6.1	5	0.284325	TRUE	0.0198503	TRUE	0.0653854	TRUE	0.37381	TRUE	0.193618	TRUE	4.52543	FALSE
PPLLIPTDPSSPPPC	102.333	10.8667	19.4444	5	0.00757073	TRUE	0.0603367	TRUE	0.163829	TRUE	0.189881	TRUE	0.0670924	TRUE	1.9236	FALSE
QQVLSNRKEMTQFLE	102.333	121.483	1.25	5	0.0258169	TRUE	0.0827647	TRUE	0.12343	TRUE	0.341071	TRUE	0.0702719	TRUE	3.61419	FALSE
RDGSRHPGSHHEDRA	102.333	8.825	21.2667	5	0.0116868	TRUE	0.0247257	TRUE	0.841495	TRUE	0.3375	TRUE	0.0831877	TRUE	1.24237	FALSE
SPPALPKIKAETDSD	102.333	130.933	68.0556	5	0.00128982	TRUE	0.0239359	TRUE	0.0347184	TRUE	0.165476	TRUE	0.031776	TRUE	25.3639	FALSE
SSHRPSLNSVSLQIN	102.333	42.1429	37.3333	5	0.00100727	TRUE	0.0200335	TRUE	0.0312776	TRUE	0.196429	TRUE	0.0185887	TRUE	1.28729	FALSE
VMLAMTPDDLQEKEV	102.333	35.4412	15.7333	5	0.00157062	TRUE	0.011782	TRUE	0.0757613	TRUE	0.272619	TRUE	0.0351069	TRUE	2.62808	FALSE
DDDDDDEEDDDEDDD	102	4.00833	1	5	0.0723319	TRUE	0.0686662	TRUE	0.0265573	TRUE	0.299405	TRUE	0.0631033	TRUE	115.48	FALSE
DLSKYITTIAGVMTL	102	2.53333	33.5278	4	0.0857441	TRUE	0.134384	TRUE	3.67249	FALSE	0.307738	TRUE	0.219701	TRUE	0.216102	TRUE
DNIRSIFGNAVSRLE	102	326.533	154.333	5	0.0159124	TRUE	0.0566783	TRUE	0.654823	TRUE	0.239881	TRUE	0.101959	TRUE	2.05322	FALSE
HHSHTTSQGRSDASR	102	3.51667	21.2	5	0.0048916	TRUE	0.0157539	TRUE	0.252013	TRUE	0.231548	TRUE	0.0489172	TRUE	3.91381	FALSE
KIHSANHMDDNDGEL	102	49.1333	58.7778	5	0.0202985	TRUE	0.0515109	TRUE	0.144249	TRUE	0.177976	TRUE	0.0476149	TRUE	1.62689	FALSE
LFYFASKLVLKALCT	102	21.8	30.6667	3	0.449102	TRUE	0.328476	TRUE	3.6661	FALSE	0.580357	FALSE	0.346729	TRUE	0.166705	TRUE
NLEALLIQIGPKECV	102	6.36667	36.7222	5	0.000671457	TRUE	0.00915568	TRUE	0.19797	TRUE	0.217857	TRUE	0.106657	TRUE	10.0301	FALSE
NMGGKSSYIKQVALI	102	12.4333	22.2778	5	0.00581833	TRUE	0.181328	TRUE	0.568026	TRUE	0.276786	TRUE	0.0796149	TRUE	0.195365	TRUE
PAEVRGLNGLELDGM	102	11.4706	12.0417	5	0.303697	TRUE	0.10733	TRUE	0.42018	TRUE	0.47381	TRUE	0.35965	TRUE	3.6981	FALSE
PEATKEIKLVEEKIQ	102	1.06522	6.08333	5	0.00049658	TRUE	0.000907896	TRUE	0.0152517	TRUE	0.128571	TRUE	0.0170396	TRUE	37.469	FALSE
PKKKKPSRLKGDNEN	102	62.7333	43.3333	5	0.00287473	TRUE	0.0263865	TRUE	0.0379431	TRUE	0.185119	TRUE	0.0204101	TRUE	1.53226	FALSE
RSRTPARZGRSRSRT	102	1448.07	15.5	5	0.0699169	TRUE	0.00653475	TRUE	1.18431	TRUE	0.228571	TRUE	0.150296	TRUE	0.955356	TRUE
SLVAISALKHITTRI	102	103.214	111.25	4	0.451282	TRUE	0.0760756	TRUE	0.365123	TRUE	0.484524	FALSE	0.271757	TRUE	0.641248	TRUE
YDLCKGKNICEGGEE	102	119.51	21.2	5	0.064842	TRUE	0.127287	TRUE	0.34324	TRUE	0.382143	TRUE	0.240741	TRUE	0.0693617	TRUE
GISLGSPFHLTPDQE	101.667	62.9333	60.8889	5	0.18001	TRUE	0.102912	TRUE	0.150164	TRUE	0.345833	TRUE	0.104173	TRUE	0.944878	TRUE
KQSKENQVSAKGTWR	101.667	46.0333	35.3611	5	0.00172503	TRUE	0.0855375	TRUE	0.220282	TRUE	0.26131	TRUE	0.108273	TRUE	12.5573	FALSE
NMPHGYTSQQLKGFG	101.667	403.778	14.3611	3	0.089098	TRUE	0.354624	TRUE	5.86907	FALSE	0.497024	FALSE	0.270451	TRUE	1.30931	FALSE
PMQTLNDVLAQLDAV	101.667	84.1333	64.5556	5	0.00195655	TRUE	0.018624	TRUE	0.0858821	TRUE	0.222619	TRUE	0.0338554	TRUE	4.86442	FALSE
PQNLIMASLPGVMTI	101.667	73.8667	50.9167	5	0.0138806	TRUE	0.0342624	TRUE	0.57647	TRUE	0.210714	TRUE	0.0913533	TRUE	0.400287	TRUE
SCTPGMRKWWQIKSQ	101.667	1	23.6111	4	0.10009	TRUE	0.388686	TRUE	1.21122	TRUE	0.5125	FALSE	0.345035	TRUE	0.613634	TRUE
EKRGPTSSNPQKETS	101.333	162.7	65.8333	5	0.00156326	TRUE	0.0101748	TRUE	0.0246699	TRUE	0.123214	TRUE	0.0130855	TRUE	8.35685	FALSE
ELRRIKESLKMERDQ	101.333	40.0614	7.27083	5	0.0201227	TRUE	0.0760015	TRUE	0.55583	TRUE	0.324405	TRUE	0.107518	TRUE	2.50132	FALSE
FEYRGEQHKTCMLNA	101.333	19.6961	34.5	4	0.0980528	TRUE	0.23769	TRUE	2.55798	FALSE	0.42619	TRUE	0.306007	TRUE	0.202233	TRUE
GLTFMNEQGEYPPGT	101.333	101.733	87.7222	5	0.0447526	TRUE	0.0253406	TRUE	0.840367	TRUE	0.399405	TRUE	0.204921	TRUE	1.07201	FALSE
GPQHQAGSDSLLTGM	101.333	52.8	64.2222	5	0.00714351	TRUE	0.0340221	TRUE	0.51866	TRUE	0.354167	TRUE	0.189435	TRUE	6.74983	FALSE
HGQDLGTLGSCLQRF	101.333	28.7843	9.36111	3	0.425683	TRUE	0.605027	FALSE	1.80475	TRUE	0.41369	TRUE	0.375948	FALSE	1.00152	FALSE
KYATDIPSSQKQSFH	101.333	108.333	1038.79	5	0.00228958	TRUE	0.0572467	TRUE	0.680982	TRUE	0.24881	TRUE	0.0690644	TRUE	1.43623	FALSE
MALDIEIATYRKLLE	101.333	39.8809	11.0667	2	0.716781	FALSE	0.612888	FALSE	1.9586	TRUE	0.477381	TRUE	0.414461	FALSE	1.01622	FALSE
PFNKGKTGIVVDG	101.333	33.5556	17.7222	5	0.0471906	TRUE	0.0124914	TRUE	0.874851	TRUE	0.238095	TRUE	0.072722	TRUE	0.971872	TRUE
RALQQVQEKEVRAQK	101.333	2.69167	21.0667	5	0.00139869	TRUE	0.0540827	TRUE	0.0533951	TRUE	0.270833	TRUE	0.0372886	TRUE	56.4198	FALSE
SQEVPPELATPAPAW	101.333	3.3	11.4444	5	0.010587	TRUE	0.0445533	TRUE	0.178195	TRUE	0.160714	TRUE	0.123271	TRUE	42.5322	FALSE
VEDTPSLFLKKQFSQ	101.333	35.8667	13.4722	5	0.142621	TRUE	0.0323445	TRUE	0.366914	TRUE	0.29881	TRUE	0.136082	TRUE	2.00865	FALSE
LGTCQDMEKRAQRRI	101	73.2	58.5833	5	0.0112401	TRUE	0.0834345	TRUE	1.06776	TRUE	0.241071	TRUE	0.163611	TRUE	0.782457	TRUE
LLEMQKPLQGSGNHA	101	75.1429	41.4	5	0.00340674	TRUE	0.017675	TRUE	0.155804	TRUE	0.172619	TRUE	0.0615621	TRUE	4.77948	FALSE
LRDFGKPSDGKAAWT	101	1.06667	7.80556	5	0.00170187	TRUE	0.231698	TRUE	1.4627	TRUE	0.324405	TRUE	0.112474	TRUE	1.1779	FALSE
NEYPAGWYNLGHDIE	101	61.4167	19.7778	1	0.552194	FALSE	0.506432	FALSE	4.31458	FALSE	0.521429	FALSE	0.295506	TRUE	0.146149	TRUE
NKKVIDQQNGLYRCE	101	14.2583	31.0667	5	0.268297	TRUE	0.0996232	TRUE	0.692986	TRUE	0.414286	TRUE	0.332698	TRUE	2.56857	FALSE
PDAADASPVVAAT	101	1.13333	16.3333	5	0.00555933	TRUE	5.24251e-05	TRUE	0.0373823	TRUE	0.140476	TRUE	0.0167399	TRUE	33.2675	FALSE
PLSNATAQSPLPILS	101	35.6	73.9167	5	0.0276806	TRUE	0.0116019	TRUE	0.0418284	TRUE	0.277381	TRUE	0.0902926	TRUE	8.12722	FALSE
SQNRLQPQKHVSFTP	101	36.6667	43.6667	5	0.00542905	TRUE	0.0483988	TRUE	0.333234	TRUE	0.27381	TRUE	0.0558829	TRUE	2.01803	FALSE
TPMFVETQASQGT	101	3301.2	25.7222	5	0.0189189	TRUE	0.00406402	TRUE	0.0903721	TRUE	0.219643	TRUE	0.0433636	TRUE	3.86815	FALSE
ALLLQIPTQNTQANA	100.667	10.2857	40.6	5	0.00042268	TRUE	0.0138503	TRUE	0.0600387	TRUE	0.136905	TRUE	0.0133191	TRUE	4.32203	FALSE
EPAASLSVLKNVPGL	100.667	7.82353	20.9333	5	0.0527142	TRUE	0.0438399	TRUE	0.110063	TRUE	0.321429	TRUE	0.128636	TRUE	9.96602	FALSE
EPFIQKDVELRIMPP	100.667	43	37.0278	5	0.0446841	TRUE	0.177553	TRUE	0.204811	TRUE	0.257738	TRUE	0.172009	TRUE	1.44955	FALSE
GAQWINSHNMHAV	100.667	8.72222	25.1944	5	0.194989	TRUE	0.0485838	TRUE	0.918685	TRUE	0.296429	TRUE	0.0893626	TRUE	0.532042	TRUE
GGVTGGFIPVPDGSE	100.667	17.5882	9.4	5	0.0505255	TRUE	0.0452707	TRUE	0.205618	TRUE	0.33869	TRUE	0.133206	TRUE	1.91242	FALSE
GSLAVLAHQPHGLHD	100.667	1	15.5	4	0.18689	TRUE	0.357667	TRUE	0.57969	TRUE	0.525595	FALSE	0.351992	TRUE	1.40435	FALSE
GVKFTNSKLTSLNEE	100.667	13.0333	18.1389	5	0.00833833	TRUE	0.0250466	TRUE	0.0453465	TRUE	0.208333	TRUE	0.0497303	TRUE	7.42103	FALSE
IIKKTRTRSTQQFRV	100.667	5.51449	38.8611	5	0.00196891	TRUE	0.374349	TRUE	0.554712	TRUE	0.34881	TRUE	0.134748	TRUE	0.677898	TRUE
LDPELDRAPEGKWSC	100.667	18.4833	21.5333	3	0.273381	TRUE	0.0959083	TRUE	0.575552	TRUE	0.506548	FALSE	0.386925	FALSE	2.65062	FALSE
LDQYELSTNDNINPP	100.667	31.8611	17.6111	5	0.0270452	TRUE	0.0364048	TRUE	0.198825	TRUE	0.275595	TRUE	0.0559482	TRUE	2.43506	FALSE
LPALSPTMTMGTVQR	100.667	41.049	38.7222	5	0.0656943	TRUE	0.103319	TRUE	0.285711	TRUE	0.390476	TRUE	0.100371	TRUE	0.576335	TRUE
MIVAAIQAEKNRAGS	100.667	81.1274	22.6389	5	0.00648477	TRUE	0.0211762	TRUE	0.195581	TRUE	0.317857	TRUE	0.0364025	TRUE	9.02877	FALSE
RASGLPSGDLDSSGL	100.667	3.37255	20.9333	5	0.00234627	TRUE	0.0250629	TRUE	0.143625	TRUE	0.28869	TRUE	0.104788	TRUE	3.87587	FALSE
RKRVETSEHFRIDGP	100.667	10.6944	11	5	0.0567004	TRUE	0.350454	TRUE	0.799714	TRUE	0.417857	TRUE	0.247266	TRUE	1.07695	FALSE
VDIKGSQIISGIVNL	100.667	1.93333	25.6389	5	0.00909228	TRUE	0.00705396	TRUE	0.212063	TRUE	0.170238	TRUE	0.0656393	TRUE	9.39058	FALSE
VVLGGQVRTFGRKCY	100.667	108.964	10.6667	2	0.390947	TRUE	0.802877	FALSE	7.31711	FALSE	0.40119	TRUE	0.434204	FALSE	0.0316656	TRUE
CYNCGQIGHLKRSCP	100.333	66.3261	20.7778	3	0.448386	TRUE	0.772854	FALSE	4.26111	FALSE	0.420238	TRUE	0.365181	TRUE	0.0544991	TRUE
EEASHNGQRRGLPKA	100.333	51.4762	35.9	5	0.0129038	TRUE	0.0104244	TRUE	0.17705	TRUE	0.257738	TRUE	0.0450783	TRUE	4.45822	FALSE
EGGEPFMVEREISTG	100.333	1.01754	1.71875	5	0.00507354	TRUE	0.028696	TRUE	0.10016	TRUE	0.306548	TRUE	0.0642681	TRUE	3.20572	FALSE
EQLKIYTPTKKWW	100.333	191.639	32.2222	3	0.451262	TRUE	0.382196	TRUE	8.37536	FALSE	0.46131	TRUE	0.37422	FALSE	0.402711	TRUE
FIMQVVCEATQCPDT	100.333	7.68421	9.7	5	0.0285167	TRUE	0.0174742	TRUE	0.387992	TRUE	0.361905	TRUE	0.137257	TRUE	6.00843	FALSE
GRKGNIIPLTVWNDW	100.333	65.1304	25.1528	4	0.0139623	TRUE	0.388289	TRUE	3.44657	FALSE	0.350595	TRUE	0.318299	TRUE	2.39705	FALSE
GTQSQPQRTFPEIQR	100.333	45.6191	13.6515	5	0.00194895	TRUE	0.00657254	TRUE	0.0989856	TRUE	0.289286	TRUE	0.0223982	TRUE	8.24467	FALSE
KAYQRMVLDAVTLNN	100.333	92.3667	54.9444	5	0.035713	TRUE	0.203679	TRUE	0.491777	TRUE	0.352381	TRUE	0.174381	TRUE	2.11283	FALSE
MGAMGGMGGGMGGGM	100.333	39.5278	24.5333	2	0.99765	FALSE	0.351876	TRUE	9.68562	FALSE	0.430952	TRUE	0.381981	FALSE	0.591613	TRUE
MLGAIQQLQQRGHEI	100.333	1.58824	15.0278	5	0.00563951	TRUE	0.0660441	TRUE	0.457061	TRUE	0.277976	TRUE	0.0576761	TRUE	1.39365	FALSE
NLPGPLTKANEQADL	100.333	1.21739	14.6389	5	0.000919967	TRUE	0.00879268	TRUE	0.0686635	TRUE	0.138095	TRUE	0.0254847	TRUE	14.9791	FALSE
NNYEPRSGKFTCKVP	100.333	11.463	22.0667	4	0.635845	FALSE	0.391357	TRUE	0.883114	TRUE	0.470238	TRUE	0.23069	TRUE	0.430037	TRUE
QKVLLNEYNGIDLPV	100.333	413.233	89.0278	5	0.0138242	TRUE	0.109149	TRUE	0.385521	TRUE	0.208929	TRUE	0.137	TRUE	0.418453	TRUE
SGDGVTHNVPIYEGY	100.333	37.5278	21.6667	4	0.044594	TRUE	0.321516	TRUE	2.61784	FALSE	0.360714	TRUE	0.235615	TRUE	0.209352	TRUE
SGPNGQANGDTVNAT	100.333	3.72222	7.8	5	0.00082307	TRUE	0.00377493	TRUE	0.0320951	TRUE	0.185119	TRUE	0.0184626	TRUE	2.25315	FALSE
TTSTSCLRTSGRGAT	100.333	129.024	39.1	5	0.0192963	TRUE	0.0836811	TRUE	0.297361	TRUE	0.408929	TRUE	0.100745	TRUE	0.698544	TRUE
VFPMASQGFWELRNK	100.333	583.056	17.5556	0	0.667128	FALSE	0.620214	FALSE	4.79123	FALSE	0.504167	FALSE	0.651486	FALSE	1.44126	FALSE
ACLIGKQMKALRDGD	100	154.157	18.4167	4	0.586022	FALSE	0.0949664	TRUE	0.870166	TRUE	0.470238	TRUE	0.251666	TRUE	0.893452	TRUE
AGTNSKGPPDFSSDE	100	6.00926	11.3333	5	0.00157969	TRUE	0.0164778	TRUE	0.0537824	TRUE	0.231548	TRUE	0.0322476	TRUE	1.58627	FALSE
FKEEEGLGSVELSGL	100	22.3137	29.2	5	0.0059498	TRUE	0.0989158	TRUE	0.0789568	TRUE	0.360119	TRUE	0.121147	TRUE	5.22053	FALSE
FYTISYLGYLLLFNY	100	33.9048	36.2	0	0.999982	FALSE	0.802705	FALSE	194.507	FALSE	0.786905	FALSE	0.935781	FALSE	0.0013709	TRUE
GTGASGSFKLNKKAA	100	32.1429	7.41667	5	0.0885913	TRUE	0.16884	TRUE	0.117494	TRUE	0.351786	TRUE	0.112215	TRUE	2.56708	FALSE
ILAECINSAMPKGKV	100	36.2	53.6111	5	0.0245664	TRUE	0.0415867	TRUE	0.666364	TRUE	0.210119	TRUE	0.188002	TRUE	7.72519	FALSE
KDILRIRQLYSPKQQ	100	115.067	33.8333	5	0.0802693	TRUE	0.169248	TRUE	0.322717	TRUE	0.377381	TRUE	0.159599	TRUE	0.677717	TRUE
KKLKKATGASKKSVK	100	7.03509	2.4375	5	0.146011	TRUE	0.154839	TRUE	0.112976	TRUE	0.27619	TRUE	0.0689718	TRUE	4.2814	FALSE
KPKAAKPKSGKPKVT	100	1	7.22917	5	0.00212159	TRUE	0.016237	TRUE	0.0404818	TRUE	0.218452	TRUE	0.0262982	TRUE	5.47498	FALSE
LANLNTVTWVKTIGS	100	33.4565	12.3889	5	0.00390611	TRUE	0.0117862	TRUE	0.630311	TRUE	0.253571	TRUE	0.0742497	TRUE	1.57461	FALSE
PKYTPTSPSYSPSSP	100	5.92157	3.4	4	0.0083289	TRUE	0.0168265	TRUE	0.270114	TRUE	0.484524	FALSE	0.115187	TRUE	0.971832	TRUE
PTVSPICZFTYHMVS	100	1993.68	28.5	4	0.126934	TRUE	0.036688	TRUE	4.48084	FALSE	0.454167	TRUE	0.190874	TRUE	0.405247	TRUE
QNVDYNQLQGVIYPE	100	4.48551	18.9306	5	0.144173	TRUE	0.146406	TRUE	0.849942	TRUE	0.248214	TRUE	0.170416	TRUE	0.83574	TRUE
SCVSHCTQLFVSNFI	100	2.52381	5.69444	5	0.00657524	TRUE	0.220431	TRUE	0.988168	TRUE	0.340476	TRUE	0.122637	TRUE	0.0208119	TRUE
TREHLAKAQRGLPGE	100	137.286	24.5667	5	0.0671464	TRUE	0.0441076	TRUE	0.424959	TRUE	0.366071	TRUE	0.133115	TRUE	3.3946	FALSE
DFFNKIVNKNNVRCL	99.6667	1	3.58333	5	0.026991	TRUE	0.189775	TRUE	2.06481	TRUE	0.425595	TRUE	0.20275	TRUE	0.0800843	TRUE
GLPPPALSPSKVHGV	99.6667	28.1	63.3333	5	0.00161586	TRUE	0.0514232	TRUE	0.380884	TRUE	0.280357	TRUE	0.115979	TRUE	0.71312	TRUE
HQTKLYLLNTTKLRV	99.6667	106.167	74.2222	3	0.276546	TRUE	0.649253	FALSE	1.37192	TRUE	0.377976	TRUE	0.4184	FALSE	0.367405	TRUE
IGKILMWKWWKMIPE	99.6667	20.0667	24.3889	0	0.606752	FALSE	0.566356	FALSE	7.1165	FALSE	0.499405	FALSE	0.538889	FALSE	0.0880486	TRUE
KQGDLEAWRFLVILQ	99.6667	1.80435	14.3056	5	0.0179495	TRUE	0.30749	TRUE	0.387527	TRUE	0.336905	TRUE	0.112501	TRUE	0.109398	TRUE
LPDFSGLPSGFPTVS	99.6667	13.5686	22.1333	5	0.138202	TRUE	0.271686	TRUE	0.287623	TRUE	0.357143	TRUE	0.143304	TRUE	1.65251	FALSE
NLFQGSVEDTTGSQS	99.6667	5.46667	17.1389	5	0.0164238	TRUE	0.00415141	TRUE	0.046221	TRUE	0.160714	TRUE	0.0238024	TRUE	7.91073	FALSE
PKEIPKGSKNTEVLV	99.6667	2.82456	5.30556	5	0.000751323	TRUE	0.00622021	TRUE	0.0557813	TRUE	0.180357	TRUE	0.020532	TRUE	3.9287	FALSE
TARQEQHEAQAQVAE	99.6667	3.36667	25.1333	5	0.00618138	TRUE	0.00672106	TRUE	0.00967597	TRUE	0.156548	TRUE	0.0215575	TRUE	28.8555	FALSE
TRGVLKVFLENVIRD	99.6667	12.4608	10.8056	5	0.0582296	TRUE	0.234384	TRUE	0.489527	TRUE	0.43631	TRUE	0.192664	TRUE	0.339043	TRUE
TTSPRGAKPSVKSEL	99.6667	42.4	60.3333	5	0.00103432	TRUE	0.0179425	TRUE	0.0621898	TRUE	0.240476	TRUE	0.0386658	TRUE	7.87017	FALSE
VKNLALMTHITTDME	99.6667	39	7.07143	5	0.0218237	TRUE	0.0517151	TRUE	0.769133	TRUE	0.295833	TRUE	0.0896843	TRUE	0.770318	TRUE
WKEQNLELRNLTVEL	99.6667	93.175	24.6	5	0.081115	TRUE	0.0173338	TRUE	0.208043	TRUE	0.360119	TRUE	0.112814	TRUE	1.382	FALSE
ALAQHQTKLYLLNTT	99.3333	20.6667	41.1111	5	0.0501248	TRUE	0.142219	TRUE	0.650253	TRUE	0.288095	TRUE	0.166883	TRUE	2.26133	FALSE
APRGQFYHNCSGQTQ	99.3333	16.5652	13.8472	5	0.0145311	TRUE	0.152315	TRUE	0.907604	TRUE	0.332738	TRUE	0.113201	TRUE	0.45284	TRUE
ATLIGQTRLRITKLC	99.3333	7.95652	5.44444	5	0.0340313	TRUE	0.196263	TRUE	0.645109	TRUE	0.429762	TRUE	0.133601	TRUE	0.268145	TRUE
AVLKRDVDIITLYQK	99.3333	4.92157	32.7083	5	0.0913707	TRUE	0.273295	TRUE	0.561977	TRUE	0.431548	TRUE	0.277235	TRUE	0.434067	TRUE
DNPIEIYVNDSVWVP	99.3333	3.97826	21.4444	5	0.0261075	TRUE	0.341429	TRUE	0.559764	TRUE	0.479167	TRUE	0.249698	TRUE	1.99271	FALSE
KLQTSLTCNSMVLFD	99.3333	49.5909	17.5556	5	0.0456421	TRUE	0.19577	TRUE	1.02659	TRUE	0.430357	TRUE	0.244907	TRUE	1.69673	FALSE
MSFVAGLFGGWTRQW	99.3333	324.667	613.667	0	0.561272	FALSE	0.806462	FALSE	37.4393	FALSE	0.65119	FALSE	0.752619	FALSE	0.291615	TRUE
NMAAMLFEKQQQQME	99.3333	217.578	10.4583	5	0.0588969	TRUE	0.0174949	TRUE	0.128238	TRUE	0.333333	TRUE	0.0852357	TRUE	7.5224	FALSE
QQWGAEITMPAPLYS	99.3333	173.964	37	5	0.00808331	TRUE	0.0823825	TRUE	0.791632	TRUE	0.24881	TRUE	0.151123	TRUE	1.01317	FALSE
QYVISQEMERIPRLR	99.3333	10.6204	27.5667	4	0.303261	TRUE	0.591672	FALSE	1.55733	TRUE	0.427976	TRUE	0.272554	TRUE	0.785268	TRUE
RWYSIITIMMDRIYL	99.3333	116.071	100.5	0	0.97858	FALSE	0.811657	FALSE	70.9904	FALSE	0.714881	FALSE	0.725893	FALSE	0.0211427	TRUE
SGPTQVPLPSSSFRS	99.3333	9.76667	26.0278	5	0.0030466	TRUE	0.0566315	TRUE	0.227839	TRUE	0.225	TRUE	0.129123	TRUE	5.13847	FALSE
VGMPMPNGFMGNAQT	99.3333	186.857	216.278	4	0.501475	FALSE	0.137303	TRUE	0.92171	TRUE	0.316071	TRUE	0.241356	TRUE	0.31582	TRUE
VNCPFSSQDMKYPSP	99.3333	117.917	7.83333	5	0.0759311	TRUE	0.149168	TRUE	1.368	TRUE	0.431548	TRUE	0.156605	TRUE	0.386498	TRUE
VTKAGGSAALSPSKK	99.3333	10.5263	7.14583	5	0.00176912	TRUE	0.0232627	TRUE	0.0494641	TRUE	0.292857	TRUE	0.0840908	TRUE	24.7361	FALSE
ADFSTKDIYQDLNRL	99	155.933	61.9167	5	0.241896	TRUE	0.230812	TRUE	0.956358	TRUE	0.411905	TRUE	0.188391	TRUE	0.368405	TRUE
CHALLVVLSWNLKDL	99	58.6667	40.8833	5	0.0018537	TRUE	0.298918	TRUE	1.55747	TRUE	0.395238	TRUE	0.293817	TRUE	0.594329	TRUE
GEVYRGKLIEAEDNM	99	9.9	2.5	5	0.326702	TRUE	0.0465526	TRUE	0.559406	TRUE	0.402976	TRUE	0.191139	TRUE	1.30189	FALSE
IQKITDEVLKLRNIK	99	58.8571	29.6667	5	0.0105224	TRUE	0.0182561	TRUE	0.230011	TRUE	0.18869	TRUE	0.156495	TRUE	7.00134	FALSE
LEAPNTWQAPSGLYW	99	29.8551	25.5139	3	0.302746	TRUE	0.566452	FALSE	1.95851	TRUE	0.422024	TRUE	0.435727	FALSE	1.32108	FALSE
LMSAASPGPPTLSSS	99	8.93333	22.6667	5	0.00038503	TRUE	0.00569989	TRUE	0.0424407	TRUE	0.227381	TRUE	0.0374263	TRUE	2.75335	FALSE
SPDSPSDPVDQVLTL	99	30.6905	37.8	5	0.00138958	TRUE	0.0573098	TRUE	0.032163	TRUE	0.268452	TRUE	0.0293759	TRUE	4.75995	FALSE
SQEWAAQTEKSYEKS	99	10.451	3.6	5	0.0167584	TRUE	0.0206936	TRUE	0.0727337	TRUE	0.330357	TRUE	0.0964873	TRUE	8.10908	FALSE
SSFSQEVSREQQPSS	99	4.15741	4.4	5	0.0113234	TRUE	0.0122426	TRUE	0.0327143	TRUE	0.218452	TRUE	0.0381457	TRUE	21.874	FALSE
DDADYARLVKGRIEK	98.6667	69.5046	11	4	0.878087	FALSE	0.0817322	TRUE	1.18726	TRUE	0.424405	TRUE	0.237247	TRUE	0.668881	TRUE
FKRNDKREVKVAQLA	98.6667	27.7619	44.7222	5	0.100924	TRUE	0.0836135	TRUE	0.185348	TRUE	0.470833	TRUE	0.219314	TRUE	3.53181	FALSE
FSDGPIPSPSARSSA	98.6667	50.2941	27.5417	5	0.00444504	TRUE	0.0270918	TRUE	0.0961605	TRUE	0.292262	TRUE	0.0696385	TRUE	1.63995	FALSE
PGPALPAHSSPGLPP	98.6667	15.6	33.2222	5	0.000462375	TRUE	0.0133566	TRUE	0.133432	TRUE	0.25	TRUE	0.11477	TRUE	4.25613	FALSE
PLFGAVTKSECCCAS	98.6667	4.11765	20.5333	5	0.185199	TRUE	0.128888	TRUE	0.379981	TRUE	0.455952	TRUE	0.202566	TRUE	0.595046	TRUE
PLPEGTVGLILGRSS	98.6667	40.5725	3.875	5	0.201964	TRUE	0.260362	TRUE	0.306299	TRUE	0.371429	TRUE	0.249804	TRUE	2.84059	FALSE
RPPLMASGKSLPCFE	98.6667	13.5196	20.4667	4	0.0292034	TRUE	0.499028	FALSE	0.479887	TRUE	0.464881	TRUE	0.28927	TRUE	0.245682	TRUE
RVPTGEGAGISTRSP	98.6667	4.58824	21.625	5	0.000807061	TRUE	0.0223792	TRUE	0.185027	TRUE	0.293452	TRUE	0.0683888	TRUE	7.4653	FALSE
SEDSRGGRRAPGRGQ	98.6667	41.5	9.43333	5	0.0163673	TRUE	0	TRUE	0.365049	TRUE	0.4125	TRUE	0.035392	TRUE	1.15776	FALSE
STLRTLCMQHGPLIT	98.6667	47.4722	8.7	5	0.0868295	TRUE	0.398092	TRUE	1.74604	TRUE	0.419048	TRUE	0.369455	TRUE	1.81842	FALSE
YRWVCEKRRNATGEV	98.6667	103.422	9.47222	5	0.0396215	TRUE	0.431769	TRUE	1.27194	TRUE	0.347619	TRUE	0.218641	TRUE	0.0241941	TRUE
AAGRPGGVQDPGGDQ	98.3333	14.9667	16.7778	5	0.00343354	TRUE	0.00339704	TRUE	0.0897752	TRUE	0.207143	TRUE	0.0302974	TRUE	5.42314	FALSE
DVNIKLVKQLRENVK	98.3333	36.8333	1	5	0.0277777	TRUE	0.0151482	TRUE	0.156717	TRUE	0.315476	TRUE	0.0559111	TRUE	4.44936	FALSE
FESLSKECAMFYSIR	98.3333	55.6667	63.4722	2	0.0913685	TRUE	0.785609	FALSE	4.18884	FALSE	0.401786	TRUE	0.428935	FALSE	0.138948	TRUE
FGPHKTFSQRQWSLG	98.3333	46.8333	17.2778	1	0.177762	TRUE	0.655335	FALSE	8.244	FALSE	0.527381	FALSE	0.537728	FALSE	1.26509	FALSE
FVAESTRDQEATG	98.3333	1	15.5	5	0.00648708	TRUE	0.00548918	TRUE	0.11626	TRUE	0.176786	TRUE	0.0337745	TRUE	29.2829	FALSE
FVNKRLVLRTKLHKL	98.3333	94.2143	85.8333	1	0.825894	FALSE	0.757117	FALSE	4.13787	FALSE	0.432738	TRUE	0.525601	FALSE	0.446236	TRUE
IVLMAQIGCLCHVSQ	98.3333	70.0667	58.1944	5	0.0239583	TRUE	0.0704217	TRUE	2.32548	TRUE	0.378571	TRUE	0.177936	TRUE	4.38255	FALSE
KIMQSSSEVGYDAMA	98.3333	4.90741	4.03333	5	0.0614393	TRUE	0.0909515	TRUE	0.401082	TRUE	0.379167	TRUE	0.122873	TRUE	6.12304	FALSE
PRSASRQTRNEEQSG	98.3333	2.25	1	5	0.00454018	TRUE	0.0151354	TRUE	0.0649839	TRUE	0.247024	TRUE	0.0252509	TRUE	22.5626	FALSE
RQTGGDSTHGPNWVF	98.3333	83.2667	46.8056	4	0.0174283	TRUE	0.46275	TRUE	3.53608	FALSE	0.427381	TRUE	0.242133	TRUE	1.51677	FALSE
SQLPQYNNCPLPQAA	98.3333	5.7029	14.7917	5	0.0197783	TRUE	0.0276938	TRUE	0.169208	TRUE	0.191667	TRUE	0.0460965	TRUE	0.472163	TRUE
VDELGRGTATFDGTA	98.3333	16.7333	28.9444	5	0.00593504	TRUE	0.0727034	TRUE	0.425332	TRUE	0.189881	TRUE	0.0729798	TRUE	0.895819	TRUE
VLQKRPVIVKVLSTT	98.3333	4.46667	20.4667	5	0.0961203	TRUE	0.0364203	TRUE	0.212042	TRUE	0.356548	TRUE	0.120972	TRUE	5.90441	FALSE
VYRIQDGEKKPIGWD	98.3333	69.3333	24.3167	4	0.0224256	TRUE	0.305135	TRUE	2.64335	FALSE	0.47619	TRUE	0.335428	TRUE	1.00461	FALSE
DPEVLVWEECVADTA	98	83.5797	18.75	5	0.0208097	TRUE	0.0362818	TRUE	0.104773	TRUE	0.269643	TRUE	0.0710706	TRUE	2.04854	FALSE
FGKVMLSERKGTDEL	98	19.6389	26.3833	5	0.00861875	TRUE	0.0413892	TRUE	0.850734	TRUE	0.378571	TRUE	0.121525	TRUE	1.65918	FALSE
GCWVGIHKDPEQLMN	98	44.8922	11.7	5	0.0340996	TRUE	0.0663103	TRUE	0.4103	TRUE	0.44881	TRUE	0.101531	TRUE	0.0972804	TRUE
HHGSHCSSSGDPAEY	98	13.8241	23.2	5	0.00767493	TRUE	0.0506226	TRUE	1.788	TRUE	0.45119	TRUE	0.165728	TRUE	0.480914	TRUE
PLSLLPSGSYEEDPQ	98	121.238	56.6667	5	0.100851	TRUE	0.0780123	TRUE	0.112912	TRUE	0.264881	TRUE	0.119469	TRUE	5.10525	FALSE
RKPSQLPVYKLLPSQ	98	64.2	38.0556	5	0.00730655	TRUE	0.146283	TRUE	0.395893	TRUE	0.305357	TRUE	0.179904	TRUE	2.91766	FALSE
RRRPENPKPQDGKET	98	7.82456	20.4	5	0.00312825	TRUE	0.010104	TRUE	0.0435087	TRUE	0.280357	TRUE	0.0147088	TRUE	1.72409	FALSE
SETMVSDSMQERIKH	98	905.778	17.1667	5	0.0192654	TRUE	0.0836919	TRUE	0.360126	TRUE	0.318452	TRUE	0.138508	TRUE	12.5093	FALSE
SNGYKKLLKERKEMF	98	25.1111	25.2667	2	0.0199437	TRUE	0.597038	FALSE	4.02671	FALSE	0.335119	TRUE	0.456498	FALSE	0.751942	TRUE
SSTSPVSKKGPPLKT	98	132.8	47	5	0.000124729	TRUE	0.00181011	TRUE	0.0636242	TRUE	0.260119	TRUE	0.0367782	TRUE	10.4384	FALSE
TELSFLVTTHQPTNL	98	14.5098	8.41667	5	0.0323705	TRUE	0.0887214	TRUE	0.479225	TRUE	0.310119	TRUE	0.131137	TRUE	2.19051	FALSE
TSMVTALQLGQSSLV	98	13.2963	12.1	5	0.179937	TRUE	0.0900167	TRUE	0.104191	TRUE	0.40119	TRUE	0.174002	TRUE	2.19359	FALSE
VMQGSARNQDDLTHK	98	50.451	9.7	5	0.0176336	TRUE	0.015899	TRUE	0.206053	TRUE	0.267262	TRUE	0.0369732	TRUE	5.22593	FALSE
VTPLTDLRSDFSKFQ	98	610.233	57.3611	5	0.00717856	TRUE	0.185086	TRUE	0.52521	TRUE	0.268452	TRUE	0.114848	TRUE	0.899766	TRUE
DHLSRVLKTPGCQSP	97.6667	96	30.4667	5	0.0366462	TRUE	0.0748481	TRUE	0.215763	TRUE	0.401786	TRUE	0.0749595	TRUE	1.11085	FALSE
DRGEKPASPAVQPDA	97.6667	17.6204	25.7	5	0.000235185	TRUE	0.00194391	TRUE	0.0575154	TRUE	0.198214	TRUE	0.013845	TRUE	4.90776	FALSE
GGGAFFSPSPGSS	97.6667	29.2667	8.83333	5	0.212457	TRUE	0.0623821	TRUE	0.361302	TRUE	0.286905	TRUE	0.1221	TRUE	0.539691	TRUE
KDIKSNKFKKSQSID	97.6667	25.0686	21.3667	4	0.777366	FALSE	0.0653163	TRUE	0.103336	TRUE	0.292857	TRUE	0.117443	TRUE	6.03015	FALSE
KENQMTPTNLAVCLA	97.6667	14.8095	20.3333	5	0.0239472	TRUE	0.00321326	TRUE	0.193029	TRUE	0.235119	TRUE	0.0598614	TRUE	3.83203	FALSE
KGHLLLAATPGLNGQ	97.6667	25.1905	25.8667	5	0.442369	TRUE	0.0403362	TRUE	0.145108	TRUE	0.408333	TRUE	0.126741	TRUE	0.299308	TRUE
KSQNHPDSRAIMYEE	97.6667	133.667	70.4444	5	0.00825258	TRUE	0.058644	TRUE	0.445325	TRUE	0.205952	TRUE	0.0634164	TRUE	1.97728	FALSE
LDMNYPLSEHPHYPM	97.6667	36.8611	7.91667	1	0.243575	TRUE	0.636753	FALSE	20.1411	FALSE	0.542857	FALSE	0.556197	FALSE	0.0811329	TRUE
PELRCGKHQAVGTSP	97.6667	1.31373	6.70833	5	0.014905	TRUE	0.0183672	TRUE	0.270558	TRUE	0.207738	TRUE	0.0979598	TRUE	2.42231	FALSE
PVPYVRPAIFGERTR	97.6667	182.2	53.9167	2	0.322262	TRUE	0.768551	FALSE	5.91935	FALSE	0.45	TRUE	0.529512	FALSE	0.47416	TRUE
QACKLAQANGWGVMV	97.6667	46.3083	8.4	5	0.0331368	TRUE	0.133126	TRUE	1.50435	TRUE	0.391071	TRUE	0.214152	TRUE	1.94372	FALSE
RGRDTGASPVRKMQR	97.6667	721.361	12.5278	5	0.0266157	TRUE	0.220433	TRUE	1.13407	TRUE	0.408333	TRUE	0.176397	TRUE	0.507464	TRUE
RIDQKSCFKSMITAG	97.6667	11.4352	22.1333	5	0.180937	TRUE	0.269773	TRUE	0.444743	TRUE	0.4	TRUE	0.253221	TRUE	2.39157	FALSE
RITIHRNEAAAQRCS	97.6667	22.7	38	4	0.525765	FALSE	0.0937912	TRUE	0.240204	TRUE	0.445833	TRUE	0.14576	TRUE	3.33898	FALSE
SQSLLFSQDSKLATT	97.6667	13.1759	36.9	5	0.0800129	TRUE	0.0169851	TRUE	0.0517655	TRUE	0.281548	TRUE	0.0716879	TRUE	2.33424	FALSE
TALIKYSMDDQLNQL	97.6667	48.2029	12.7361	5	0.02181	TRUE	0.0471098	TRUE	0.311998	TRUE	0.283333	TRUE	0.0776507	TRUE	0.750872	TRUE
TTPLSPTRLSRLQEK	97.6667	6.14815	11.4	5	0.01056	TRUE	0.0278562	TRUE	0.0816222	TRUE	0.23869	TRUE	0.0766448	TRUE	2.24683	FALSE
VLDNSGKNAFRRMGQ	97.6667	54.0667	65.3333	5	0.115403	TRUE	0.273782	TRUE	2.03958	TRUE	0.317857	TRUE	0.345001	TRUE	1.28355	FALSE
AVEPVMVRSMQNVDY	97.3333	1356.56	9.97222	5	0.00955097	TRUE	0.0900308	TRUE	0.641396	TRUE	0.242857	TRUE	0.128056	TRUE	0.403266	TRUE
DEHPAKGQIYKKIPP	97.3333	3311.06	12.6944	4	0.705091	FALSE	0.0480051	TRUE	0.317902	TRUE	0.397024	TRUE	0.147573	TRUE	0.413595	TRUE
DWQSAVECIAVLDVL	97.3333	141.433	82.4444	5	0.00730066	TRUE	0.0565345	TRUE	0.573621	TRUE	0.264286	TRUE	0.113363	TRUE	1.49951	FALSE
EQSGDGSRHSGSHHH	97.3333	20.5645	4.4	5	0.0455405	TRUE	0.0737851	TRUE	0.453975	TRUE	0.197024	TRUE	0.0665031	TRUE	1.14815	FALSE
GEPDPEFEAILDTVD	97.3333	8.65	20.2667	5	0.00917793	TRUE	0.0763769	TRUE	0.045064	TRUE	0.303571	TRUE	0.0580469	TRUE	7.65715	FALSE
HLATVDCIFSLAKVA	97.3333	7.03333	34.3611	5	0.0501464	TRUE	0.164157	TRUE	0.495681	TRUE	0.319048	TRUE	0.207928	TRUE	3.84103	FALSE
HRKENQGSHESPTLN	97.3333	24.7667	52.5556	5	0.0026692	TRUE	0.0108952	TRUE	0.0649952	TRUE	0.152976	TRUE	0.0360097	TRUE	10.8199	FALSE
KEAFSNFSSSTLTEV	97.3333	20.0098	11.4167	5	0.0057894	TRUE	0.0130975	TRUE	0.113518	TRUE	0.259524	TRUE	0.0819728	TRUE	14.7273	FALSE
KMTMLLLYHSTMSSK	97.3333	258.608	3	0	0.964773	FALSE	0.563934	FALSE	2.63677	FALSE	0.559524	FALSE	0.482113	FALSE	0.453001	TRUE
LAMLALDSPESGWTE	97.3333	160	60.9444	5	0.0182974	TRUE	0.148893	TRUE	0.191764	TRUE	0.330952	TRUE	0.153125	TRUE	1.26786	FALSE
LENDRLLLKISEKEE	97.3333	10.3241	6.6	5	0.000233638	TRUE	0.00836518	TRUE	0.0397021	TRUE	0.26131	TRUE	0.0251298	TRUE	4.69833	FALSE
LYDNLIIFSPSVEDF	97.3333	1	49.1667	5	0.151118	TRUE	0.43795	TRUE	0.954451	TRUE	0.46131	TRUE	0.251912	TRUE	0.264668	TRUE
MRDDEITQDENTV	97.3333	25.6667	8.16667	5	0.0277899	TRUE	0.00801243	TRUE	0.0720904	TRUE	0.166071	TRUE	0.0380184	TRUE	4.34688	FALSE
RAAAAGTSTALTESA	97.3333	1.52381	22.9722	5	0.00301707	TRUE	0.00175206	TRUE	0.0568763	TRUE	0.190476	TRUE	0.0377799	TRUE	18.2572	FALSE
SLGPKGWTESIKKQW	97.3333	153.833	19.7222	5	0.050214	TRUE	0.334584	TRUE	1.08532	TRUE	0.447024	TRUE	0.269356	TRUE	2.56605	FALSE
SQSIDGNGYTTEYFI	97.3333	1366	44.6944	4	0.549195	FALSE	0.474083	TRUE	1.07431	TRUE	0.435714	TRUE	0.220152	TRUE	0.0857374	TRUE
VRGTFNWENEFNKIF	97.3333	801.361	30.6667	3	0.52911	FALSE	0.635315	FALSE	2.03089	TRUE	0.454762	TRUE	0.30125	TRUE	0.230998	TRUE
AEITMPAPLYSPTSQ	97	36.6087	7.93056	5	0.00277944	TRUE	0.0232789	TRUE	0.106404	TRUE	0.245833	TRUE	0.0488688	TRUE	1.99853	FALSE
CPYCNREFTYIGSLN	97	776.967	25.3333	1	0.145292	TRUE	0.796999	FALSE	3.74593	FALSE	0.485119	FALSE	0.50013	FALSE	0.00804702	TRUE
DNASLARLDLERKVE	97	26.2698	1.3	5	0.0345256	TRUE	0.0355419	TRUE	0.0783254	TRUE	0.275595	TRUE	0.114721	TRUE	6.23682	FALSE
EKPFTSNKGPRILKP	97	54.8333	45.5278	5	0.0203667	TRUE	0.0371239	TRUE	0.2429	TRUE	0.217857	TRUE	0.0834257	TRUE	1.99102	FALSE
ELRNLTVELEQKIQV	97	1.46667	20.2	5	0.00101507	TRUE	0.0062396	TRUE	0.0335486	TRUE	0.258929	TRUE	0.0428498	TRUE	5.80383	FALSE
ERLLGKKLGIPRGVQ	97	51.5741	20.2	4	0.914131	FALSE	0.171743	TRUE	0.427015	TRUE	0.385714	TRUE	0.251095	TRUE	0.696454	TRUE
GTEPGLALPAREGGG	97	122.048	32.2333	5	0.00208558	TRUE	0.00172693	TRUE	0.225681	TRUE	0.219643	TRUE	0.0623175	TRUE	10.3194	FALSE
HTNVESLVNEYDDNG	97	107.667	96.3889	5	0.0139698	TRUE	0.00961227	TRUE	0.190911	TRUE	0.31369	TRUE	0.0493961	TRUE	8.74697	FALSE
ICPPPSIPTFATLRV	97	23.5263	9.42708	4	0.472225	FALSE	0.25533	TRUE	0.426337	TRUE	0.410714	TRUE	0.308383	TRUE	0.267941	TRUE
IPKGVRRKGGLEEPP	97	252.8	76.9444	5	0.00451367	TRUE	0.0443303	TRUE	0.204276	TRUE	0.200595	TRUE	0.131524	TRUE	7.8209	FALSE
KKSRARAQHIVPCTI	97	1.08333	2.7	5	0.213653	TRUE	0.20006	TRUE	0.204085	TRUE	0.352381	TRUE	0.189354	TRUE	0.375132	TRUE
LQATAGPSYPRPVIP	97	82.1863	7.22222	5	0.0422311	TRUE	0.117464	TRUE	0.566564	TRUE	0.409524	TRUE	0.120686	TRUE	1.5721	FALSE
NLNLLQPIGQFGTRL	97	198.212	175.889	5	0.0610226	TRUE	0.259556	TRUE	1.00933	TRUE	0.275	TRUE	0.253578	TRUE	1.41114	FALSE
NRFKWGPASQQILFQ	97	21.6333	38	4	0.100897	TRUE	0.162279	TRUE	0.487268	TRUE	0.519643	FALSE	0.12806	TRUE	0.301795	TRUE
PLDMERKKSEHPESS	97	2.69608	15.6528	5	0.000416612	TRUE	0.00814953	TRUE	0.105403	TRUE	0.279762	TRUE	0.0430605	TRUE	19.187	FALSE
QMPVMSQSQMPIQAQ	97	4.11594	9.44444	5	0.014826	TRUE	0.021743	TRUE	0.149402	TRUE	0.250595	TRUE	0.0592551	TRUE	14.4265	FALSE
RDPKMSCIRVTIDPE	97	4.09524	4.30556	5	0.0232878	TRUE	0.0818776	TRUE	0.322153	TRUE	0.230952	TRUE	0.135268	TRUE	1.58175	FALSE
SFGHLCAAEVVKIRD	97	20.9762	28.4	5	0.00477651	TRUE	0.106535	TRUE	0.767592	TRUE	0.272619	TRUE	0.13133	TRUE	0.344143	TRUE
SLQIDLGPLQSDQQT	97	17.1204	22.9333	5	0.0173251	TRUE	0.0102602	TRUE	0.0175646	TRUE	0.234524	TRUE	0.0167709	TRUE	8.73622	FALSE
TGESTSHVKKHLLSC	97	1.43478	5.88889	5	0.0115497	TRUE	0.0568309	TRUE	0.406418	TRUE	0.277976	TRUE	0.0847143	TRUE	0.834776	TRUE
VCHTESAGVIAGAFV	97	25.8571	45.7222	5	0.0280276	TRUE	0.0882919	TRUE	0.234112	TRUE	0.378571	TRUE	0.0921835	TRUE	0.0973058	TRUE
ACQKNSSZLWNSQAQ	96.6667	5.61594	15.2083	5	0.0302705	TRUE	0.00775724	TRUE	0.0853143	TRUE	0.283929	TRUE	0.0389785	TRUE	2.94567	FALSE
EKHKKSFLEHSSLEI	96.6667	24.1429	36.0333	5	0.0167192	TRUE	0.0183998	TRUE	0.0951185	TRUE	0.247619	TRUE	0.0502848	TRUE	0.387212	TRUE
ETSVMPCEDDHHLPT	96.6667	42.1417	1	5	0.344012	TRUE	0.10487	TRUE	0.40641	TRUE	0.333333	TRUE	0.133922	TRUE	8.17896	FALSE
FDGVNKPSYAEHSEM	96.6667	260.472	8.08333	5	0.0409129	TRUE	0.154028	TRUE	1.40073	TRUE	0.405357	TRUE	0.221112	TRUE	0.898798	TRUE
GDHHNLAVFHGLLNI	96.6667	95	11	5	0.446692	TRUE	0.392113	TRUE	1.43935	TRUE	0.427976	TRUE	0.265635	TRUE	0.0762461	TRUE
GQRIVATLPYIKQEV	96.6667	1.95098	26.8667	5	0.179598	TRUE	0.0648476	TRUE	0.490885	TRUE	0.381548	TRUE	0.11145	TRUE	1.1168	FALSE
GSASPMELLSYFKQP	96.6667	170.842	3.1	4	0.668555	FALSE	0.366421	TRUE	0.551708	TRUE	0.463095	TRUE	0.239618	TRUE	1.30716	FALSE
HPEEREFLSQGNAKK	96.6667	17.9048	23.6667	5	0.10751	TRUE	0.0273372	TRUE	0.0963473	TRUE	0.310714	TRUE	0.103985	TRUE	10.1132	FALSE
KGDDVIVIDSDDEEE	96.6667	8.74074	23.6333	5	0.0628664	TRUE	0.0365667	TRUE	0.0243857	TRUE	0.280952	TRUE	0.06298	TRUE	31.0661	FALSE
MALVRGAEPAAGPSR	96.6667	162.263	10.8	5	0.0506338	TRUE	0.102889	TRUE	0.303188	TRUE	0.33869	TRUE	0.142179	TRUE	2.86005	FALSE
PNVGLKFSISNANIK	96.6667	1.24074	37.3333	5	0.0434094	TRUE	0.0361257	TRUE	0.214376	TRUE	0.331548	TRUE	0.0740401	TRUE	3.75727	FALSE
QGKQFEGLVDTEADV	96.6667	1.60145	4.52778	5	0.00663471	TRUE	0.00867038	TRUE	0.0650066	TRUE	0.18631	TRUE	0.0526621	TRUE	11.9647	FALSE
QRALLQQQPEDDSKR	96.6667	8.36842	40.2	5	0.000513315	TRUE	0.0258962	TRUE	0.037805	TRUE	0.28869	TRUE	0.0786383	TRUE	5.81977	FALSE
RLLYQANYLPANWTA	96.6667	24.5556	34.1111	0	0.786464	FALSE	0.655797	FALSE	7.61255	FALSE	0.580357	FALSE	0.602065	FALSE	0.0450017	TRUE
RTTSNNTYEVEKTLG	96.6667	30.0439	3.875	5	0.00769814	TRUE	0.0405063	TRUE	0.226038	TRUE	0.243452	TRUE	0.0868219	TRUE	9.69689	FALSE
SELALSALGGCVFYL	96.6667	96.8667	93.6389	2	0.0521638	TRUE	0.733254	FALSE	3.67112	FALSE	0.432738	TRUE	0.54296	FALSE	0.220681	TRUE
VFGQSGAGNNWAKGH	96.6667	11.6917	23.0333	5	0.0321267	TRUE	0.332198	TRUE	1.49054	TRUE	0.340476	TRUE	0.192342	TRUE	1.69587	FALSE
VGAPARAETRCEPFT	96.6667	8.47826	13.8056	5	0.0169927	TRUE	0.137954	TRUE	0.546846	TRUE	0.250595	TRUE	0.13235	TRUE	3.96851	FALSE
ALEKHEGKHQKLLLA	96.3333	10.9333	24.1111	5	0.00809066	TRUE	0.0339562	TRUE	0.140384	TRUE	0.265476	TRUE	0.0543044	TRUE	1.05773	FALSE
APASMLPVTSSRFKR	96.3333	11.1333	31.1944	5	0.0358353	TRUE	0.342827	TRUE	0.402262	TRUE	0.306548	TRUE	0.243076	TRUE	1.78314	FALSE
DINGDTPNVDPLTHA	96.3333	2.11111	1.86667	5	0.00596034	TRUE	0.00119559	TRUE	0.131971	TRUE	0.266667	TRUE	0.038155	TRUE	4.85783	FALSE
DIVWWCPMSRLRLAL	96.3333	189.381	182.667	0	0.98235	FALSE	0.554494	FALSE	10.0333	FALSE	0.569048	FALSE	0.483225	FALSE	0.0131398	TRUE
ETRSRSRSNSKSKPN	96.3333	11.421	5.1	5	0.00301647	TRUE	0.00883727	TRUE	0.118114	TRUE	0.272619	TRUE	0.0372137	TRUE	9.54595	FALSE
HLLLPPQPPHPSLSY	96.3333	9.15741	5.2	5	0.0029176	TRUE	0.188807	TRUE	1.05333	TRUE	0.459524	TRUE	0.340419	TRUE	0.222267	TRUE
IQATTTGREPPDLCP	96.3333	12.5357	5.47222	5	0.00532829	TRUE	0.0173537	TRUE	0.125367	TRUE	0.151786	TRUE	0.0413394	TRUE	3.9387	FALSE
ISCRTSSRKRAGKLL	96.3333	36.2857	33.2	5	0.193347	TRUE	0.416955	TRUE	0.905838	TRUE	0.339286	TRUE	0.191823	TRUE	0.527826	TRUE
LEDGKKFDSSRDRNK	96.3333	9.14706	15.8611	5	0.031369	TRUE	0.0295961	TRUE	0.36678	TRUE	0.365476	TRUE	0.05254	TRUE	2.46412	FALSE
PFIFSEENSALEYFG	96.3333	7.38235	38	2	0.514445	FALSE	0.78206	FALSE	2.00803	TRUE	0.47619	TRUE	0.478592	FALSE	0.441678	TRUE
RNMGGILGEDLTLDL	96.3333	32	43.0278	5	0.00842261	TRUE	0.0717516	TRUE	0.429509	TRUE	0.235714	TRUE	0.122408	TRUE	1.44942	FALSE
SKSGAQTPKSPPEHY	96.3333	19.9	29.3333	5	0.00224329	TRUE	0.0122047	TRUE	0.220495	TRUE	0.22381	TRUE	0.0750413	TRUE	2.46159	FALSE
ETCQGMRHAIYDKLD	96	27.1961	22.2333	4	0.866391	FALSE	0.212985	TRUE	2.07691	TRUE	0.460119	TRUE	0.321303	TRUE	0.655038	TRUE
FSSKAEVSIDSYLAT	96	421.944	57.6944	5	0.116866	TRUE	0.219654	TRUE	0.239667	TRUE	0.415476	TRUE	0.235796	TRUE	2.98704	FALSE
KVDEVLYEDSSTA	96	32.2667	18.1667	5	0.0114636	TRUE	0.00823638	TRUE	0.181484	TRUE	0.242262	TRUE	0.127349	TRUE	85.0776	FALSE
LEVRWNLKDLDITSP	96	51.8333	15.4167	5	0.0164498	TRUE	0.058147	TRUE	0.235093	TRUE	0.243452	TRUE	0.0481816	TRUE	1.66659	FALSE
LIAASNLQWRPESKS	96	154.967	57.9444	5	0.0223853	TRUE	0.0497327	TRUE	0.159498	TRUE	0.356548	TRUE	0.122437	TRUE	13.2917	FALSE
MPTIQNWLVEEPTVS	96	76.5145	25.3333	5	0.0261615	TRUE	0.0220277	TRUE	0.0777903	TRUE	0.192262	TRUE	0.0663899	TRUE	2.79167	FALSE
PMFQAGTSQWLWE	96	19.0833	19	4	0.243284	TRUE	0.135998	TRUE	6.02989	FALSE	0.370833	TRUE	0.200523	TRUE	5.07568	FALSE
QEDRSSGSTTELHCV	96	35.4667	13.75	5	0.00539762	TRUE	0.0152647	TRUE	0.179739	TRUE	0.286905	TRUE	0.0543034	TRUE	5.18982	FALSE
QIEKRRSQNIKMVQI	96	12	10	5	0.0485209	TRUE	0.00611123	TRUE	0.0748489	TRUE	0.314286	TRUE	0.107922	TRUE	1.07505	FALSE
RSTKEISYYSTLVYE	96	54.5	21.25	1	0.892827	FALSE	0.780723	FALSE	1.47986	TRUE	0.5625	FALSE	0.516976	FALSE	0.0794306	TRUE
SEGLITSENEKCDHP	96	49.6667	62.6111	5	0.0388734	TRUE	0.0345242	TRUE	0.0826446	TRUE	0.2875	TRUE	0.0638353	TRUE	5.52033	FALSE
SRESTGYLEELEKER	96	51.3	54	5	0.0014717	TRUE	0.0383157	TRUE	0.0863327	TRUE	0.367262	TRUE	0.0573361	TRUE	6.14294	FALSE
VPPSKARSVSPPPKR	96	16.2018	20.1	5	0.00245154	TRUE	0.032981	TRUE	0.432904	TRUE	0.316667	TRUE	0.0626993	TRUE	18.6966	FALSE
YEQLQSVKLSIAVKN	96	3.61765	3.4	5	0.0073679	TRUE	0.0530412	TRUE	0.0765599	TRUE	0.37381	TRUE	0.0370998	TRUE	1.99226	FALSE
YKAEKLLEKDWKKTV	96	349.861	25.15	5	0.0355575	TRUE	0.230908	TRUE	0.616162	TRUE	0.333929	TRUE	0.146056	TRUE	1.09427	FALSE
AGSSRQSIQKYIKSH	95.6667	7.94118	27.0556	4	0.755249	FALSE	0.16759	TRUE	0.522015	TRUE	0.4	TRUE	0.191702	TRUE	3.10113	FALSE
ALTSSVHTFPAVLQS	95.6667	59.2381	33.803	5	0.0485456	TRUE	0.120497	TRUE	0.190582	TRUE	0.344048	TRUE	0.0366393	TRUE	1.07057	FALSE
DHVTNLRKMGAPESG	95.6667	287.561	9	5	0.0669197	TRUE	0.0455475	TRUE	0.453148	TRUE	0.3375	TRUE	0.143105	TRUE	6.21192	FALSE
FQEMIETTLDMDQVE	95.6667	9.63333	8.86111	5	0.0106509	TRUE	0.00273044	TRUE	0.126886	TRUE	0.22619	TRUE	0.0482433	TRUE	3.847	FALSE
GGGCALLRCIPALDS	95.6667	9.61111	12.5667	5	0.370741	TRUE	0.440637	TRUE	0.549927	TRUE	0.439286	TRUE	0.204755	TRUE	0.216434	TRUE
HFQETFNKMKNTVEN	95.6667	105.167	53.9444	5	0.0158539	TRUE	0.0640842	TRUE	0.210587	TRUE	0.344048	TRUE	0.0975533	TRUE	1.50456	FALSE
HISTVNHAFKCKYCG	95.6667	7.26667	10.1389	2	0.299911	TRUE	0.742477	FALSE	13.4525	FALSE	0.44881	TRUE	0.436151	FALSE	0.763749	TRUE
IAVTATAAVAGVALH	95.6667	4.6087	6.97222	5	0.00668455	TRUE	0.0575386	TRUE	0.49755	TRUE	0.216071	TRUE	0.105754	TRUE	20.7686	FALSE
ILLVRAREGVWIPVS	95.6667	50.2246	8.94444	5	0.0284395	TRUE	0.384957	TRUE	1.34194	TRUE	0.408929	TRUE	0.274478	TRUE	2.40051	FALSE
ISAEIQQRQEELDAM	95.6667	9.96078	10.3611	5	0.00362048	TRUE	0.0206261	TRUE	0.037965	TRUE	0.203571	TRUE	0.049744	TRUE	36.5563	FALSE
ISGLPSGEVLETTAP	95.6667	2.97059	19.9333	5	0.0147136	TRUE	0.0194231	TRUE	0.0261056	TRUE	0.283333	TRUE	0.0316475	TRUE	10.202	FALSE
LIPTDPSSPPPCPRY	95.6667	42.3667	62.8889	5	0.0378568	TRUE	0.178283	TRUE	2.07666	TRUE	0.2875	TRUE	0.288612	TRUE	0.616506	TRUE
LKPQKSVVSDLEADD	95.6667	8.70513	11.4242	5	0.00327473	TRUE	0.0194388	TRUE	0.040891	TRUE	0.195833	TRUE	0.0381168	TRUE	55.2018	FALSE
NLSGKRVDFSGRTVI	95.6667	7.07843	20.7333	5	0.0404029	TRUE	0.148081	TRUE	0.632639	TRUE	0.382738	TRUE	0.228121	TRUE	0.501106	TRUE
PQPAAPEPHHGLTSW	95.6667	104.133	57.9722	5	0.461905	TRUE	0.187691	TRUE	0.736176	TRUE	0.366667	TRUE	0.257037	TRUE	13.9498	FALSE
PRDSLAACAAEGKIY	95.6667	9.88235	23.5333	5	0.00928108	TRUE	0.122194	TRUE	0.504493	TRUE	0.404167	TRUE	0.169501	TRUE	0.714667	TRUE
QPQARGGPVHPHGPA	95.6667	62.2667	73.3333	5	0.041108	TRUE	0.00123525	TRUE	0.298758	TRUE	0.325595	TRUE	0.0976096	TRUE	6.30092	FALSE
SEEGKEARLARSSPE	95.6667	2.03922	11.7639	5	0.00407597	TRUE	0.00934756	TRUE	0.0188132	TRUE	0.319048	TRUE	0.0223843	TRUE	2.49825	FALSE
SETAFEIKSSVSSRS	95.6667	2.55263	12.7083	5	0.00111318	TRUE	0.0154263	TRUE	0.058651	TRUE	0.315476	TRUE	0.0322787	TRUE	7.62455	FALSE
SGKNAFRRMGQPKKA	95.6667	1.13333	4.25	5	0.171626	TRUE	0.415505	TRUE	0.254335	TRUE	0.277976	TRUE	0.0858672	TRUE	0.324504	TRUE
STGNSLNEPEEPSEI	95.6667	92	39.0333	5	0.00522927	TRUE	0.0131083	TRUE	0.00616317	TRUE	0.113095	TRUE	0.0202166	TRUE	18.8419	FALSE
VMEYCVCGMQEMLDS	95.6667	69.1429	34.0667	4	0.0829725	TRUE	0.120925	TRUE	2.72096	FALSE	0.372619	TRUE	0.285683	TRUE	0.477402	TRUE
EVNSASRVLDAESDQ	95.3333	8.61905	20.1667	5	0.013891	TRUE	0.00975817	TRUE	0.030324	TRUE	0.110714	TRUE	0.0214063	TRUE	47.5706	FALSE
FSKFQEMIETTLDMD	95.3333	171	89	5	0.0184441	TRUE	0.0958537	TRUE	0.677195	TRUE	0.28631	TRUE	0.231057	TRUE	5.73375	FALSE
GEDDDANCNLICGDE	95.3333	10.2037	17.3333	5	0.0831034	TRUE	0.0747547	TRUE	0.143086	TRUE	0.347619	TRUE	0.0866287	TRUE	2.78741	FALSE
IPIQEEEEEETETNF	95.3333	13.7549	10.1667	5	0.00174716	TRUE	0.114152	TRUE	0.00792979	TRUE	0.185714	TRUE	0.028843	TRUE	117.54	FALSE
KIKNREEFEMVFNGE	95.3333	56.7157	2.4	5	0.00418965	TRUE	0.0962399	TRUE	0.265296	TRUE	0.3	TRUE	0.095499	TRUE	0.658351	TRUE
KQAMGTIGYNQRNRI	95.3333	7.23529	28.2	2	0.967294	FALSE	0.163983	TRUE	1.10745	TRUE	0.520833	FALSE	0.434923	FALSE	1.0915	FALSE
LTVATPPPPPPSYRT	95.3333	33.5	54.8056	5	0.0184109	TRUE	0.0331575	TRUE	0.318711	TRUE	0.364881	TRUE	0.194847	TRUE	1.53887	FALSE
SLHVSLGQVCFRTPA	95.3333	9	26.9167	1	0.817827	FALSE	0.521385	FALSE	0.724737	TRUE	0.6125	FALSE	0.542785	FALSE	0.311895	TRUE
SSPAKERLEDGCVHP	95.3333	39.6078	3.45833	5	0.00775492	TRUE	0.0561178	TRUE	0.154873	TRUE	0.258333	TRUE	0.151115	TRUE	7.23146	FALSE
AEPNTCATAQGEGNI	95	14.9815	9.3	5	0.0154225	TRUE	0.0110712	TRUE	0.0825205	TRUE	0.233929	TRUE	0.0543632	TRUE	3.54899	FALSE
ATEVNWDEERNVLKA	95	10798.8	61.3333	5	0.00402107	TRUE	0.0151597	TRUE	0.0750548	TRUE	0.219048	TRUE	0.0400535	TRUE	4.54898	FALSE
PELTSAKPQLCITTD	95	53.9048	22.4667	5	0.0108662	TRUE	0.0464673	TRUE	0.128404	TRUE	0.317262	TRUE	0.0694786	TRUE	17.3944	FALSE
RMVTGNGSLKRKSSR	95	98.9333	69.7778	5	0.00168966	TRUE	0.247205	TRUE	1.67449	TRUE	0.307143	TRUE	0.224357	TRUE	1.04347	FALSE
RNGKDQNSADWIRHY	95	3111.67	25.7778	2	0.0888741	TRUE	0.43904	TRUE	6.63448	FALSE	0.481548	FALSE	0.446953	FALSE	0.476107	TRUE
RQEDKDDLDVTELTN	95	13.6667	1.1	5	0.00333327	TRUE	0.00716304	TRUE	0.0458956	TRUE	0.209524	TRUE	0.0196564	TRUE	6.94738	FALSE
TSGSVPVQKQASLFP	95	4.57692	2.90476	5	0.00496404	TRUE	0.027539	TRUE	0.0805745	TRUE	0.320238	TRUE	0.0737898	TRUE	5.16216	FALSE
VSASTPPHLSVQPTG	95	9.84259	19.8	5	0.0023502	TRUE	0.00503941	TRUE	0.0847046	TRUE	0.283929	TRUE	0.05082	TRUE	20.2073	FALSE
EEKRHVDQPIDYSLN	94.6667	14.4667	14.8333	5	0.0490801	TRUE	0.0484512	TRUE	0.172522	TRUE	0.398214	TRUE	0.119761	TRUE	0.666676	TRUE
FSDKREQISENPTEA	94.6667	43.3333	15.3333	5	0.00448988	TRUE	0.0124714	TRUE	0.0312516	TRUE	0.225	TRUE	0.060892	TRUE	61.1792	FALSE
GFDSDYDQALADIRE	94.6667	72.8846	33.6364	5	0.0120918	TRUE	0.0762808	TRUE	0.296446	TRUE	0.258929	TRUE	0.0823396	TRUE	0.532701	TRUE
IGGINCKKRKDLSQE	94.6667	8.65686	24.75	5	0.0447447	TRUE	0.0455133	TRUE	0.224118	TRUE	0.255357	TRUE	0.061868	TRUE	0.525947	TRUE
IPPVEPLMSAASPGP	94.6667	157.933	55.8333	5	0.00425223	TRUE	0.0283749	TRUE	0.177923	TRUE	0.193452	TRUE	0.0579961	TRUE	11.4308	FALSE
IPQFYGQDDYENNFN	94.6667	31.4444	16.7778	3	0.53557	FALSE	0.200827	TRUE	2.36742	TRUE	0.492857	FALSE	0.315187	TRUE	0.228842	TRUE
IPSHAFSNLPNISRI	94.6667	17.3823	10.0139	5	0.0240189	TRUE	0.117566	TRUE	0.30114	TRUE	0.338095	TRUE	0.0785577	TRUE	0.329896	TRUE
LGTTKEADAVSYKIS	94.6667	178.087	10.1944	5	0.0189061	TRUE	0.0637194	TRUE	0.119515	TRUE	0.244643	TRUE	0.0681269	TRUE	2.72507	FALSE
LKKDVVIQDDDVECT	94.6667	55.8333	16.4	5	0.0101997	TRUE	0.00817413	TRUE	0.0424579	TRUE	0.193452	TRUE	0.0375968	TRUE	5.4435	FALSE
LLSAIKSPCQRETPE	94.6667	9.68628	19.7333	5	0.126275	TRUE	0.00554633	TRUE	0.0629018	TRUE	0.299405	TRUE	0.0651744	TRUE	3.14074	FALSE
LNDSRSECITATRKM	94.6667	14.675	27.4667	5	0.0362354	TRUE	0.122604	TRUE	0.764039	TRUE	0.382143	TRUE	0.218615	TRUE	4.74065	FALSE
NLNLCGNGQCLNAPG	94.6667	56.7157	19.7333	3	0.686065	FALSE	0.267967	TRUE	0.697762	TRUE	0.399405	TRUE	0.398096	FALSE	3.21096	FALSE
QLNLALYTLNFLNIY	94.6667	2.13043	12.0972	1	0.544722	FALSE	0.504782	FALSE	13.9555	FALSE	0.447024	TRUE	0.478985	FALSE	0.200929	TRUE
RIEERLNLVEAFVED	94.6667	24.4667	34.0556	5	0.0253214	TRUE	0.038561	TRUE	0.115332	TRUE	0.25	TRUE	0.0762612	TRUE	11.9912	FALSE
RQIRQHSWFRKKHPP	94.6667	127.238	44.8	1	0.769176	FALSE	0.592818	FALSE	5.25606	FALSE	0.452381	TRUE	0.412471	FALSE	0.125752	TRUE
TLRRKLEESASFESL	94.6667	5.6	37.0556	5	0.0123513	TRUE	0.0741612	TRUE	0.313915	TRUE	0.27381	TRUE	0.149915	TRUE	10.1046	FALSE
CFPKGVPRSQEARTE	94.3333	6.78431	11.1528	5	0.00937216	TRUE	0.0560098	TRUE	0.0910485	TRUE	0.408929	TRUE	0.0510233	TRUE	0.525613	TRUE
DGRKKIKPTSAWNLA	94.3333	16.6061	2.20833	5	0.00951012	TRUE	0.090554	TRUE	0.473762	TRUE	0.377381	TRUE	0.116782	TRUE	1.46469	FALSE
EKECLKASVKNALCS	94.3333	118.567	72.5	5	0.0224742	TRUE	0.0172396	TRUE	0.0957911	TRUE	0.415476	TRUE	0.139023	TRUE	4.94032	FALSE
FGLAWAISEYIATKI	94.3333	409.7	68.3056	4	0.435745	TRUE	0.427318	TRUE	1.26916	TRUE	0.484524	FALSE	0.343595	TRUE	0.151041	TRUE
FVPHGFQGQQPPLSQ	94.3333	15.5652	3.31944	5	0.0152749	TRUE	0.0375392	TRUE	0.610608	TRUE	0.228571	TRUE	0.0914636	TRUE	6.24563	FALSE
KEISQEAREGTQGER	94.3333	27.6032	2.19444	5	0.00384841	TRUE	0.00717093	TRUE	0.0215431	TRUE	0.190476	TRUE	0.0271463	TRUE	9.19257	FALSE
KINLLQQQIQQVNMP	94.3333	43.7157	23.0278	5	0.00303191	TRUE	0.00562493	TRUE	0.0843451	TRUE	0.313095	TRUE	0.0249314	TRUE	2.76693	FALSE
KRGILTLKYPIEHGI	94.3333	102.463	17.3333	4	0.894912	FALSE	0.344738	TRUE	0.688396	TRUE	0.473214	TRUE	0.272464	TRUE	0.0798882	TRUE
LAMTLKTLDEHRDKA	94.3333	26.3611	24.2667	5	0.00769362	TRUE	0.0769412	TRUE	0.39245	TRUE	0.384524	TRUE	0.0945139	TRUE	1.49373	FALSE
LNPVTWVKTIGSTTI	94.3333	2.45652	21.7778	5	0.00687849	TRUE	0.0310947	TRUE	0.316281	TRUE	0.266071	TRUE	0.0987527	TRUE	0.864073	TRUE
MGVPEKIKTDNGPGY	94.3333	89.6957	9.11111	5	0.0113154	TRUE	0.0442739	TRUE	0.996914	TRUE	0.216071	TRUE	0.0970779	TRUE	0.466969	TRUE
PIGDAKKZASTEMVT	94.3333	11.2319	19.9444	5	0.0061457	TRUE	0.00160259	TRUE	0.0679074	TRUE	0.058333	TRUE	0.0224787	TRUE	4.94114	FALSE
PSKAHVEHMQSLPED	94.3333	273.2	58.5556	5	0.0213335	TRUE	0.0173613	TRUE	0.0941051	TRUE	0.167857	TRUE	0.0523616	TRUE	9.77365	FALSE
RKENQGSHESPTLNP	94.3333	25.7667	59	5	0.00374122	TRUE	0.00635362	TRUE	0.0583327	TRUE	0.103571	TRUE	0.0332165	TRUE	7.0719	FALSE
SEKASIEHEALYLEA	94.3333	23.525	4	5	0.0174435	TRUE	0.0900028	TRUE	0.072459	TRUE	0.388095	TRUE	0.0546718	TRUE	3.10813	FALSE
SERAFLRGSLTLESS	94.3333	20.3333	7.57292	5	0.379366	TRUE	0.123735	TRUE	0.19846	TRUE	0.397024	TRUE	0.210778	TRUE	3.1195	FALSE
SQENKTKETKSKTYN	94.3333	23.1333	48.8056	5	0.0717407	TRUE	0.015937	TRUE	0.0749125	TRUE	0.256548	TRUE	0.0675536	TRUE	10.6171	FALSE
SRVSSVLEESKRLVD	94.3333	306.529	20.8194	5	0.00215121	TRUE	0.00724432	TRUE	0.0752564	TRUE	0.307143	TRUE	0.0775478	TRUE	7.47713	FALSE
TTGGFRHPYPTALTV	94.3333	70.2381	95.9167	2	0.975917	FALSE	0.446858	TRUE	1.05134	TRUE	0.639881	FALSE	0.39487	FALSE	0.0578533	TRUE
VASLSVKLEQAMKEI	94.3333	3.39815	10.4	5	0.00248194	TRUE	0.0325167	TRUE	0.0411841	TRUE	0.246429	TRUE	0.0508053	TRUE	3.7757	FALSE
VLDLSVHKKHCSDSE	94.3333	12.0333	12.3056	5	0.0459741	TRUE	0.0214484	TRUE	0.43375	TRUE	0.236905	TRUE	0.132292	TRUE	1.07735	FALSE
WGKPIDSGPSWGEPI	94.3333	5.97222	12	5	0.0819669	TRUE	0.244605	TRUE	0.554946	TRUE	0.333333	TRUE	0.198475	TRUE	0.148688	TRUE
APVPADFCQHLPKPV	94	18.1842	19.6	3	0.37781	TRUE	0.154459	TRUE	0.702067	TRUE	0.497619	FALSE	0.391221	FALSE	1.05279	FALSE
DQPFIAYEIVTWYKH	94	16.8333	19.1667	0	0.931447	FALSE	0.6942	FALSE	26.8412	FALSE	0.583333	FALSE	0.739332	FALSE	1.22082	FALSE
ESAEVSIVDCILARV	94	1.93333	32.3333	5	0.0102519	TRUE	0.0354922	TRUE	0.125898	TRUE	0.214881	TRUE	0.0744275	TRUE	17.5045	FALSE
INLAQNFVGSNNLNL	94	6.77778	11.7727	5	0.00372143	TRUE	0.106648	TRUE	0.515728	TRUE	0.168452	TRUE	0.10895	TRUE	14.4769	FALSE
ITEPAREGTEKQSCF	94	34.8667	20.1667	5	0.0114412	TRUE	0.0302067	TRUE	0.188694	TRUE	0.31369	TRUE	0.0884666	TRUE	10.5425	FALSE
KLKLELESRHSLEER	94	35.3333	37.2667	5	0.0019637	TRUE	0.00594436	TRUE	0.232563	TRUE	0.364286	TRUE	0.138126	TRUE	3.68559	FALSE
NLKGVQIHTSVVDSD	94	6.19565	20.7361	5	0.0141711	TRUE	0.0129351	TRUE	0.118879	TRUE	0.188095	TRUE	0.0538597	TRUE	3.14858	FALSE
PATVSAPGKVLALKV	94	65.0476	89.7778	5	0.00508093	TRUE	0.0325172	TRUE	0.131004	TRUE	0.317857	TRUE	0.057439	TRUE	5.16308	FALSE
PKKQGQISEEYMQTV	94	6.79412	18.4861	5	0.0130989	TRUE	0.00706762	TRUE	0.111853	TRUE	0.330357	TRUE	0.0408922	TRUE	5.98537	FALSE
PRNPAYIATQGPLPA	94	22.3922	13.6944	5	0.0179165	TRUE	0.0255193	TRUE	0.390809	TRUE	0.35	TRUE	0.1545	TRUE	1.34766	FALSE
PSSKSTSGGTAALGC	94	17.7381	14.2879	5	9.71112e-05	TRUE	0.00527453	TRUE	0.128853	TRUE	0.197619	TRUE	0.030813	TRUE	6.19192	FALSE
RPGMVQTKEQFEFAL	94	21.902	10.3611	5	0.0117497	TRUE	0.112069	TRUE	0.357419	TRUE	0.314881	TRUE	0.097079	TRUE	1.85229	FALSE
STSCLRTSGRGATPS	94	109.762	24.9	5	0.00502999	TRUE	0.024696	TRUE	0.445127	TRUE	0.408333	TRUE	0.147588	TRUE	4.02931	FALSE
TLRRNWRNLLHLNLF	94	8.86667	43.7222	0	0.992804	FALSE	0.617358	FALSE	16.8393	FALSE	0.554167	FALSE	0.65107	FALSE	0.0976393	TRUE
TTNSQVRWEYCKIPS	94	52.4167	42.2	3	0.646517	FALSE	0.57308	FALSE	1.49143	TRUE	0.460714	TRUE	0.32113	TRUE	0.89279	TRUE
VLLDCQNFISPKVRI	94	21.7333	28.8889	5	0.0370966	TRUE	0.0990767	TRUE	1.11568	TRUE	0.380952	TRUE	0.189603	TRUE	0.389901	TRUE
VNLEKPVICSLAAII	94	37.7619	47.1111	5	0.013177	TRUE	0.00132283	TRUE	0.150072	TRUE	0.225	TRUE	0.0769916	TRUE	4.63491	FALSE
YPGSIEVRWFRNGQE	94	6.32143	94	3	0.331145	TRUE	0.653559	FALSE	1.0333	TRUE	0.504762	FALSE	0.216209	TRUE	0.0457772	TRUE
AAAEKRHREELEQSK	93.6667	61.8917	19.5333	5	0.00028073	TRUE	0.00813935	TRUE	0.0143615	TRUE	0.241071	TRUE	0.0217745	TRUE	5.87046	FALSE
AATESGGAAGFATGT	93.6667	2.65686	2.66667	5	0.0156922	TRUE	0.00811598	TRUE	0.131084	TRUE	0.266667	TRUE	0.0663191	TRUE	15.4594	FALSE
ACPKSYGFNAARLAN	93.6667	7.36667	41.2222	2	0.821989	FALSE	0.620642	FALSE	0.736722	TRUE	0.508333	FALSE	0.253146	TRUE	0.106958	TRUE
AINTEFKNTRTNEKV	93.6667	57.4048	4.4	5	0.0246474	TRUE	0.0231789	TRUE	0.183906	TRUE	0.283333	TRUE	0.0595895	TRUE	1.40961	FALSE
AVKEKPDDPNQPGRV	93.6667	75.8571	32.4333	5	0.00309117	TRUE	0.00180369	TRUE	0.0608888	TRUE	0.209524	TRUE	0.0356754	TRUE	5.59847	FALSE
CRSPPTCSPQSLLSS	93.6667	51.5714	38.4167	5	0.00553179	TRUE	0.0317083	TRUE	0.110314	TRUE	0.373214	TRUE	0.106017	TRUE	1.19278	FALSE
EAKINHGREGTGYPF	93.6667	3.80435	5.90278	5	0.0618021	TRUE	0.355118	TRUE	0.718842	TRUE	0.263095	TRUE	0.149139	TRUE	0.229549	TRUE
ECLKRIGDELDSNME	93.6667	24.4667	35.3611	5	0.020024	TRUE	0.0318092	TRUE	0.112795	TRUE	0.360119	TRUE	0.0536239	TRUE	0.561926	TRUE
EDAHLVVVTSWEEQK	93.6667	78.2941	22.4444	5	0.050294	TRUE	0.0272386	TRUE	0.0753382	TRUE	0.230952	TRUE	0.115865	TRUE	9.41809	FALSE
GTQGVGSPQILVE	93.6667	17.4	15.6667	5	0.0136838	TRUE	0.00719065	TRUE	0.0594501	TRUE	0.154762	TRUE	0.0492649	TRUE	8.04615	FALSE
KEEGSRSNLGVALSS	93.6667	8.73333	9.72222	5	0.00181961	TRUE	0.018502	TRUE	0.0535678	TRUE	0.256548	TRUE	0.028151	TRUE	6.41961	FALSE
MKYTSYILAFQLCIV	93.6667	4.42157	20.2333	0	0.725875	FALSE	0.539436	FALSE	4.65964	FALSE	0.633333	FALSE	0.375784	FALSE	0.0445682	TRUE
PEEEASHNGQRRGLP	93.6667	30.4286	45.2667	5	0.00498608	TRUE	0.016055	TRUE	0.262898	TRUE	0.242262	TRUE	0.0695633	TRUE	7.32792	FALSE
PSTSKAVSPPHLDGP	93.6667	1.33333	5.88889	5	0.0063812	TRUE	0.0159817	TRUE	0.238217	TRUE	0.234524	TRUE	0.079257	TRUE	4.66175	FALSE
RGNLSGKRVDFSGRT	93.6667	15.1053	2.75	5	0.3303	TRUE	0.197148	TRUE	0.87733	TRUE	0.458929	TRUE	0.186084	TRUE	0.467954	TRUE
RPFFRETGTPPMG	93.6667	1518.75	11.4722	5	0.217047	TRUE	0.07033	TRUE	1.53688	TRUE	0.378571	TRUE	0.211724	TRUE	0.250691	TRUE
TAALRDIRAQYETIA	93.6667	171.361	27.3333	5	0.176503	TRUE	0.107435	TRUE	0.147398	TRUE	0.360714	TRUE	0.14748	TRUE	0.975891	TRUE
TNCKNAVVSDLSEKE	93.6667	5.07407	8.1	5	0.000600736	TRUE	0.00325716	TRUE	0.0490541	TRUE	0.257738	TRUE	0.0247572	TRUE	12.1263	FALSE
EQSLKETLVEPGS	93.3333	14.3	58.2222	5	0.00470708	TRUE	0.0432218	TRUE	0.0523413	TRUE	0.145833	TRUE	0.0370494	TRUE	13.5685	FALSE
GTSPQRAAAQDSEQE	93.3333	19.549	15.4583	5	0.00211347	TRUE	0.00400439	TRUE	0.0127095	TRUE	0.102976	TRUE	0.0108422	TRUE	67.1956	FALSE
QAHIDRDVLIVLVRD	93.3333	100.972	19.9167	5	0.268033	TRUE	0.0415541	TRUE	0.358452	TRUE	0.352381	TRUE	0.0987844	TRUE	0.709492	TRUE
QCLCADPYELGDDGR	93.3333	96.5686	17.8333	5	0.421814	TRUE	0.167745	TRUE	1.76766	TRUE	0.447024	TRUE	0.319253	TRUE	0.173182	TRUE
QPGPPGHLGPAGPEG	93.3333	12.6471	3.73611	5	0.00187356	TRUE	0	TRUE	0.0922492	TRUE	0.207143	TRUE	0.0403474	TRUE	2.42563	FALSE
SFLYQVSTHEQSESA	93.3333	7.63333	10.0667	5	0.298208	TRUE	0.0930795	TRUE	0.224596	TRUE	0.475595	TRUE	0.162398	TRUE	0.731057	TRUE
SSSSTTGFALNLKPL	93.3333	3.94444	5.8	5	0.25072	TRUE	0.0485607	TRUE	0.161901	TRUE	0.336905	TRUE	0.100207	TRUE	3.97876	FALSE
TGLEPSHSLLSTEAK	93.3333	25.9333	34.3889	5	0.0174745	TRUE	0.0414729	TRUE	0.0782628	TRUE	0.272024	TRUE	0.0685519	TRUE	3.85315	FALSE
TKGPFLVSAPLSTII	93.3333	21.9667	3	5	0.00766931	TRUE	0.045364	TRUE	0.210376	TRUE	0.426786	TRUE	0.148833	TRUE	0.687935	TRUE
TVSQFDSICEVQSDK	93.3333	57.1078	18.5833	5	0.0103407	TRUE	0.00742347	TRUE	0.11616	TRUE	0.248214	TRUE	0.0501088	TRUE	7.30109	FALSE
WLRQEMEVQNQHAKE	93.3333	25.4762	35.4667	5	0.0113813	TRUE	0.0247443	TRUE	0.109639	TRUE	0.326786	TRUE	0.0400413	TRUE	1.32941	FALSE
WSAKEISNNDKLQDD	93.3333	7.59524	20.4333	5	0.0118955	TRUE	0.0284949	TRUE	0.0584153	TRUE	0.270238	TRUE	0.0248819	TRUE	1.24185	FALSE
DKNRCELLSFLLLMD	93	14.3628	24.375	3	0.998364	FALSE	0.180277	TRUE	2.50775	FALSE	0.410714	TRUE	0.319378	TRUE	1.60805	FALSE
EWLKEEKRRDEHRRR	93	50.8333	34.3889	5	0.00236494	TRUE	0.0370011	TRUE	2.15564	TRUE	0.270833	TRUE	0.215106	TRUE	0.274788	TRUE
FIPNIRTGACQDVDE	93	23.5882	23.4333	5	0.0347854	TRUE	0.0351839	TRUE	0.411289	TRUE	0.345238	TRUE	0.129162	TRUE	1.68981	FALSE
KLAKDIVQHCTQCQV	93	2.82609	7.88889	5	0.00996833	TRUE	0.00656413	TRUE	0.194492	TRUE	0.219643	TRUE	0.0598642	TRUE	2.12848	FALSE
LNATSKFMEFYQDVK	93	50.2059	8.72222	5	0.174066	TRUE	0.361403	TRUE	1.12276	TRUE	0.447024	TRUE	0.373354	TRUE	0.771816	TRUE
LSNATAQSPLPILSP	93	24.4333	47.6667	5	0.0219787	TRUE	0.0107393	TRUE	0.126701	TRUE	0.234524	TRUE	0.0991043	TRUE	21.8313	FALSE
PTLNPVGIEIDFSDV	93	2	5.41667	5	0.00406513	TRUE	0.0307275	TRUE	0.212476	TRUE	0.2375	TRUE	0.0644249	TRUE	1.27198	FALSE
PVAQGMGSGAHTADP	93	507.548	82.5556	5	0.00412902	TRUE	0.0104222	TRUE	0.497376	TRUE	0.303571	TRUE	0.0577774	TRUE	15.8068	FALSE
SYTSHGADANLEAGN	93	3.96078	19.4	5	0.047817	TRUE	0.00566123	TRUE	0.0910192	TRUE	0.436905	TRUE	0.0622459	TRUE	1.5471	FALSE
VPWNQNEYRTDIDHA	93	785.306	16.0278	5	0.0694114	TRUE	0.0472322	TRUE	1.52465	TRUE	0.404762	TRUE	0.231369	TRUE	0.243477	TRUE
AHKSKELEGLINTKE	92.6667	55.8667	59.1944	5	0.00390226	TRUE	0.0160309	TRUE	0.0292875	TRUE	0.210714	TRUE	0.0369918	TRUE	11.6408	FALSE
DLKAKQNDQVSFASL	92.6667	3.58772	1.1	5	0.0940164	TRUE	0.0204639	TRUE	0.129803	TRUE	0.321429	TRUE	0.0998335	TRUE	6.54904	FALSE
EEEDDDDDELEDEGE	92.6667	18.2333	30.6667	5	0.00646992	TRUE	0.0479263	TRUE	0.00400779	TRUE	0.121429	TRUE	0.0229074	TRUE	43.1209	FALSE
ELLHSNGSQRTCCPV	92.6667	16.8726	12.6944	5	0.0174136	TRUE	0.123647	TRUE	0.820378	TRUE	0.322619	TRUE	0.180181	TRUE	1.38278	FALSE
ERNLSRDLVQEEEQL	92.6667	2.87037	19.3333	5	0.00168985	TRUE	0.0282703	TRUE	0.0284843	TRUE	0.304167	TRUE	0.0342057	TRUE	13.5051	FALSE
GGQGPGHQTHACLFQ	92.6667	38.9048	31.5333	5	0.358835	TRUE	0.219712	TRUE	0.415981	TRUE	0.448214	TRUE	0.155653	TRUE	0.259661	TRUE
GQADCAVAIGRPLGE	92.6667	13.3333	19.3333	5	0.0341437	TRUE	0.0832345	TRUE	0.406109	TRUE	0.341071	TRUE	0.181834	TRUE	4.71869	FALSE
KGQSTSRHKKTHVQD	92.6667	59.3333	10.6667	5	0.0290683	TRUE	0.0500573	TRUE	0.2459	TRUE	0.330952	TRUE	0.0795059	TRUE	8.64679	FALSE
LKGSRHPCITKTFFG	92.6667	15.1333	46.3333	0	0.950806	FALSE	0.731515	FALSE	2.61227	FALSE	0.63869	FALSE	0.619975	FALSE	0.16824	TRUE
QTTALPTWGLAPSGK	92.6667	44.7143	34	5	0.089796	TRUE	0.0342631	TRUE	0.194746	TRUE	0.391071	TRUE	0.189241	TRUE	1.70593	FALSE
QWVTEEAACLCAAFA	92.6667	40.3824	5.08333	5	0.048129	TRUE	0.0960795	TRUE	0.740303	TRUE	0.421429	TRUE	0.20057	TRUE	1.01207	FALSE
RRAYDIAGSTKDVKV	92.6667	85.1452	11.3333	5	0.0177258	TRUE	0.0602444	TRUE	0.425173	TRUE	0.322024	TRUE	0.10309	TRUE	0.362336	TRUE
SANMRDSAEGPKEDE	92.6667	96.9667	69.3333	5	0.00491957	TRUE	0.0177689	TRUE	0.0649136	TRUE	0.149405	TRUE	0.0371051	TRUE	66.5684	FALSE
SHSSRGAPDVCRLTR	92.6667	112.333	60.3889	5	0.00504185	TRUE	0.0884487	TRUE	0.649241	TRUE	0.377381	TRUE	0.15916	TRUE	0.783684	TRUE
SISVSDAPGSGIIDC	92.6667	2.52899	8.56944	5	0.00114945	TRUE	0.0326603	TRUE	0.0987609	TRUE	0.190476	TRUE	0.0437313	TRUE	3.02501	FALSE
TVDSQDEQNGDVRRT	92.6667	1.44203	5.76389	5	0.00595086	TRUE	0.000198355	TRUE	0.18435	TRUE	0.077381	TRUE	0.0272467	TRUE	8.97211	FALSE
VASKPLEEEEMEVPV	92.6667	8.43519	19.3333	5	0.000817035	TRUE	0.0116476	TRUE	0.0118262	TRUE	0.242857	TRUE	0.0314773	TRUE	24.2454	FALSE
VFSPNKTWSLGPQTT	92.6667	172.048	54.8667	5	0.0936673	TRUE	0.111377	TRUE	0.372858	TRUE	0.381548	TRUE	0.107813	TRUE	0.482318	TRUE
YAACSLDDCINGGKS	92.6667	52.442	26.7222	5	0.00665559	TRUE	0.160584	TRUE	0.54487	TRUE	0.364881	TRUE	0.108585	TRUE	0.311939	TRUE
DEPRSNGRREEKTEK	92.3333	1.29167	1	5	0.00625631	TRUE	0.00971932	TRUE	0.0354853	TRUE	0.129762	TRUE	0.0372523	TRUE	6.52155	FALSE
EALCRRLNTLNKCAV	92.3333	371	33.2667	5	0.0851834	TRUE	0.154344	TRUE	0.516911	TRUE	0.399405	TRUE	0.161606	TRUE	0.275917	TRUE
GKSSSQVNRSRHENT	92.3333	41.7083	19.2667	5	0.00181263	TRUE	0.0222508	TRUE	0.224954	TRUE	0.316071	TRUE	0.0466145	TRUE	9.42973	FALSE
GLPGSPGPPGPPGDI	92.3333	4.36275	21.4444	5	0.000740207	TRUE	0.0066195	TRUE	0.134081	TRUE	0.192857	TRUE	0.0395748	TRUE	1.90888	FALSE
GRVEVLYRGSWGTVC	92.3333	739.25	92.3333	2	0.919771	FALSE	0.760055	FALSE	2.43901	TRUE	0.352976	TRUE	0.414953	FALSE	0.112346	TRUE
IQHLQPAHRLSASPT	92.3333	34.6	59.7778	5	0.0101032	TRUE	0.0391233	TRUE	0.161453	TRUE	0.242262	TRUE	0.0505725	TRUE	0.934963	TRUE
NLIMASLPGVMTIGP	92.3333	44.8	44.1111	5	0.0258992	TRUE	0.102235	TRUE	0.408765	TRUE	0.333929	TRUE	0.146157	TRUE	2.01029	FALSE
RKTKASPCDPTFILG	92.3333	38.0294	18.0833	3	0.266767	TRUE	0.246805	TRUE	0.41447	TRUE	0.560119	FALSE	0.399404	FALSE	1.81008	FALSE
SETLTRAKFEELNMD	92.3333	19.213	7.03333	5	0.152088	TRUE	0.0800874	TRUE	0.133097	TRUE	0.371429	TRUE	0.171158	TRUE	3.43051	FALSE
VREASHKQIMENAEI	92.3333	2.35803	45.3485	5	0.00458968	TRUE	0.013792	TRUE	0.0448287	TRUE	0.188095	TRUE	0.0159316	TRUE	2.45264	FALSE
VYKLLPSQNRLQPQS	92.3333	29.1333	34.9444	5	0.00468696	TRUE	0.0964057	TRUE	0.119164	TRUE	0.251786	TRUE	0.05468	TRUE	0.730296	TRUE
ATQTFNSGACIDKTS	92	20.0463	27.7	5	0.0143542	TRUE	0.0107857	TRUE	0.200508	TRUE	0.319643	TRUE	0.0976521	TRUE	5.73793	FALSE
CENQDSISSKLKECC	92	1	1	5	0.0174463	TRUE	0.184849	TRUE	0.265562	TRUE	0.264881	TRUE	0.0804953	TRUE	17.0115	FALSE
CPFKLVSQKPKLG	92	1	17.3333	5	0.0410166	TRUE	0.081076	TRUE	0.201939	TRUE	0.328571	TRUE	0.0754304	TRUE	0.136387	TRUE
DPDLGPGSGFPAPYC	92	15.9	18.3333	4	0.0274068	TRUE	0.417095	TRUE	2.59825	FALSE	0.336905	TRUE	0.317067	TRUE	0.281374	TRUE
FDMIWFTGLEDVL	92	35.6667	25.4167	4	0.145011	TRUE	0.0715842	TRUE	2.89617	FALSE	0.432143	TRUE	0.176437	TRUE	0.039279	TRUE
GHDITRLFYSNIQTV	92	4.9902	10.1	4	0.642217	FALSE	0.3155	TRUE	1.44989	TRUE	0.461905	TRUE	0.350876	TRUE	0.343866	TRUE
GNQTLETZYRKPFYT	92	4.05797	25.7361	2	0.490841	FALSE	0.0741445	TRUE	9.57993	FALSE	0.445833	TRUE	0.375984	FALSE	0.356155	TRUE
GPPGTTPPGQKSPSG	92	6.54762	22.6	5	6.2967e-05	TRUE	9.82429e-06	TRUE	0.0528391	TRUE	0.214881	TRUE	0.00822691	TRUE	7.72578	FALSE
IGVQWEHKASMAIMF	92	225.917	26.1667	4	0.112818	TRUE	0.329076	TRUE	2.53704	FALSE	0.447619	TRUE	0.27127	TRUE	1.43055	FALSE
KKSQKETESLHCEYV	92	27.4855	14.1806	5	0.0151341	TRUE	0.0461262	TRUE	0.268958	TRUE	0.246429	TRUE	0.0997232	TRUE	7.00863	FALSE
KSRERSGGPVTRSLQ	92	24.0667	46.6667	5	0.0074489	TRUE	0.0119441	TRUE	0.179078	TRUE	0.2625	TRUE	0.118645	TRUE	3.04799	FALSE
KSVRAKKPIKYLEES	92	428.762	29.9167	5	0.0198724	TRUE	0.0848733	TRUE	0.159151	TRUE	0.259524	TRUE	0.146344	TRUE	2.74466	FALSE
KVKTSLNEQMYTRVE	92	752.52	11.3472	5	0.0561446	TRUE	0.0946799	TRUE	0.255663	TRUE	0.321429	TRUE	0.135617	TRUE	1.92611	FALSE
LLSKIHNVGSPLKSQ	92	107.2	75.7778	5	0.00459305	TRUE	0.0495739	TRUE	0.131856	TRUE	0.239286	TRUE	0.08887	TRUE	4.51928	FALSE
LRQLRGRPADDTGRS	92	61.4286	52.4	5	0.0310395	TRUE	0.0525384	TRUE	0.309834	TRUE	0.258929	TRUE	0.102309	TRUE	1.01825	FALSE
MGIGVTATNFTTHNI	92	37.5667	66.1389	5	0.00443705	TRUE	0.0509147	TRUE	0.794049	TRUE	0.266071	TRUE	0.0492142	TRUE	0.25851	TRUE
PEHPELWKLAAALSG	92	86.5362	26.6806	5	0.0155481	TRUE	0.097113	TRUE	0.155801	TRUE	0.27619	TRUE	0.0622889	TRUE	0.921928	TRUE
PNSVPLSLSHSSRGA	92	17.6667	50.1111	5	0.0101219	TRUE	0.0426199	TRUE	0.249419	TRUE	0.223214	TRUE	0.0560117	TRUE	4.92688	FALSE
TASKLPPPVARKPSQ	92	28.1667	42.0833	5	0.00870322	TRUE	0.0175606	TRUE	0.0978105	TRUE	0.334524	TRUE	0.0741362	TRUE	19.763	FALSE
TGTVSGAASGFGAAT	92	25.2255	19.2	5	0.00723976	TRUE	0.0193717	TRUE	0.167654	TRUE	0.31369	TRUE	0.0894849	TRUE	3.28543	FALSE
TVEGEELNHEQESLE	92	638.667	1	5	0.00375669	TRUE	0.0128377	TRUE	0.00874627	TRUE	0.230357	TRUE	0.0220248	TRUE	14.9391	FALSE
VETQKSRIHEFQFLE	92	72.7778	50.95	5	0.0590281	TRUE	0.132123	TRUE	0.42376	TRUE	0.404762	TRUE	0.327802	TRUE	6.92916	FALSE
VLNPALVPHLAQGQV	92	6.29167	6.33333	5	0.0144137	TRUE	0.0904335	TRUE	0.126785	TRUE	0.205357	TRUE	0.0937181	TRUE	3.12587	FALSE
YPLNLEQVAGNFIHL	92	55.2222	19.1667	4	0.0117566	TRUE	0.50815	FALSE	0.982862	TRUE	0.415476	TRUE	0.218008	TRUE	0.427551	TRUE
CATSVIPGDSSNGQS	91.6667	91.1333	45.3889	5	0.0017733	TRUE	0.0081495	TRUE	0.0509803	TRUE	0.110714	TRUE	0.0271702	TRUE	17.8544	FALSE
EGKEFKESHSVQPTC	91.6667	81.0667	49.9722	5	0.00333001	TRUE	0.0133084	TRUE	0.175656	TRUE	0.274405	TRUE	0.102564	TRUE	2.68687	FALSE
EKGISTPRPKIISPV	91.6667	3.78736	3.06944	5	0.000579448	TRUE	0.0164507	TRUE	0.0380305	TRUE	0.179167	TRUE	0.015055	TRUE	0.572339	TRUE
FYQLIHQGTKMIPCD	91.6667	16.4216	13.4667	2	0.374799	TRUE	0.297554	TRUE	3.90583	FALSE	0.507143	FALSE	0.481124	FALSE	0.339415	TRUE
GGNSEIKZIGGLGST	91.6667	10.3913	10.8611	5	0.0151346	TRUE	0	TRUE	0.25969	TRUE	0.145238	TRUE	0.0652761	TRUE	3.3265	FALSE
KDAQAGKEPGGSRAH	91.6667	34.9242	35.75	5	0.0145996	TRUE	0.00538514	TRUE	0.197292	TRUE	0.225	TRUE	0.0752457	TRUE	24.8829	FALSE
LHVPSQDPASIQHLQ	91.6667	10.2	44.8333	5	0.00282385	TRUE	0.0330716	TRUE	0.0955873	TRUE	0.144048	TRUE	0.0274245	TRUE	6.09919	FALSE
LQVINIRPITTGNSP	91.6667	7.53333	15.5667	5	0.0301649	TRUE	0.00589497	TRUE	0.101261	TRUE	0.31369	TRUE	0.0383763	TRUE	1.31721	FALSE
NSAVLPEMENQVAVS	91.6667	509.4	31.0278	5	0.00479373	TRUE	0.0069988	TRUE	0.0157524	TRUE	0.12619	TRUE	0.0200252	TRUE	8.81331	FALSE
PIPLIVWGNSGNKFI	91.6667	41.5	41.5556	5	0.054222	TRUE	0.285876	TRUE	1.48145	TRUE	0.41369	TRUE	0.260549	TRUE	0.116197	TRUE
RVTSDERSNFQEACN	91.6667	1.19048	3.75	5	0.00601312	TRUE	0.0316654	TRUE	0.133587	TRUE	0.242262	TRUE	0.0436566	TRUE	12.4431	FALSE
SQAQLSCTGPPAIPG	91.6667	1.87037	8.2	5	0.0064529	TRUE	0.0202547	TRUE	0.113648	TRUE	0.277381	TRUE	0.047862	TRUE	35.5249	FALSE
TGADMLLTRMMPNGN	91.6667	36.6667	3.75	4	0.611396	FALSE	0.163884	TRUE	1.94946	TRUE	0.378571	TRUE	0.131389	TRUE	0.40624	TRUE
THVPSFGRLSYVHVT	91.6667	24.875	13.8889	4	0.312758	TRUE	0.708032	FALSE	1.75563	TRUE	0.360714	TRUE	0.232223	TRUE	0.0249069	TRUE
AANSNLNYIDLHAFR	91.3333	54.8333	17.7778	1	0.517614	FALSE	0.649933	FALSE	4.1772	FALSE	0.46131	TRUE	0.425908	FALSE	0.492524	TRUE
AGACGETLSVTSEET	91.3333	109	30.7333	5	0.00259473	TRUE	0.0159996	TRUE	0.0384075	TRUE	0.167262	TRUE	0.0183338	TRUE	13.6478	FALSE
EHSSLENPCGTSLEM	91.3333	3.38095	6.91667	5	0.0101226	TRUE	0.0455237	TRUE	0.113628	TRUE	0.289881	TRUE	0.0962394	TRUE	2.72626	FALSE
GDCVNSHAVVLKNDS	91.3333	1.78985	10.2778	5	0.0357547	TRUE	0.0110872	TRUE	0.335828	TRUE	0.295833	TRUE	0.0941158	TRUE	2.66859	FALSE
NFIGSRGAKPGVTKE	91.3333	37.2353	23.1667	5	0.0254661	TRUE	0.043441	TRUE	0.187467	TRUE	0.34881	TRUE	0.0542766	TRUE	0.444901	TRUE
NNDFYWYTGSQDSNP	91.3333	278.417	17.3056	2	0.664139	FALSE	0.390694	TRUE	6.29721	FALSE	0.48869	FALSE	0.326849	TRUE	0.387726	TRUE
NNTLVDPCPENSNIC	91.3333	4.32353	10.375	5	0.0154226	TRUE	0.119053	TRUE	0.145735	TRUE	0.267857	TRUE	0.0491716	TRUE	3.38193	FALSE
QAITAKNKKPSGLCP	91.3333	183.312	27.5556	5	0.0112011	TRUE	0.0316036	TRUE	0.0884654	TRUE	0.313095	TRUE	0.0815686	TRUE	4.70275	FALSE
RDKKKGNIFIGIVGV	91.3333	4.13333	35.1111	5	0.0213173	TRUE	0.0414575	TRUE	0.580218	TRUE	0.232738	TRUE	0.127621	TRUE	0.473179	TRUE
WACLVVDEAHRLKNN	91.3333	8.38333	7.5	3	0.371756	TRUE	0.0856327	TRUE	0.81318	TRUE	0.629167	FALSE	0.478272	FALSE	0.113184	TRUE
YKEGHSKGPFLVSAP	91.3333	32.2	19.0667	4	0.231168	TRUE	0.20488	TRUE	0.391363	TRUE	0.571429	FALSE	0.182303	TRUE	0.0604022	TRUE
ALLNKCKNPSRTKTC	91	47.9333	64.2222	5	0.0712281	TRUE	0.154009	TRUE	0.775081	TRUE	0.342857	TRUE	0.173619	TRUE	0.150062	TRUE
ALTTEETLTMLYQVK	91	1691.33	71.1944	5	0.0251902	TRUE	0.118834	TRUE	0.254607	TRUE	0.256548	TRUE	0.13425	TRUE	0.619514	TRUE
ETKRKSKRGITIGDW	91	1.55797	6.02778	5	0.0167283	TRUE	0.31752	TRUE	1.04662	TRUE	0.31131	TRUE	0.240322	TRUE	3.65146	FALSE
EVDSSRQQEYDFKMA	91	9.91667	8.9	5	0.0386333	TRUE	0.0638766	TRUE	0.603626	TRUE	0.383333	TRUE	0.165282	TRUE	3.53813	FALSE
FPLAPSSKSTSGGTA	91	18.6667	12.5606	5	0.00037767	TRUE	0.00100411	TRUE	0.0717593	TRUE	0.23631	TRUE	0.0200439	TRUE	2.00879	FALSE
GYPGMPPAPQGREPY	91	2.92754	22.3333	5	0.0139537	TRUE	0.0817977	TRUE	1.8834	TRUE	0.360119	TRUE	0.208776	TRUE	0.153382	TRUE
ILQKQSTFPSHPKTY	91	41.1333	44.0833	4	0.0197355	TRUE	0.160921	TRUE	4.02368	FALSE	0.278571	TRUE	0.197481	TRUE	0.985643	TRUE
KLPDLERLLSKIHNV	91	164.667	63.4444	5	0.0110131	TRUE	0.0630839	TRUE	0.348185	TRUE	0.281548	TRUE	0.135653	TRUE	1.31682	FALSE
NKISDQDLNRMRSEL	91	32.6471	10.2	5	0.091021	TRUE	0.0241226	TRUE	0.35382	TRUE	0.260119	TRUE	0.156948	TRUE	3.11384	FALSE
NYSRLLPSDLWGRDG	91	430.444	22.3889	0	0.556289	FALSE	0.625271	FALSE	5.49453	FALSE	0.508333	FALSE	0.437345	FALSE	0.321829	TRUE
PPGEQGPPGRCIEGP	91	12.7745	16.8889	5	0.00854504	TRUE	0.0187619	TRUE	0.197745	TRUE	0.2375	TRUE	0.108817	TRUE	6.54921	FALSE
RSRYPHKPEINSTTH	91	2.49167	9.1	5	0.0576345	TRUE	0.0837598	TRUE	0.520154	TRUE	0.4	TRUE	0.190601	TRUE	0.373166	TRUE
SPDCQSHGRSVSHSY	91	13.8	19.2222	5	0.0554176	TRUE	0.142885	TRUE	2.43888	TRUE	0.382738	TRUE	0.263219	TRUE	0.194349	TRUE
STARPKIISPVSGPE	91	2.50725	9.58333	5	0.00585937	TRUE	0.0172771	TRUE	0.044841	TRUE	0.170238	TRUE	0.0568	TRUE	12.2448	FALSE
WILPKITZREPLENA	91	447.577	11.8333	5	0.0315165	TRUE	0.00427895	TRUE	0.351706	TRUE	0.191667	TRUE	0.0890878	TRUE	0.231167	TRUE
ENGKGDIKSKSRSRS	90.6667	18.5263	9.4	5	0.0407309	TRUE	0.0430815	TRUE	0.142508	TRUE	0.319048	TRUE	0.147403	TRUE	11.1917	FALSE
GEFALRLSSTQEEVH	90.6667	2.9	18.9333	5	0.00542931	TRUE	0.0808386	TRUE	0.154552	TRUE	0.333929	TRUE	0.120662	TRUE	4.21818	FALSE
GSGIIDCNEKTRKKS	90.6667	130.326	31.2083	5	0.00742037	TRUE	0.0362037	TRUE	0.17383	TRUE	0.21369	TRUE	0.0681647	TRUE	2.6911	FALSE
KTFTTQETITNAETA	90.6667	9.09804	8.9	5	0.000525948	TRUE	0.0117492	TRUE	0.0650805	TRUE	0.202381	TRUE	0.0325415	TRUE	9.64528	FALSE
MGGREGLIDTAVKTA	90.6667	5.16667	1.3	5	0.0266314	TRUE	0.0437126	TRUE	0.171855	TRUE	0.244048	TRUE	0.104909	TRUE	1.03532	FALSE
PLNMAPKKWTRGFVQ	90.6667	26.1754	6.60417	2	0.472417	FALSE	0.630471	FALSE	1.993	TRUE	0.471429	TRUE	0.469295	FALSE	1.05297	FALSE
PSRPAQQPLSRPIQS	90.6667	52.8667	39.1667	5	0.00139579	TRUE	0.0128994	TRUE	0.064508	TRUE	0.206548	TRUE	0.0577428	TRUE	11.8158	FALSE
RAHGEDDGEEILLDT	90.6667	1.71053	1.3	5	0.114602	TRUE	0.0271591	TRUE	0.048955	TRUE	0.355952	TRUE	0.100013	TRUE	1.47094	FALSE
RSSGPHPSPTSLLIL	90.6667	9.8	29.2222	5	0.0116338	TRUE	0.0418366	TRUE	0.141638	TRUE	0.31131	TRUE	0.126981	TRUE	1.75117	FALSE
TDIDECEDNPNICDG	90.6667	29.6274	7.3	5	0.207342	TRUE	0.209681	TRUE	0.120705	TRUE	0.328571	TRUE	0.187521	TRUE	1.08024	FALSE
TKVEMVYSLLSMLGT	90.6667	83.4667	80.2222	3	0.762165	FALSE	0.47176	TRUE	1.7582	TRUE	0.433929	TRUE	0.413479	FALSE	0.877309	TRUE
TLQPKSFGSTCQLSE	90.6667	4.28571	24.3889	5	0.0371248	TRUE	0.0232638	TRUE	0.265653	TRUE	0.215476	TRUE	0.0825352	TRUE	3.23415	FALSE
VFRNTQSLIQYQNVE	90.6667	6.88596	5.01042	5	0.00172037	TRUE	0.0520169	TRUE	0.338457	TRUE	0.286905	TRUE	0.0691806	TRUE	0.204411	TRUE
WPPIHTSDKDNAI	90.6667	14.3889	8.38889	5	0.0125461	TRUE	0.00945714	TRUE	0.181022	TRUE	0.2375	TRUE	0.0560958	TRUE	0.314322	TRUE
ALDKPCHQAEVKHLH	90.3333	22.8	51.2222	5	0.107203	TRUE	0.0968852	TRUE	0.796709	TRUE	0.375595	TRUE	0.180648	TRUE	0.912126	TRUE
APAWKFDTNPESAGT	90.3333	670	19.25	5	0.0133871	TRUE	0.0259923	TRUE	0.125572	TRUE	0.334524	TRUE	0.0327809	TRUE	0.579283	TRUE
CETHTESFKNSEILK	90.3333	3.41228	6.89583	5	0.00286832	TRUE	0.0396318	TRUE	0.139096	TRUE	0.236905	TRUE	0.0711436	TRUE	4.89963	FALSE
CPSPLSNATAQSPLP	90.3333	110.767	41.8333	5	0.00468631	TRUE	0.00478732	TRUE	0.0606439	TRUE	0.200595	TRUE	0.054678	TRUE	4.54618	FALSE
EEVDYESEEEEEREG	90.3333	20.7059	8.8	5	0.000372405	TRUE	0.0462917	TRUE	0.0109154	TRUE	0.305952	TRUE	0.0377279	TRUE	20.6685	FALSE
EPEPAPAPAPEEWLD	90.3333	2.5	55.6667	5	0.0460377	TRUE	0.0901021	TRUE	0.0214526	TRUE	0.313095	TRUE	0.058466	TRUE	18.4952	FALSE
LDMDQVENHEFLVKP	90.3333	30.4	52.1111	5	0.0242777	TRUE	0.0822413	TRUE	0.256332	TRUE	0.258333	TRUE	0.0847281	TRUE	0.766925	TRUE
NKELILFSNSDNERS	90.3333	26.4849	2.91667	5	0.00725223	TRUE	0.0142413	TRUE	0.297751	TRUE	0.190476	TRUE	0.0593079	TRUE	6.40378	FALSE
PVANSGTKPKTTAIQ	90.3333	2.19048	19.3333	5	0.00226752	TRUE	0	TRUE	0.0461824	TRUE	0.279167	TRUE	0.0131396	TRUE	14.591	FALSE
QEKGEVLGDVLQLET	90.3333	4.03333	18.9667	5	0.000843075	TRUE	0.0119144	TRUE	0.0336738	TRUE	0.295833	TRUE	0.0214792	TRUE	18.5535	FALSE
SASTESNSSEKQICK	90.3333	30.8667	57	5	0.00302802	TRUE	0.0051021	TRUE	0.0251169	TRUE	0.248214	TRUE	0.018752	TRUE	22.1004	FALSE
TLWGVHSAQTEKEKK	90.3333	65.6191	43.4667	5	0.00949719	TRUE	0.047457	TRUE	0.136502	TRUE	0.31369	TRUE	0.123206	TRUE	5.76144	FALSE
TRKNTNDAFCTFMNQ	90.3333	35.0476	30.6667	5	0.0486633	TRUE	0.125665	TRUE	1.52815	TRUE	0.342262	TRUE	0.167223	TRUE	1.42289	FALSE
WACSHSMZYFYTAVS	90.3333	33.9881	20.5	3	0.24505	TRUE	0.304612	TRUE	16.6266	FALSE	0.4375	TRUE	0.377434	FALSE	0.00344506	TRUE
ADEDHRNQFGQRDRS	90	21.1111	16.9167	5	0.0138631	TRUE	0.00681003	TRUE	0.377715	TRUE	0.3125	TRUE	0.0595	TRUE	0.772735	TRUE
AEKCKYGMEIPTNIP	90	19.0392	20.9	5	0.242163	TRUE	0.0719425	TRUE	0.327544	TRUE	0.395238	TRUE	0.144144	TRUE	0.258333	TRUE
DDAVYELNGKDLCGE	90	30.5526	18.8	5	0.336764	TRUE	0.0495562	TRUE	0.594205	TRUE	0.431548	TRUE	0.262322	TRUE	0.340732	TRUE
DDRLYQEVHRLSATL	90	16.9608	13.5139	5	0.0637556	TRUE	0.250221	TRUE	1.66615	TRUE	0.417262	TRUE	0.274734	TRUE	0.207266	TRUE
ELITKAVAASKERNG	90	21.8421	2.84375	5	0.010224	TRUE	0.0108124	TRUE	0.116712	TRUE	0.295238	TRUE	0.0552261	TRUE	11.9419	FALSE
ENNSIVSKQLKPATK	90	213.143	39.1333	5	0.00250805	TRUE	0.00626924	TRUE	0.0772572	TRUE	0.250595	TRUE	0.0331712	TRUE	25.3619	FALSE
ERDSGSFVAFQNIPG	90	18.0093	18.8	5	0.0966834	TRUE	0.112807	TRUE	0.21969	TRUE	0.422619	TRUE	0.230097	TRUE	4.05068	FALSE
FAVFVNSESVEEN	90	1593.2	3.83333	5	0.0055849	TRUE	0.00905922	TRUE	0.108378	TRUE	0.22381	TRUE	0.037501	TRUE	19.4991	FALSE
FCLLLVYRCTQQLRR	90	5.49275	10.6111	2	0.661289	FALSE	0.692441	FALSE	5.88904	FALSE	0.470238	TRUE	0.324139	TRUE	0.00646377	TRUE
FQNWDTLLFCIQEGV	90	1.04762	6.83333	5	0.018799	TRUE	0.207036	TRUE	2.03276	TRUE	0.305357	TRUE	0.202516	TRUE	0.254518	TRUE
GLGIPISAWYMGA	90	1105.89	43.7222	3	0.661691	FALSE	0.346	TRUE	3.3183	FALSE	0.439881	TRUE	0.266809	TRUE	0.238236	TRUE
GTVRSAAPPQEKKRK	90	9.11111	21.4	5	0.00400673	TRUE	0.015789	TRUE	0.0672276	TRUE	0.319643	TRUE	0.052509	TRUE	6.85228	FALSE
KAPPRRRZHRNRAPS	90	6.92029	26.9028	5	0.0080429	TRUE	0.00046817	TRUE	1.2664	TRUE	0.220238	TRUE	0.0671465	TRUE	2.93217	FALSE
KGKGKGNKAAQPGSG	90	82.4872	4.38889	5	0.00177182	TRUE	0.0206435	TRUE	0.0505086	TRUE	0.27619	TRUE	0.0364615	TRUE	7.53589	FALSE
KKVKKVQQKEGGSDL	90	56.1667	37.8889	5	0.0051553	TRUE	0.0554374	TRUE	0.0729034	TRUE	0.164286	TRUE	0.0478758	TRUE	6.69846	FALSE
LSENKREDGSAKQEL	90	36.9	40.7222	5	0.00198638	TRUE	0.00490938	TRUE	0.0355697	TRUE	0.122619	TRUE	0.0505676	TRUE	24.6518	FALSE
LTVRAEDQVYDAAVR	90	6.54902	22.2333	4	0.336315	TRUE	0.162263	TRUE	0.308029	TRUE	0.510714	FALSE	0.272092	TRUE	2.7044	FALSE
PTFDSQTKEKHDFTT	90	11.5238	15.75	5	0.00559141	TRUE	0.0589092	TRUE	0.364994	TRUE	0.325	TRUE	0.0788954	TRUE	1.77141	FALSE
RHGYVPTAIATVTVY	90	7.33333	7.33333	3	0.0560304	TRUE	0.243628	TRUE	2.5726	FALSE	0.497619	FALSE	0.355698	TRUE	0.050553	TRUE
SDLTESLDKHKHKKL	90	14.1403	12.7222	5	0.0118333	TRUE	0.0495982	TRUE	0.485731	TRUE	0.220833	TRUE	0.0938571	TRUE	2.14209	FALSE
VCSLFAQKHTPIPVP	90	35.6667	49.3889	5	0.0133221	TRUE	0.201803	TRUE	0.377507	TRUE	0.31369	TRUE	0.193151	TRUE	0.584987	TRUE
VQSSPVERPSTSTAV	90	5.43518	18.8	5	0.00477337	TRUE	0.00453747	TRUE	0.0135386	TRUE	0.21369	TRUE	0.012328	TRUE	1.71024	FALSE
ESSSFKTEDGKSILS	89.6667	9.07843	14.25	5	0.003666	TRUE	0.00611706	TRUE	0.0720893	TRUE	0.282738	TRUE	0.0509841	TRUE	15.0465	FALSE
GNEIKLEKPKGKDSK	89.6667	2.55	18.7333	5	0.0138044	TRUE	0.0607674	TRUE	0.123226	TRUE	0.247024	TRUE	0.0346146	TRUE	11.7196	FALSE
GQTATTSPRGAKPSV	89.6667	8.73333	28.9722	5	0.0114717	TRUE	0.00535451	TRUE	0.155938	TRUE	0.16369	TRUE	0.0468681	TRUE	8.4448	FALSE
HWNYRWYITGLNKQK	89.6667	98.9722	8.41667	0	0.961649	FALSE	0.659286	FALSE	22.7915	FALSE	0.63631	FALSE	0.66391	FALSE	0.0399828	TRUE
KPALRWGDSKGSNCQ	89.6667	48.1482	22.9333	5	0.10301	TRUE	0.0824884	TRUE	0.355016	TRUE	0.410714	TRUE	0.106365	TRUE	1.84163	FALSE
MNPSEMQGKAPPQRQ	89.6667	96.9493	16.1806	5	0.0112591	TRUE	0.0298107	TRUE	0.257166	TRUE	0.214881	TRUE	0.0548362	TRUE	25.4121	FALSE
QFGYYFRVTCKEEKV	89.6667	910.833	89.6944	1	0.710257	FALSE	0.72729	FALSE	7.75731	FALSE	0.445833	TRUE	0.502898	FALSE	0.0117488	TRUE
SSRGGRQGSHYEQSV	89.6667	2.90833	18.7333	5	0.00884451	TRUE	0.034297	TRUE	0.394972	TRUE	0.289881	TRUE	0.128711	TRUE	1.52894	FALSE
TPEKAKSPVKEEA	89.6667	531.567	30.5556	5	0.00622813	TRUE	0.00437942	TRUE	0.0160533	TRUE	0.079762	TRUE	0.0160289	TRUE	23.2782	FALSE
TPVTVEITQNIKTTQ	89.6667	89.1333	75.3333	5	0.00521583	TRUE	0.000551955	TRUE	0.0772059	TRUE	0.13631	TRUE	0.025593	TRUE	29.9378	FALSE
APSWPLSSSVPSQKN	89.3333	24.6667	15.7222	5	9.55008e-05	TRUE	0.0165703	TRUE	0.0433218	TRUE	0.202381	TRUE	0.00832689	TRUE	2.14037	FALSE
FKNYVRPGPTRAQET	89.3333	60.3095	43.4	5	0.00821456	TRUE	0.114873	TRUE	0.743892	TRUE	0.321429	TRUE	0.139606	TRUE	0.443197	TRUE
FPENSLQMMVQSGAK	89.3333	6.60784	1.5	5	0.118476	TRUE	0.0336418	TRUE	0.172198	TRUE	0.333333	TRUE	0.0858291	TRUE	2.7749	FALSE
GVWTPPVPQCKVAAC	89.3333	15.7745	19.0667	5	0.022193	TRUE	0.128027	TRUE	0.29145	TRUE	0.45119	TRUE	0.0799419	TRUE	0.171579	TRUE
MLSERKGTDELYAVK	89.3333	6.75	4.55	5	0.0282238	TRUE	0.242917	TRUE	0.49978	TRUE	0.411905	TRUE	0.202952	TRUE	1.30406	FALSE
NKFEDKTVAYTEQKM	89.3333	65.8667	72.3889	5	0.0461612	TRUE	0.0938328	TRUE	0.340999	TRUE	0.385119	TRUE	0.152734	TRUE	2.88624	FALSE
NQSHLSQHLNKGTPM	89.3333	9.33333	20.3889	5	0.0102421	TRUE	0.175496	TRUE	0.50843	TRUE	0.2375	TRUE	0.088487	TRUE	3.97415	FALSE
PVLTVATPPPSPPSY	89.3333	20.7333	54.3333	5	0.0213261	TRUE	0.0602888	TRUE	0.446432	TRUE	0.316071	TRUE	0.154981	TRUE	1.86103	FALSE
QADYCVSHMKPIVDG	89.3333	29.25	42.6	5	0.208932	TRUE	0.125502	TRUE	1.96575	TRUE	0.419048	TRUE	0.270949	TRUE	1.68813	FALSE
VECQAQARTHHNQAS	89.3333	1.91176	10.7778	5	0.109281	TRUE	0.0454694	TRUE	0.0806008	TRUE	0.320238	TRUE	0.0657817	TRUE	0.921916	TRUE
VEIGKQFKIAHKGGH	89.3333	33.4058	10.9167	5	0.00513988	TRUE	0.172954	TRUE	2.00028	TRUE	0.284524	TRUE	0.193237	TRUE	1.36617	FALSE
EDQTRHVTSRDLISN	89	6.35294	5.8	5	0.0137529	TRUE	0.0163365	TRUE	0.203805	TRUE	0.266071	TRUE	0.0502534	TRUE	5.46903	FALSE
HHEASSHADISRHSQ	89	23.6167	18.6	5	0.094644	TRUE	0.130479	TRUE	0.206338	TRUE	0.344048	TRUE	0.094366	TRUE	5.8835	FALSE
MDIKSRLEQEIATYR	89	5.67593	22.2	5	0.0014931	TRUE	0.259966	TRUE	0.473643	TRUE	0.346429	TRUE	0.123027	TRUE	2.08025	FALSE
NSDNNLFTDTDLKSI	89	35.4524	19.0667	5	0.00129931	TRUE	0.00474968	TRUE	0.213609	TRUE	0.286905	TRUE	0.0685057	TRUE	2.86671	FALSE
PCPGAPPGARARPSV	89	12.6905	20.9333	5	0.0357772	TRUE	0.078641	TRUE	0.273123	TRUE	0.397024	TRUE	0.180044	TRUE	1.50739	FALSE
PLSDLLKGMLEYEPA	89	129.238	35.3667	5	0.0186249	TRUE	0.165608	TRUE	0.428209	TRUE	0.354167	TRUE	0.272021	TRUE	1.50669	FALSE
PMPAPVEHQICPAVC	89	62.2333	24.5278	5	0.0139483	TRUE	0.0660737	TRUE	0.420725	TRUE	0.217857	TRUE	0.137381	TRUE	0.584209	TRUE
PTYYQRLKHMVDDKI	89	15.1176	6.93333	1	0.87621	FALSE	0.404937	TRUE	3.86045	FALSE	0.554167	FALSE	0.499247	FALSE	0.0618101	TRUE
QYGKVENPLDTEVEE	89	37.5952	24	5	0.000770408	TRUE	0.0117331	TRUE	0.019041	TRUE	0.197024	TRUE	0.0250506	TRUE	3.90096	FALSE
SEHHWDMVRHHLQGR	89	108.667	25.9444	2	0.0199226	TRUE	0.603439	FALSE	7.94475	FALSE	0.335714	TRUE	0.392216	FALSE	0.0409814	TRUE
SLPSPKELSSFSFSM	89	42.5714	19.3	5	0.0317469	TRUE	0.108608	TRUE	0.585151	TRUE	0.415476	TRUE	0.344862	TRUE	2.84609	FALSE
VTWLGDRVMNLQHRM	89	1.51449	9.48611	2	0.0145035	TRUE	0.625777	FALSE	7.14355	FALSE	0.349405	TRUE	0.416941	FALSE	0.438287	TRUE
ADGSETFADGVPREG	88.6667	13.6917	18.5333	5	0.0270787	TRUE	0.0100939	TRUE	0.194885	TRUE	0.4375	TRUE	0.257091	TRUE	6.58493	FALSE
AHPLRLQPPKALVKV	88.6667	5.33333	35.2222	5	0.0231426	TRUE	0.13513	TRUE	0.137969	TRUE	0.302976	TRUE	0.0824161	TRUE	0.959998	TRUE
DYFSLEIDEEGNLIG	88.6667	43.3667	48.1667	5	0.00435644	TRUE	0.261286	TRUE	0.184799	TRUE	0.296429	TRUE	0.129537	TRUE	0.744456	TRUE
ELQYRPPPESQYGYP	88.6667	22.8623	12.0139	5	0.148692	TRUE	0.136763	TRUE	1.04776	TRUE	0.422619	TRUE	0.308083	TRUE	0.231865	TRUE
ERAPASEEEFQFLRC	88.6667	62.098	36.3611	5	0.0578199	TRUE	0.362423	TRUE	0.244931	TRUE	0.439286	TRUE	0.1453	TRUE	2.11083	FALSE
ESILERVQQHIESKL	88.6667	42.1333	63.4722	5	0.00520218	TRUE	0.0291265	TRUE	0.0498342	TRUE	0.275595	TRUE	0.0334737	TRUE	3.86054	FALSE
ESMLLAALMIVSMVS	88.6667	2.21014	5.61111	5	0.0460968	TRUE	0.0739183	TRUE	0.17325	TRUE	0.310119	TRUE	0.0988387	TRUE	0.366291	TRUE
FATESTPDGFSCSSS	88.6667	205.767	45.3611	5	0.0236947	TRUE	0.0625522	TRUE	0.144262	TRUE	0.367262	TRUE	0.109389	TRUE	5.36993	FALSE
FSKNALEIASEILQT	88.6667	26.5196	5.66667	5	0.00191014	TRUE	0.00840699	TRUE	0.0335863	TRUE	0.177976	TRUE	0.0276959	TRUE	16.5566	FALSE
GQNREQRESGFSYPN	88.6667	20.3611	26.9333	5	0.277377	TRUE	0.0971218	TRUE	0.829653	TRUE	0.347619	TRUE	0.251987	TRUE	4.10211	FALSE
ISTVNHAFKCKYCGK	88.6667	75.2667	56.8333	1	0.587968	FALSE	0.717137	FALSE	6.74838	FALSE	0.46131	TRUE	0.508499	FALSE	0.226734	TRUE
KPIAPGEELLVWYNG	88.6667	1.1	7.63889	3	0.00806689	TRUE	0.542531	FALSE	0.864587	TRUE	0.528571	FALSE	0.340004	TRUE	1.18516	FALSE
KWEALKAKASQRRQD	88.6667	5	10.7	5	0.0411353	TRUE	0.0445637	TRUE	0.14912	TRUE	0.388095	TRUE	0.107648	TRUE	4.22904	FALSE
LEKEWEALCAYQAEP	88.6667	49.1765	18.3056	5	0.0121263	TRUE	0.0560095	TRUE	0.224565	TRUE	0.358333	TRUE	0.0967486	TRUE	1.52054	FALSE
NGDVRRTDEVAIHQE	88.6667	5.08696	10.9028	5	0.01047	TRUE	0.00771068	TRUE	0.109179	TRUE	0.152381	TRUE	0.0463174	TRUE	3.52776	FALSE
NHRTQTTEQNFGM	88.6667	228.139	25.3889	5	0.00931108	TRUE	0.0341548	TRUE	1.2299	TRUE	0.241071	TRUE	0.0363349	TRUE	5.316	FALSE
PEETQTQDQPMEE	88.6667	6.1	14.6667	5	0.0185474	TRUE	0.0129662	TRUE	0.0292285	TRUE	0.089286	TRUE	0.0208462	TRUE	89.8521	FALSE
PQSRVQTESLQERFA	88.6667	40.5667	48.8611	5	0.0102976	TRUE	0.0417465	TRUE	0.119869	TRUE	0.191667	TRUE	0.054838	TRUE	12.1657	FALSE
QHFLISVSLDHQIQV	88.6667	1.13333	20.3333	5	0.0079617	TRUE	0.0345026	TRUE	0.425785	TRUE	0.239881	TRUE	0.0426143	TRUE	0.514298	TRUE
QIMENAEINNIIKIV	88.6667	6.24242	5.44444	5	0.000313393	TRUE	0	TRUE	0.0602843	TRUE	0.191667	TRUE	0.0139784	TRUE	6.4378	FALSE
RRRYDGTGRQKYK	88.6667	26.0556	14.5833	3	0.817236	FALSE	0.0962711	TRUE	11.8476	FALSE	0.479167	TRUE	0.270502	TRUE	0.0337183	TRUE
SQCRSKFDKNGQPLS	88.6667	10.5	22.8056	5	0.0110512	TRUE	0.0490881	TRUE	0.465579	TRUE	0.26131	TRUE	0.0737819	TRUE	2.73233	FALSE
SQLPQYNNCPPPQAA	88.6667	8.61594	13.9028	5	0.0183827	TRUE	0.0126654	TRUE	0.153291	TRUE	0.14881	TRUE	0.0385325	TRUE	0.79005	TRUE
SQMDRKINQLSEENG	88.6667	18.0667	18.5333	5	0.00591543	TRUE	0.0119294	TRUE	0.0404713	TRUE	0.257738	TRUE	0.0261734	TRUE	9.78258	FALSE
TASIPTHRLFVHVRR	88.6667	4.96667	26.7222	0	0.989038	FALSE	0.738862	FALSE	2.61792	FALSE	0.652976	FALSE	0.560494	FALSE	0.0861919	TRUE
VQAEPLIQDNPECLK	88.6667	5.54902	23.1333	5	0.0164357	TRUE	0.00789298	TRUE	0.0642463	TRUE	0.13631	TRUE	0.0482724	TRUE	37.9747	FALSE
YLEREQGEKNYSGVP	88.6667	9.73333	11.9444	5	0.00618529	TRUE	0.0793597	TRUE	0.506701	TRUE	0.319643	TRUE	0.060352	TRUE	0.282066	TRUE
YLIPKGTTILISLTS	88.6667	2.95098	3.125	5	0.00290431	TRUE	0.0910162	TRUE	0.777733	TRUE	0.409524	TRUE	0.124354	TRUE	0.18112	TRUE
DKREVIDLLKPDQVE	88.3333	4.01754	2.9	5	0.011498	TRUE	0.0110804	TRUE	0.0504792	TRUE	0.290476	TRUE	0.0376391	TRUE	2.91274	FALSE
DLADGKASGENVASK	88.3333	43.9	59.5833	5	0.000238466	TRUE	0.00261797	TRUE	0.0454478	TRUE	0.108333	TRUE	0.00865119	TRUE	8.35999	FALSE
EGSPSLASSTLNEVN	88.3333	10.9706	3.9	5	0.00174602	TRUE	0.0220718	TRUE	0.0314937	TRUE	0.293452	TRUE	0.0907765	TRUE	20.6429	FALSE
GQSEGSRTSRRQGSS	88.3333	11.4333	18.4667	5	0.000825381	TRUE	0.00871431	TRUE	0.239863	TRUE	0.297024	TRUE	0.0559697	TRUE	19.4678	FALSE
GRGGNFSGRGGFGGS	88.3333	1.28333	4.8	3	0.0242675	TRUE	0.249325	TRUE	4.02778	FALSE	0.507143	FALSE	0.258586	TRUE	0.229762	TRUE
LFGSPSGQKDLLFKD	88.3333	361.642	9.53333	5	0.0319345	TRUE	0.229243	TRUE	0.379826	TRUE	0.407738	TRUE	0.171514	TRUE	0.414004	TRUE
LLAVTATAATAGVAI	88.3333	2.93478	7.63889	5	0.00253329	TRUE	0.0269328	TRUE	0.0697862	TRUE	0.224405	TRUE	0.0323967	TRUE	3.58724	FALSE
LSDGVAVLKVGGTSD	88.3333	7.60185	18.4667	5	0.0210367	TRUE	0.00994324	TRUE	0.124342	TRUE	0.246429	TRUE	0.0720256	TRUE	7.24642	FALSE
LSREKAELRKAKENK	88.3333	66.9333	32.8333	5	0.00956376	TRUE	0.0157066	TRUE	0.108343	TRUE	0.299405	TRUE	0.0608305	TRUE	7.72588	FALSE
NIEHARITDMYGFVN	88.3333	262.306	36.1944	1	0.64212	FALSE	0.600558	FALSE	3.60689	FALSE	0.454167	TRUE	0.390344	FALSE	0.240822	TRUE
NPTFDSQTKENMTLQ	88.3333	2.80952	5.94444	5	0.0049897	TRUE	0.00561643	TRUE	0.174719	TRUE	0.210119	TRUE	0.0487536	TRUE	17.3225	FALSE
PFYITHIZAHTNLPG	88.3333	3.42857	14.0694	4	0.457043	TRUE	0.0522256	TRUE	2.92045	FALSE	0.31369	TRUE	0.266462	TRUE	0.257179	TRUE
PHQIKDILKPEIMEE	88.3333	21.6333	18.4667	5	0.0154183	TRUE	0.0106329	TRUE	0.053349	TRUE	0.288095	TRUE	0.0448517	TRUE	4.98927	FALSE
QKVTEKKKNILFDLS	88.3333	118.809	33.3333	5	0.0121291	TRUE	0.0317573	TRUE	0.248853	TRUE	0.238095	TRUE	0.102787	TRUE	4.76351	FALSE
RFDIEKLKNGIQKEN	88.3333	29.4649	4.03125	5	0.00548967	TRUE	0.0503864	TRUE	0.0941846	TRUE	0.3125	TRUE	0.0375762	TRUE	1.51018	FALSE
SCVKPPYMLVVGNIV	88.3333	1.86956	7.44444	5	0.00812821	TRUE	0.0907351	TRUE	0.636026	TRUE	0.277976	TRUE	0.149966	TRUE	0.0783792	TRUE
SDSFENPVLQQHFRN	88.3333	8.50833	11.6	5	0.062686	TRUE	0.150169	TRUE	0.285542	TRUE	0.402976	TRUE	0.165347	TRUE	2.49225	FALSE
TEGQQERLERQHWTM	88.3333	14.2451	8.36111	5	0.00897517	TRUE	0.100639	TRUE	1.40703	TRUE	0.2625	TRUE	0.220058	TRUE	14.8818	FALSE
TPAEEFLSDSSFERW	88.3333	9.97222	11.5278	3	0.0223008	TRUE	0.593104	FALSE	1.71988	TRUE	0.429167	TRUE	0.401825	FALSE	21.3415	FALSE
WAGSHSMRYFFTSVS	88.3333	166.274	13.5	2	0.485484	FALSE	0.800198	FALSE	5.12844	FALSE	0.444048	TRUE	0.322593	TRUE	0.00318826	TRUE
WMLIWPNDSMKENAF	88.3333	26.0556	4.30556	5	0.0216548	TRUE	0.24116	TRUE	1.6946	TRUE	0.479762	TRUE	0.200444	TRUE	0.0217434	TRUE
YVADQIVTKLVDVVK	88.3333	5.30952	7	5	0.00545449	TRUE	0.013295	TRUE	0.322117	TRUE	0.241667	TRUE	0.0466064	TRUE	0.527611	TRUE
AKRALSSQHQARIEI	88	10.8333	9.46667	5	0.0142102	TRUE	0.0682903	TRUE	0.0489359	TRUE	0.33631	TRUE	0.0310871	TRUE	1.08974	FALSE
ASHFFNLMFTTNMLE	88	108.245	28.1333	1	0.968977	FALSE	0.554702	FALSE	1.82628	TRUE	0.633929	FALSE	0.452366	FALSE	0.0987856	TRUE
AYTGPKERVIKTQYQ	88	3.92029	14.1944	5	0.00966891	TRUE	0.0816513	TRUE	0.25102	TRUE	0.311905	TRUE	0.105618	TRUE	0.060858	TRUE
FDNLHDDPCLLTNRS	88	69.7333	18.4	5	0.132074	TRUE	0.127901	TRUE	0.89111	TRUE	0.420833	TRUE	0.118126	TRUE	0.241068	TRUE
GTLSKIFKLGGRDSR	88	12.8788	16.875	4	0.832816	FALSE	0.250404	TRUE	2.17279	TRUE	0.457143	TRUE	0.326443	TRUE	1.17171	FALSE
IKIMASGIKTKDPDV	88	45.4667	49.5556	5	0.0472231	TRUE	0.0381581	TRUE	0.276384	TRUE	0.213095	TRUE	0.108905	TRUE	3.10179	FALSE
KSEFQAIIPAVNSHI	88	20.8333	35.3333	5	0.00228513	TRUE	0.0171464	TRUE	0.158687	TRUE	0.258929	TRUE	0.052161	TRUE	4.17654	FALSE
MIFSYTPQDPFRFGA	88	273.417	16.1667	0	0.795925	FALSE	0.761218	FALSE	6.82073	FALSE	0.545238	FALSE	0.564804	FALSE	0.0137089	TRUE
PQREVVDTTGLNQSH	88	12.6333	43.3056	5	0.00129185	TRUE	0.016095	TRUE	0.26207	TRUE	0.130357	TRUE	0.0437466	TRUE	8.76289	FALSE
SQLAAVNRESKFRVV	88	15.549	26.25	5	0.0237331	TRUE	0.117427	TRUE	0.144589	TRUE	0.305952	TRUE	0.0925963	TRUE	0.369873	TRUE
STSAPAAKPKRAKAS	88	NaN	NaN	5	0.00142101	TRUE	0.00279795	TRUE	0.0268984	TRUE	0.229762	TRUE	0.0166941	TRUE	4.76407	FALSE
TSLAHELWKVPLPPK	88	8.01852	5.2	5	0.102376	TRUE	0.258174	TRUE	0.300219	TRUE	0.357143	TRUE	0.275764	TRUE	0.745393	TRUE
YFREKLSDGIGVMLP	88	59.2333	69.2222	3	0.0284077	TRUE	0.613165	FALSE	3.17088	FALSE	0.3875	TRUE	0.32767	TRUE	0.0444153	TRUE
AQSTQNVDYNQLQEV	87.6667	4.26812	8.41667	5	0.0132983	TRUE	0.0299059	TRUE	0.0545873	TRUE	0.128571	TRUE	0.0314271	TRUE	5.78539	FALSE
CFESLSKECAMFYSI	87.6667	234.1	179.528	3	0.0411291	TRUE	0.737108	FALSE	3.17049	FALSE	0.427976	TRUE	0.344309	TRUE	0.0848277	TRUE
DDHHMEFCRVCKDGG	87.6667	56.7417	8.4	1	0.508977	FALSE	0.244888	TRUE	10.2693	FALSE	0.530952	FALSE	0.432026	FALSE	0.120286	TRUE
EMLAGQAPFEGEDED	87.6667	30.3333	15.45	5	0.075747	TRUE	0.0446574	TRUE	0.0686856	TRUE	0.234524	TRUE	0.0794642	TRUE	15.2987	FALSE
GPPVSELITKAVAAS	87.6667	NaN	NaN	5	0.0514931	TRUE	0.0150831	TRUE	0.0307255	TRUE	0.269643	TRUE	0.0416197	TRUE	5.8303	FALSE
GRLNHQDGKSCLRSL	87.6667	2.95	18.6667	5	0.342902	TRUE	0.287143	TRUE	1.50645	TRUE	0.406548	TRUE	0.34731	TRUE	0.66287	TRUE
IRPQLKFREKIDNSN	87.6667	10.1923	3.04762	5	0.031235	TRUE	0.0316543	TRUE	0.0973174	TRUE	0.392857	TRUE	0.0441399	TRUE	1.09132	FALSE
KIEWAANLTRDMPYN	87.6667	1290.85	16.1515	5	0.0144194	TRUE	0.184478	TRUE	1.13492	TRUE	0.43631	TRUE	0.240534	TRUE	0.150319	TRUE
KLKFQGWDKTSLENT	87.6667	108.2	68.7222	5	0.0618742	TRUE	0.0887549	TRUE	0.235981	TRUE	0.3875	TRUE	0.17094	TRUE	1.80808	FALSE
LPVWMPTZHLKFYNE	87.6667	6981.56	16.1111	4	0.0126753	TRUE	0.0714371	TRUE	3.75319	FALSE	0.294048	TRUE	0.12643	TRUE	0.0120443	TRUE
LQPQTQVKENKTQPP	87.6667	13.1667	13.625	5	0.00358161	TRUE	4.48965e-05	TRUE	0.0233497	TRUE	0.079762	TRUE	0.0105278	TRUE	40.3335	FALSE
LTPDQEEKPFTSNKG	87.6667	48.6667	55.5	5	0.00846818	TRUE	0.00477135	TRUE	0.0672194	TRUE	0.183333	TRUE	0.0306503	TRUE	9.6947	FALSE
LVVGACWQEFSGVEN	87.6667	1	9.75	5	0.058933	TRUE	0.0991642	TRUE	0.138319	TRUE	0.397024	TRUE	0.1788	TRUE	0.312079	TRUE
RHAETSSGGQAASSH	87.6667	5.38333	8.9	5	0.000348683	TRUE	3.85893e-05	TRUE	0.101917	TRUE	0.154762	TRUE	0.0271248	TRUE	21.0622	FALSE
SSLANYLHKNGETSL	87.6667	103.429	36.4	5	0.0373758	TRUE	0.0654027	TRUE	0.347168	TRUE	0.27381	TRUE	0.123222	TRUE	1.63149	FALSE
VNWDEEKECLKASVK	87.6667	55.1333	52.6111	5	0.01372	TRUE	0.0233244	TRUE	0.113062	TRUE	0.272024	TRUE	0.048304	TRUE	1.84606	FALSE
CTIRRLARHGGVKRI	87.3333	10.1667	3.46875	1	0.979677	FALSE	0.483666	FALSE	1.36704	TRUE	0.53869	FALSE	0.490534	FALSE	0.0264251	TRUE
EEACRRLAEVSKPPK	87.3333	76.8095	39.2	5	0.0123343	TRUE	0.0468489	TRUE	0.113489	TRUE	0.267857	TRUE	0.0966084	TRUE	15.8033	FALSE
IRIWSGNQTLETRDR	87.3333	6.28947	9.34722	5	0.00664392	TRUE	0.0476045	TRUE	0.323649	TRUE	0.272024	TRUE	0.0752946	TRUE	0.219073	TRUE
KDQEALWDMGAVSML	87.3333	1.4	12.3333	5	0.0105555	TRUE	0.068373	TRUE	0.769487	TRUE	0.233333	TRUE	0.160585	TRUE	1.16164	FALSE
LVPGSPDDSHPKDGP	87.3333	41.8095	43.9333	5	0.000908927	TRUE	0.0101485	TRUE	0.262706	TRUE	0.195238	TRUE	0.0640125	TRUE	14.8679	FALSE
NGNHTGGNIARFSPG	87.3333	10.7941	14.7	5	0.231527	TRUE	0.108335	TRUE	1.7609	TRUE	0.342857	TRUE	0.246137	TRUE	1.06347	FALSE
PLRQKVAEQERTAQQ	87.3333	5.70833	1	5	0.00310628	TRUE	0.0190974	TRUE	0.032574	TRUE	0.280357	TRUE	0.0334722	TRUE	27.3958	FALSE
QMGCYVPAEVCRLTP	87.3333	710.233	429.167	2	0.0549314	TRUE	0.491317	FALSE	2.84069	FALSE	0.421429	TRUE	0.463445	FALSE	0.191397	TRUE
RREICRIITKGTQTY	87.3333	178.7	64.4722	5	0.0132094	TRUE	0.308694	TRUE	1.79792	TRUE	0.320238	TRUE	0.293807	TRUE	0.322091	TRUE
RVTIDPENNLISIWN	87.3333	16.2727	28.4722	5	0.0033632	TRUE	0.0202946	TRUE	0.22326	TRUE	0.154762	TRUE	0.0645516	TRUE	1.34728	FALSE
TCKEEKVLRNNKNFS	87.3333	111.733	58.8333	5	0.00621872	TRUE	0.0503703	TRUE	0.216712	TRUE	0.225	TRUE	0.0662346	TRUE	1.19991	FALSE
VVQMWNTVSFHMH	87.3333	86.5	17.2778	4	0.169641	TRUE	0.085503	TRUE	8.57091	FALSE	0.345238	TRUE	0.203203	TRUE	0.748105	TRUE
YCRLEDAHLVVVTSW	87.3333	130.823	42.6944	5	0.0335787	TRUE	0.473696	TRUE	2.36837	TRUE	0.45119	TRUE	0.351947	TRUE	0.027838	TRUE
EIPERRDSGVGASLT	87	54.9524	22.0333	5	0.00306321	TRUE	0.0233201	TRUE	0.237812	TRUE	0.323214	TRUE	0.0614806	TRUE	7.57107	FALSE
GGAGISGFPSDPVDQ	87	37.4286	22.6333	5	0.00875914	TRUE	0.055957	TRUE	0.209152	TRUE	0.172024	TRUE	0.0611107	TRUE	3.42561	FALSE
GLFKGGDMSKNVSQS	87	9.5	35	5	0.0361319	TRUE	0.0511656	TRUE	0.141609	TRUE	0.364881	TRUE	0.0396533	TRUE	0.440236	TRUE
IKAETDSDPMVPLAL	87	50	66.3333	5	0.00103699	TRUE	0.0298304	TRUE	0.154502	TRUE	0.232143	TRUE	0.0503546	TRUE	5.70607	FALSE
ISLQTKNPEGRFPDL	87	6.93333	8.41667	5	0.0704314	TRUE	0.0618543	TRUE	0.581104	TRUE	0.275595	TRUE	0.210599	TRUE	8.71589	FALSE
IYEISNRWKLAQVQV	87	22.2018	2.40625	5	0.25921	TRUE	0.177678	TRUE	0.237589	TRUE	0.434524	TRUE	0.142578	TRUE	0.200223	TRUE
KKILSREDTEEISCR	87	47.5714	49.4	5	0.00100002	TRUE	0.0433789	TRUE	0.0533296	TRUE	0.192857	TRUE	0.0589671	TRUE	2.1476	FALSE
LLYFLSDVTAAVKET	87	43.8333	26.4	5	0.00583598	TRUE	0.202086	TRUE	0.283753	TRUE	0.319048	TRUE	0.0734657	TRUE	0.403886	TRUE
MRLALGTIGLLFK	87	78.9444	19.5833	3	0.793181	FALSE	0.253773	TRUE	3.15962	FALSE	0.432143	TRUE	0.179582	TRUE	0.414413	TRUE
NLSKRLSPLTHRENQ	87	82.1333	27.3611	5	0.00671281	TRUE	0.0758107	TRUE	0.277257	TRUE	0.310714	TRUE	0.0455038	TRUE	3.89257	FALSE
PKGGPGAPGAPGPKG	87	6.07407	18.2	5	5.85479e-05	TRUE	0	TRUE	0.0788001	TRUE	0.24881	TRUE	0.0216636	TRUE	3.49532	FALSE
QKDELDVRITALKSQ	87	34.1204	21.5	5	0.00533825	TRUE	0.0130861	TRUE	0.0371246	TRUE	0.233929	TRUE	0.0483696	TRUE	4.08278	FALSE
SQHRLKEKLSGLGGD	87	100.823	16.4583	5	0.0143778	TRUE	0.101833	TRUE	0.233808	TRUE	0.297619	TRUE	0.112155	TRUE	1.04306	FALSE
VASQEVPPELATPAP	87	33.0333	58.0556	5	0.00381547	TRUE	0.00548679	TRUE	0.0145912	TRUE	0.09881	TRUE	0.0259743	TRUE	29.1811	FALSE
CPLRQMKRGVIGDTP	86.6667	6.1087	14.2639	5	0.0884442	TRUE	0.143547	TRUE	0.61322	TRUE	0.396429	TRUE	0.159185	TRUE	0.209642	TRUE
DLHHCSPDCQSHGRS	86.6667	6.5641	30.8485	5	0.0918885	TRUE	0.0995059	TRUE	1.33073	TRUE	0.447619	TRUE	0.268505	TRUE	0.661756	TRUE
GKSQKLREISFKYKE	86.6667	42.9286	41.3056	5	0.168928	TRUE	0.323353	TRUE	0.648933	TRUE	0.383929	TRUE	0.21684	TRUE	3.5104	FALSE
GNWLRYVNWACSGEE	86.6667	40.5333	39.3889	2	0.0978078	TRUE	0.607628	FALSE	4.41832	FALSE	0.413095	TRUE	0.399364	FALSE	0.115978	TRUE
ITSDSENSNFRNEIQ	86.6667	6.33333	13.5	5	0.00245918	TRUE	0.0106099	TRUE	0.147957	TRUE	0.108929	TRUE	0.040091	TRUE	18.859	FALSE
IVCERFTTSKLQSFE	86.6667	166	74.7222	5	0.00906509	TRUE	0.164625	TRUE	0.938283	TRUE	0.263095	TRUE	0.103624	TRUE	0.783582	TRUE
KGSVPLSSSPPATHF	86.6667	41.3333	12.9848	5	6.67009e-05	TRUE	0.0276044	TRUE	0.355729	TRUE	0.291667	TRUE	0.11093	TRUE	5.70746	FALSE
LIIIDLKDCFFTIPL	86.6667	5.81159	18.9722	4	0.0915533	TRUE	0.428508	TRUE	2.97759	FALSE	0.36131	TRUE	0.340543	TRUE	0.289622	TRUE
LVREKRFGNWLKDAR	86.6667	86.8083	19.4333	0	0.947015	FALSE	0.683084	FALSE	5.66249	FALSE	0.502976	FALSE	0.70679	FALSE	0.632578	TRUE
NCDKSLHTLFGDKLC	86.6667	1	14.5	3	0.403349	TRUE	0.445408	TRUE	2.8161	FALSE	0.473214	TRUE	0.406391	FALSE	0.220097	TRUE
PFADVNNSQNSFNKA	86.6667	9.66667	7.44444	5	0.0139791	TRUE	0.0396532	TRUE	0.22162	TRUE	0.282738	TRUE	0.0512333	TRUE	4.25978	FALSE
PPFGGTAYLHSSTSH	86.6667	67.0667	35.0278	5	0.0384977	TRUE	0.376585	TRUE	1.26298	TRUE	0.36131	TRUE	0.191987	TRUE	0.23255	TRUE
PRGLCPNALWQMDVT	86.6667	285.696	35.0139	5	0.0316272	TRUE	0.191841	TRUE	0.804946	TRUE	0.31369	TRUE	0.256399	TRUE	0.655225	TRUE
QTLLYFLSDVTAAVK	86.6667	178.881	51.4667	5	0.0263679	TRUE	0.397926	TRUE	0.689145	TRUE	0.339881	TRUE	0.10819	TRUE	0.407848	TRUE
RNGISPPNKLSQLPR	86.6667	16.2333	18.3333	5	0.0406953	TRUE	0.0249605	TRUE	0.130316	TRUE	0.26131	TRUE	0.0863474	TRUE	3.0428	FALSE
GMDGMPTKLNFIR	86.3333	17.8611	9.44444	5	0.334225	TRUE	0.113451	TRUE	2.43513	TRUE	0.342857	TRUE	0.163001	TRUE	0.842994	TRUE
HFSFSVPTGQPRPSH	86.3333	265.363	5.02778	4	0.0185751	TRUE	0.118421	TRUE	2.78204	FALSE	0.432738	TRUE	0.330084	TRUE	2.13301	FALSE
IKPHMLIAASNLQWR	86.3333	146.733	64.6667	5	0.0545721	TRUE	0.367807	TRUE	1.59511	TRUE	0.37381	TRUE	0.249204	TRUE	2.23354	FALSE
INAHMVLSKANSQPS	86.3333	1.98333	2.9	5	0.0247247	TRUE	0.0591803	TRUE	0.246031	TRUE	0.29881	TRUE	0.0624279	TRUE	17.8443	FALSE
QQEVEIHIPITLYPS	86.3333	5.78704	18.2667	5	0.195787	TRUE	0.198159	TRUE	0.22788	TRUE	0.3375	TRUE	0.112062	TRUE	1.28701	FALSE
RLHLGLQDVVVLNSK	86.3333	25.1471	15.5139	4	0.171589	TRUE	0.0383042	TRUE	0.221532	TRUE	0.481548	FALSE	0.209253	TRUE	0.524593	TRUE
RRRKGKQMMCTSWTF	86.3333	18.2667	12.4722	1	0.211347	TRUE	0.766072	FALSE	18.0535	FALSE	0.565476	FALSE	0.57435	FALSE	0.248085	TRUE
SLEIDEEGNLIGLPF	86.3333	93.3667	31.6389	5	0.0125073	TRUE	0.287043	TRUE	0.205558	TRUE	0.283929	TRUE	0.131325	TRUE	3.67256	FALSE
TEDLPKEPLGSTNSE	86.3333	41.9667	57.5	5	0.00351981	TRUE	0.0145567	TRUE	0.0160842	TRUE	0.175	TRUE	0.0217733	TRUE	4.77505	FALSE
TSLIDGKVPKDLLCN	86.3333	5.50877	3.21875	5	0.00346377	TRUE	0.0175363	TRUE	0.176608	TRUE	0.318452	TRUE	0.106714	TRUE	1.96307	FALSE
VKRLNEKLKESNTTK	86.3333	4.27778	18.0667	5	0.0015754	TRUE	0.0280216	TRUE	0.050979	TRUE	0.296429	TRUE	0.057112	TRUE	5.39665	FALSE
AAAPAEEKKVEAKKE	86	1.95833	1	5	0.000247449	TRUE	0.000418956	TRUE	0.0060129	TRUE	0.186905	TRUE	0.00732053	TRUE	40.5522	FALSE
AEMLADYFSLEIDEE	86	46.1	73.1667	5	0.0381412	TRUE	0.177757	TRUE	0.16493	TRUE	0.320238	TRUE	0.0761362	TRUE	1.87094	FALSE
ALWDMGAVSMLKNLI	86	25.2	48.1667	5	0.0176439	TRUE	0.211178	TRUE	0.697689	TRUE	0.329762	TRUE	0.159562	TRUE	0.113152	TRUE
CPSSPALQTPSLSSG	86	63.7	75	5	0.000107015	TRUE	0.00528272	TRUE	0.0176406	TRUE	0.245833	TRUE	0.0158612	TRUE	1.74583	FALSE
DASKNEEDEGKMFIG	86	8.13889	9.9	5	0.00333339	TRUE	0.0464735	TRUE	0.14277	TRUE	0.216667	TRUE	0.103763	TRUE	7.87898	FALSE
DKIKRLELAVCDEPS	86	1.13333	8.94444	5	0.0075411	TRUE	0.0145635	TRUE	0.141769	TRUE	0.325	TRUE	0.062057	TRUE	4.8494	FALSE
FAHSILTVSEEEWNT	86	22.4762	30.2121	5	0.0600708	TRUE	0.104626	TRUE	0.209863	TRUE	0.405357	TRUE	0.157828	TRUE	3.71006	FALSE
GIVGVQPATGEVVFD	86	172	42.6111	5	0.00504815	TRUE	0.013711	TRUE	0.158257	TRUE	0.152381	TRUE	0.0668709	TRUE	2.20737	FALSE
HNEALIRHLHATSFD	86	9.33333	11.2639	5	0.0633224	TRUE	0.317043	TRUE	1.07026	TRUE	0.284524	TRUE	0.175231	TRUE	0.945948	TRUE
LEPDQPIWTTGLKAP	86	212.804	4.34722	5	0.0650182	TRUE	0.0297507	TRUE	0.111138	TRUE	0.372619	TRUE	0.125547	TRUE	0.453714	TRUE
LKAVINDKSYKENIM	86	880.793	112.961	5	0.01229	TRUE	0.0697948	TRUE	0.558605	TRUE	0.265476	TRUE	0.081361	TRUE	2.15912	FALSE
LLPTVPLPAPSSSAS	86	12	13.3056	5	0.000175367	TRUE	0.00383815	TRUE	0.0275899	TRUE	0.201786	TRUE	0.0170313	TRUE	6.29805	FALSE
PEEEEEMEVGTTYVT	86	56.7333	46.1389	5	0.00366049	TRUE	0.0506312	TRUE	0.07194	TRUE	0.18631	TRUE	0.0769997	TRUE	16.8078	FALSE
PGSTCPSFNTVRQSS	86	1.42029	9.68056	5	0.0160315	TRUE	0.0382818	TRUE	0.19759	TRUE	0.197024	TRUE	0.0675575	TRUE	2.20774	FALSE
PRENQVERDRVSIPA	86	1.92029	11.25	5	0.00836697	TRUE	0.00936324	TRUE	0.0748075	TRUE	0.196429	TRUE	0.0426551	TRUE	1.63795	FALSE
QYVGVICQEDLLRDS	86	5.68421	6.53125	5	0.00560477	TRUE	0.264312	TRUE	0.339094	TRUE	0.284524	TRUE	0.232523	TRUE	0.953276	TRUE
RESTVFEDLSDEAER	86	22.0833	18	5	0.00209905	TRUE	0.0297525	TRUE	0.0830867	TRUE	0.327381	TRUE	0.0699683	TRUE	9.39674	FALSE
RRGSCGPRPVSVRMV	86	88.3333	34.7333	2	0.847807	FALSE	0.466476	TRUE	0.621112	TRUE	0.58631	FALSE	0.382161	FALSE	0.0781495	TRUE
SEKESEQPAKATFAF	86	5.47222	4.7	5	0.00891011	TRUE	0.0155837	TRUE	0.0629882	TRUE	0.260119	TRUE	0.0531532	TRUE	24.7689	FALSE
TLRAFSAPQNSESQA	86	66.2667	59.7222	5	0.0108144	TRUE	0.0167956	TRUE	0.0274889	TRUE	0.242262	TRUE	0.0196893	TRUE	2.76568	FALSE
TRPSNLANNTILVKW	86	24.8922	4.34722	5	0.00330524	TRUE	0.0188393	TRUE	0.682594	TRUE	0.252381	TRUE	0.12552	TRUE	4.64258	FALSE
VLEKEKLSAMQAHLA	86	8.76471	4.15278	5	0.0191439	TRUE	0.0578847	TRUE	0.173873	TRUE	0.302381	TRUE	0.106274	TRUE	4.52216	FALSE
WYNGEDNPEIAAAIE	86	24.5667	28.75	5	0.00538936	TRUE	0.0179509	TRUE	0.0468287	TRUE	0.23631	TRUE	0.0178789	TRUE	0.107009	TRUE
APNKNQLDGKKKKPT	85.6667	14.9333	25.6667	5	0.0195132	TRUE	0.0136815	TRUE	0.10953	TRUE	0.102381	TRUE	0.0465262	TRUE	5.97793	FALSE
CSYGQYPADLAHKNT	85.6667	51.3333	42.6111	4	0.208487	TRUE	0.189714	TRUE	1.1802	TRUE	0.480357	FALSE	0.305509	TRUE	0.550645	TRUE
DHHPTLHRWFGSFFT	85.6667	4.95652	15.6667	1	0.823895	FALSE	0.804982	FALSE	20.0424	FALSE	0.397024	TRUE	0.584612	FALSE	0.00878033	TRUE
GIGQNWSTISQQALM	85.6667	4.0942	9.51389	5	0.0318235	TRUE	0.0558994	TRUE	0.376845	TRUE	0.243452	TRUE	0.0874443	TRUE	6.82415	FALSE
GIHSGACSDIWKVDH	85.6667	103.386	6.67708	4	0.034251	TRUE	0.33838	TRUE	2.91757	FALSE	0.302976	TRUE	0.292381	TRUE	0.661899	TRUE
HSFLIVFRVLCGEWI	85.6667	58.9167	16.5	1	0.916712	FALSE	0.452144	TRUE	4.81277	FALSE	0.589286	FALSE	0.414281	FALSE	0.0179152	TRUE
HVVCKVQHPNGNKEK	85.6667	22.3809	31.4546	5	0.0404977	TRUE	0.0100057	TRUE	0.330841	TRUE	0.29881	TRUE	0.0815178	TRUE	1.55668	FALSE
IPTDWVKVGSTKAVS	85.6667	55.4	39.2222	5	0.0149674	TRUE	0.0284346	TRUE	0.17787	TRUE	0.264286	TRUE	0.0984581	TRUE	2.35522	FALSE
LIQKITDEVLKLRNI	85.6667	38.7381	21.2667	5	0.00785268	TRUE	0.0154067	TRUE	0.227982	TRUE	0.2125	TRUE	0.0551721	TRUE	2.35809	FALSE
LSWDTTKKDLKDYFS	85.6667	161.833	28.5	5	0.0193218	TRUE	0.372276	TRUE	1.45287	TRUE	0.342262	TRUE	0.131417	TRUE	0.147942	TRUE
PGDPGAPPLPPDLQL	85.6667	25.9286	35.2	5	0.0175991	TRUE	0.0314225	TRUE	0.0869684	TRUE	0.151786	TRUE	0.0308234	TRUE	4.15261	FALSE
PPPNDIEDSISNSGD	85.6667	1.82609	8.08333	5	0.00627326	TRUE	0.0624291	TRUE	0.0446931	TRUE	0.120833	TRUE	0.0352907	TRUE	11.6136	FALSE
SANDSEISSDALTDD	85.6667	34.8095	31	5	0.00133398	TRUE	0.0154572	TRUE	0.0409528	TRUE	0.2125	TRUE	0.00753757	TRUE	78.5434	FALSE
SLDSLGDVFLDSGRK	85.6667	43.9917	17.9333	5	0.230275	TRUE	0.0983677	TRUE	0.503782	TRUE	0.398214	TRUE	0.276308	TRUE	1.97656	FALSE
STHEQSESAHGRTGT	85.6667	14.2417	1.06667	5	0.00963803	TRUE	0.00731843	TRUE	0.253846	TRUE	0.290476	TRUE	0.0612194	TRUE	7.07632	FALSE
VCLTMSEKGFQQISF	85.6667	17.1667	5.75	5	0.039764	TRUE	0.245967	TRUE	0.509911	TRUE	0.418452	TRUE	0.188474	TRUE	0.351391	TRUE
VELWLKNRTLDEYLT	85.6667	14.1429	12.5	5	0.23983	TRUE	0.458941	TRUE	0.539932	TRUE	0.447024	TRUE	0.273506	TRUE	0.0448643	TRUE
VLQKPQPQLYRPIEE	85.6667	43.5083	17.9333	5	0.165846	TRUE	0.0388695	TRUE	0.179202	TRUE	0.319048	TRUE	0.107357	TRUE	1.53436	FALSE
VMPGQGFVQIMETDF	85.6667	20.8889	16.3333	5	0.0778143	TRUE	0.0844017	TRUE	0.853209	TRUE	0.407738	TRUE	0.219592	TRUE	2.29784	FALSE
AAHQRKWRGASRAAA	85.3333	9.80435	6.73611	5	0.011836	TRUE	0.0398101	TRUE	0.185093	TRUE	0.33631	TRUE	0.0771256	TRUE	0.187372	TRUE
ARVTPFNYNPSPRKS	85.3333	59.5	22.4722	5	0.154468	TRUE	0.111311	TRUE	0.827584	TRUE	0.442262	TRUE	0.128163	TRUE	0.182341	TRUE
ASRNHRGSAQEQSRD	85.3333	2.375	17.8667	5	0.00603758	TRUE	0.0160997	TRUE	0.126255	TRUE	0.166667	TRUE	0.0485798	TRUE	3.56092	FALSE
DGCPRAFHLACLSPP	85.3333	28.0882	29.9583	0	0.776074	FALSE	0.536532	FALSE	2.77274	FALSE	0.630952	FALSE	0.516269	FALSE	0.177393	TRUE
DLTRSQDSIINNSQF	85.3333	64.614	2.03125	5	0.00237918	TRUE	0.0183546	TRUE	0.35365	TRUE	0.369048	TRUE	0.0701405	TRUE	2.64786	FALSE
ENEHKKQRSIPIGTK	85.3333	29.1905	20.6	5	0.0187126	TRUE	0.0217887	TRUE	0.122276	TRUE	0.332738	TRUE	0.118783	TRUE	8.49832	FALSE
GFINRNDTKEDVFVH	85.3333	20.1754	21.0667	5	0.104051	TRUE	0.280265	TRUE	1.33549	TRUE	0.389286	TRUE	0.13188	TRUE	0.257047	TRUE
GPSQTLTSTGNFKFG	85.3333	9.12037	10.8333	5	0.0643464	TRUE	0.216295	TRUE	0.969636	TRUE	0.425595	TRUE	0.232411	TRUE	2.91475	FALSE
GSTENMQKAQKGKPR	85.3333	132.2	26.3889	5	0.0188113	TRUE	0.0155451	TRUE	0.0970879	TRUE	0.310714	TRUE	0.0576589	TRUE	9.3394	FALSE
KEYEELKEEKTLFSC	85.3333	5.35833	1	5	0.000464085	TRUE	0.0681965	TRUE	0.155969	TRUE	0.365476	TRUE	0.0905136	TRUE	2.53123	FALSE
LFIFLLLFVFFFIFL	85.3333	13.3333	24.2778	2	0.000825894	TRUE	0.308799	TRUE	183.686	FALSE	0.579762	FALSE	0.414587	FALSE	0.00643787	TRUE
LSPDTPEEKIREYFG	85.3333	72.2222	20.6333	5	0.057331	TRUE	0.144453	TRUE	0.526749	TRUE	0.333929	TRUE	0.171608	TRUE	1.41914	FALSE
MCKIIGIMEEVADGF	85.3333	227.133	54.0278	5	0.0203511	TRUE	0.225314	TRUE	0.620115	TRUE	0.259524	TRUE	0.126324	TRUE	0.538801	TRUE
MTIINLAQNFVGSNN	85.3333	1.21429	5	5	0.00384895	TRUE	0.0105483	TRUE	0.147447	TRUE	0.167262	TRUE	0.0287148	TRUE	0.788406	TRUE
PGRGQPYVCYDPKSS	85.3333	36.1522	17.9306	4	0.00878911	TRUE	0.210934	TRUE	2.75395	FALSE	0.432143	TRUE	0.355563	TRUE	0.609334	TRUE
PSNTKVDKRVELKTP	85.3333	9.09524	8.68182	5	0.00506148	TRUE	0.0101217	TRUE	0.118888	TRUE	0.225	TRUE	0.089772	TRUE	4.88821	FALSE
QSFYLWEWEEKGIST	85.3333	73.9825	25.6111	4	0.269405	TRUE	0.568455	FALSE	0.335788	TRUE	0.453571	TRUE	0.235661	TRUE	0.0319285	TRUE
RDGGLRLGEMERDCL	85.3333	1820.93	1.55208	5	0.038713	TRUE	0.198493	TRUE	0.797228	TRUE	0.366667	TRUE	0.235132	TRUE	0.610904	TRUE
RGQAASSHEQARSSA	85.3333	22.475	6.2	5	0.0125637	TRUE	0.0174675	TRUE	0.035482	TRUE	0.2	TRUE	0.0319666	TRUE	4.35833	FALSE
SSVPTAQPQAEGSLA	85.3333	8.61905	15.7576	5	0.00199373	TRUE	0.0062835	TRUE	0.0182135	TRUE	0.222024	TRUE	0.0225883	TRUE	25.781	FALSE
YDRYWWWTLTNVVSL	85.3333	79.8889	53.2778	0	0.840074	FALSE	0.694117	FALSE	30.0256	FALSE	0.705952	FALSE	0.585976	FALSE	0.000840716	TRUE
YMRGYYTGPNLTV	85.3333	138.194	44.3056	1	0.993089	FALSE	0.42722	TRUE	15.414	FALSE	0.58631	FALSE	0.373692	FALSE	0.00519701	TRUE
EERPELSESELTRLL	85	22.4583	17.8	5	0.00872196	TRUE	0.034962	TRUE	0.0858004	TRUE	0.308333	TRUE	0.0829711	TRUE	26.6242	FALSE
GPIYSVRMGTKTTVI	85	39.2843	7.18056	4	0.637345	FALSE	0.15735	TRUE	0.652984	TRUE	0.472619	TRUE	0.29007	TRUE	0.079786	TRUE
GQPKPILQKQSTFPP	85	40.2	57.3333	5	0.0129199	TRUE	0.0051701	TRUE	0.100268	TRUE	0.183929	TRUE	0.047046	TRUE	5.37455	FALSE
LARLLFPPKDDHTLK	85	710.429	411.333	2	0.886064	FALSE	0.404069	TRUE	0.589672	TRUE	0.613095	FALSE	0.522418	FALSE	0.532573	TRUE
LKSGISLGSPFHLTP	85	37.9333	52.6667	5	0.241034	TRUE	0.24408	TRUE	0.899991	TRUE	0.391667	TRUE	0.289711	TRUE	1.65203	FALSE
PGPPGPPGNLGPCGP	85	8.76471	2.79167	5	0.0202064	TRUE	0.0219946	TRUE	0.532777	TRUE	0.259524	TRUE	0.140002	TRUE	3.34916	FALSE
QPANSNNGTSTATST	85	1.55556	2.6	5	0.000956469	TRUE	0.00226591	TRUE	0.0137557	TRUE	0.170238	TRUE	0.0208003	TRUE	31.1474	FALSE
RIILKHPGMLVLKFK	85	80.2333	70.0833	2	0.311582	TRUE	0.695278	FALSE	1.98225	TRUE	0.491071	FALSE	0.423385	FALSE	0.0692959	TRUE
RLNLVEAFVEDAELR	85	11.0667	44.3889	5	0.00863933	TRUE	0.0790345	TRUE	0.262546	TRUE	0.269643	TRUE	0.178063	TRUE	4.90457	FALSE
TGKTPVQWESVLDLS	85	79.8333	49.3889	5	0.019416	TRUE	0.099784	TRUE	0.10229	TRUE	0.2375	TRUE	0.0868386	TRUE	1.03858	FALSE
VSLVDRTLVESVTQA	85	2.47059	9.2	5	0.00413235	TRUE	0.0131338	TRUE	0.0448559	TRUE	0.280357	TRUE	0.0468849	TRUE	5.83976	FALSE
VSVQEMQELKETLNQ	85	3.07407	17.9	5	0.00569247	TRUE	0.00816753	TRUE	0.0317777	TRUE	0.189286	TRUE	0.0412144	TRUE	55.0484	FALSE
WRLTVASHHIRIWSG	85	6.03509	9.66667	3	0.0195256	TRUE	0.774013	FALSE	6.85822	FALSE	0.397024	TRUE	0.315058	TRUE	0.0282173	TRUE
YRGNVAVTVSGHTCQ	85	2.5463	17.8667	5	0.0135147	TRUE	0.219995	TRUE	1.40836	TRUE	0.380952	TRUE	0.21515	TRUE	1.13065	FALSE
AEEALPKKTGGPQGS	84.6667	11.6274	21.7	5	0.00746722	TRUE	0.00168301	TRUE	0.0439955	TRUE	0.244643	TRUE	0.025651	TRUE	10.7708	FALSE
AISWSLMYLVTKPEI	84.6667	43.5294	13.0417	2	0.740584	FALSE	0.469177	TRUE	1.36253	TRUE	0.5375	FALSE	0.455782	FALSE	0.117573	TRUE
ATESTPDGFSCSSSL	84.6667	91.4	56.1667	5	0.0173826	TRUE	0.04626	TRUE	0.227321	TRUE	0.32381	TRUE	0.149604	TRUE	12.3687	FALSE
EAKLVSAAGGPLPPV	84.6667	25.1333	35.1111	5	0.00225218	TRUE	0.027426	TRUE	0.118423	TRUE	0.218452	TRUE	0.108169	TRUE	11.5122	FALSE
FLQKSSVGITVLNLC	84.6667	24.9902	14.0556	5	0.0102085	TRUE	0.0493996	TRUE	0.638328	TRUE	0.379167	TRUE	0.158152	TRUE	0.823658	TRUE
KAHYGSSAYGLVHCC	84.6667	2.5098	11.7	0	0.95984	FALSE	0.770638	FALSE	8.22133	FALSE	0.723214	FALSE	0.648656	FALSE	0.0142246	TRUE
KRKSSRKETPSATKQ	84.6667	44.2667	46.1111	5	0.000664186	TRUE	0.028553	TRUE	0.0202251	TRUE	0.159524	TRUE	0.0288965	TRUE	21.8805	FALSE
LDAVVSFAHVSNGAP	84.6667	50.2	57.9444	5	0.0237214	TRUE	0.111427	TRUE	0.259069	TRUE	0.289286	TRUE	0.101052	TRUE	4.8081	FALSE
LIYRQPNCDDPETEE	84.6667	1	1	5	0.292272	TRUE	0.0944822	TRUE	0.127085	TRUE	0.358333	TRUE	0.129362	TRUE	3.29512	FALSE
RFAGANTQMERAS	84.6667	527.472	22.4444	5	0.0887981	TRUE	0.0352563	TRUE	0.291515	TRUE	0.30119	TRUE	0.0871088	TRUE	1.75224	FALSE
SYRCECPPGHQLSPN	84.6667	164.637	22.0667	2	0.971983	FALSE	0.231629	TRUE	0.382469	TRUE	0.597024	FALSE	0.380612	FALSE	0.0424376	TRUE
TEQLDDVVGSGQLFS	84.6667	43.4561	1.5	5	0.0337105	TRUE	0.0909717	TRUE	0.183833	TRUE	0.302976	TRUE	0.108013	TRUE	5.89215	FALSE
TVIIEQSWGSPKVTK	84.6667	11.6667	7.5	5	0.0208055	TRUE	0.0164644	TRUE	0.140036	TRUE	0.338095	TRUE	0.0732777	TRUE	1.67342	FALSE
TVNGMNQTACPAKKG	84.6667	37.7333	28.0556	5	0.0129106	TRUE	0.0202279	TRUE	0.455969	TRUE	0.289881	TRUE	0.0861145	TRUE	12.3203	FALSE
VAVKAHQRLECSGTI	84.6667	176.167	184.972	5	0.0253375	TRUE	0.0237036	TRUE	0.24061	TRUE	0.238095	TRUE	0.0977964	TRUE	1.27518	FALSE
AQSLTLGHFKEQLSK	84.3333	113.143	32.1333	5	0.274965	TRUE	0.123197	TRUE	0.16793	TRUE	0.335714	TRUE	0.104715	TRUE	1.25542	FALSE
DILYHVKGMQRIVNQ	84.3333	21.5714	32.0333	4	0.482683	FALSE	0.120037	TRUE	2.31728	TRUE	0.43631	TRUE	0.217613	TRUE	0.282559	TRUE
EPQSEKVSKQGLP	84.3333	758.726	15.3333	5	0.00478974	TRUE	0.0131453	TRUE	0.08155	TRUE	0.156548	TRUE	0.0421172	TRUE	17.3504	FALSE
EPYPDFVARLQDVAQ	84.3333	2.47101	10.2778	5	0.0158221	TRUE	0.153345	TRUE	0.1826	TRUE	0.266071	TRUE	0.074886	TRUE	0.884857	TRUE
EQRQLQELEKDEREQ	84.3333	8.52128	1.91414	5	0.000421814	TRUE	0.0107409	TRUE	0.0217607	TRUE	0.201786	TRUE	0.0235806	TRUE	36.3145	FALSE
FSKFGEVVDCTLKLD	84.3333	48.6667	40.7333	5	0.056299	TRUE	0.11458	TRUE	0.613672	TRUE	0.461905	TRUE	0.288026	TRUE	3.04594	FALSE
GSLQETCESEVSGTQ	84.3333	2.35185	5.36667	5	0.00269749	TRUE	0.00953018	TRUE	0.0275066	TRUE	0.228571	TRUE	0.020384	TRUE	83.941	FALSE
HLPTQEAGVNPRGLC	84.3333	3	17.7361	5	0.00541461	TRUE	0.0872119	TRUE	0.748791	TRUE	0.214881	TRUE	0.292232	TRUE	7.54035	FALSE
KPGSRREVCQAVPCP	84.3333	60.4211	17.6667	5	0.226756	TRUE	0.143951	TRUE	0.206572	TRUE	0.433929	TRUE	0.206056	TRUE	1.89086	FALSE
LEIVRSWNLKDLDIT	84.3333	86.5	25.35	5	0.0106727	TRUE	0.0508324	TRUE	0.443851	TRUE	0.248214	TRUE	0.0901286	TRUE	0.370769	TRUE
LSPYLNTTVLPSSSS	84.3333	26.0667	41.8333	5	0.000973005	TRUE	0.0573047	TRUE	0.311457	TRUE	0.269643	TRUE	0.0848601	TRUE	2.73021	FALSE
LVWVNQWPLPKQKLE	84.3333	31.2246	6.77778	5	0.0173934	TRUE	0.0466212	TRUE	0.253794	TRUE	0.26131	TRUE	0.0588544	TRUE	0.117705	TRUE
MSEENITIKLKTAKS	84.3333	425.8	55.9444	5	0.0588651	TRUE	0.0352502	TRUE	0.0782578	TRUE	0.25	TRUE	0.0448048	TRUE	12.1775	FALSE
NHGSHVTTQHMVV	84.3333	38.8889	6.75	5	0.0131572	TRUE	0.0119711	TRUE	1.07028	TRUE	0.127976	TRUE	0.0446875	TRUE	0.957339	TRUE
NSVKEPEIRCDEKPE	84.3333	13.1333	14.3889	5	0.0103767	TRUE	0.0159337	TRUE	0.0575921	TRUE	0.135714	TRUE	0.0381852	TRUE	12.8977	FALSE
PEVAQYTHTGLLPQT	84.3333	17.9333	44.1389	5	0.0325929	TRUE	0.0409423	TRUE	0.54197	TRUE	0.304762	TRUE	0.0804719	TRUE	1.22516	FALSE
QVRAICLRAWEKIQD	84.3333	17.2738	4.26389	5	0.0417721	TRUE	0.0861985	TRUE	0.73885	TRUE	0.305952	TRUE	0.163941	TRUE	1.53556	FALSE
TLFRVLEEHCPWFPE	84.3333	4.21014	26.6528	2	0.157179	TRUE	0.787267	FALSE	6.0886	FALSE	0.444048	TRUE	0.592301	FALSE	0.813634	TRUE
VKAWKEAQQKVPDEE	84.3333	214.673	1.40909	5	0.0610688	TRUE	0.00868405	TRUE	0.0195154	TRUE	0.247024	TRUE	0.0363477	TRUE	4.02279	FALSE
YCLFSKYEELASAVL	84.3333	57.7255	3.33333	3	0.7874	FALSE	0.389978	TRUE	0.879886	TRUE	0.543452	FALSE	0.348025	TRUE	0.157435	TRUE
YVKACDGMGGAMHKA	84.3333	256.942	27.4444	5	0.191588	TRUE	0.277642	TRUE	2.13631	TRUE	0.390476	TRUE	0.258684	TRUE	0.168382	TRUE
APAEPQPGGSQCVEH	84	100.019	4.8	5	0.00713285	TRUE	0.0138272	TRUE	0.0450326	TRUE	0.289286	TRUE	0.0565109	TRUE	16.2105	FALSE
CEPFPDGATNNLSRS	84	56.9524	41.8667	5	0.00440947	TRUE	0.0628644	TRUE	0.206421	TRUE	0.322024	TRUE	0.113174	TRUE	1.23368	FALSE
EMEALKTVYKSGETI	84	52.3235	17.6	5	0.22049	TRUE	0.0734908	TRUE	0.175117	TRUE	0.320833	TRUE	0.0963451	TRUE	1.74009	FALSE
KHQKLLLAVFVTPLT	84	4.93333	9.08333	5	0.0102889	TRUE	0.206751	TRUE	0.80388	TRUE	0.369643	TRUE	0.272351	TRUE	5.38388	FALSE
LGAKLEKQQQDLKAD	84	2.94118	28.8056	5	0.000209819	TRUE	0.0244739	TRUE	0.0248599	TRUE	0.144048	TRUE	0.0089413	TRUE	11.3915	FALSE
LLQKVQNEKIENLTR	84	52.9649	3.125	5	0.00183869	TRUE	0.0178464	TRUE	0.109349	TRUE	0.28631	TRUE	0.10165	TRUE	5.98164	FALSE
MGTNFQVNTNKGGGV	84	8.87037	17.9333	5	0.00845561	TRUE	0.0452204	TRUE	0.722777	TRUE	0.285714	TRUE	0.0803856	TRUE	0.213287	TRUE
MSHLGPHLNVVNLLG	84	242.961	21.7	5	0.0597611	TRUE	0.0734622	TRUE	0.679412	TRUE	0.251786	TRUE	0.170759	TRUE	0.166706	TRUE
PAWEPQPEPDERLEA	84	34.4	50.3889	5	0.00113401	TRUE	0.0162993	TRUE	0.0315597	TRUE	0.136905	TRUE	0.0350207	TRUE	5.58309	FALSE
PNDILIGCEEEEQEM	84	25.4333	49.1111	5	0.00769286	TRUE	0.0560018	TRUE	0.0329985	TRUE	0.150595	TRUE	0.0612622	TRUE	17.1456	FALSE
QQLSSEENDHPFHQG	84	19.3235	14.5417	5	0.0636831	TRUE	0.0333075	TRUE	0.260733	TRUE	0.196429	TRUE	0.123746	TRUE	16.3569	FALSE
SASRSELETRMSSLQ	84	35.4524	38.3333	5	0.0216862	TRUE	0.0855912	TRUE	0.0879521	TRUE	0.257143	TRUE	0.107551	TRUE	16.3402	FALSE
VNDGQKNSTRLWNSQ	84	26.8261	5.86111	5	0.017375	TRUE	0.152567	TRUE	0.653064	TRUE	0.37619	TRUE	0.257114	TRUE	10.0634	FALSE
AETIPVLHEMIQQIF	83.6667	6.05882	13.2333	5	0.00378621	TRUE	0.00631071	TRUE	0.1506	TRUE	0.276786	TRUE	0.0298664	TRUE	0.939838	TRUE
ASSDSDSILSLKSGI	83.6667	18.1333	28.7778	5	0.00322742	TRUE	0.00734926	TRUE	0.0675496	TRUE	0.164286	TRUE	0.0400924	TRUE	6.74216	FALSE
DSDLNSKZMLTPEAT	83.6667	4.19048	3.66667	5	0.0262349	TRUE	0.000531358	TRUE	0.0878519	TRUE	0.144643	TRUE	0.0211214	TRUE	6.50386	FALSE
EKGQGRIILKSIQAC	83.6667	3.7	26.6667	5	0.0116809	TRUE	0.0211397	TRUE	0.0678593	TRUE	0.229762	TRUE	0.0547768	TRUE	4.3996	FALSE
EMENQVAVSSLSAVI	83.6667	1.26667	16.1111	5	0.00174717	TRUE	0.00915209	TRUE	0.0299121	TRUE	0.175595	TRUE	0.0244418	TRUE	9.91526	FALSE
FYRDVLQKKNGLSLG	83.6667	3.03509	3.46875	5	0.21767	TRUE	0.447171	TRUE	2.17765	TRUE	0.395833	TRUE	0.274389	TRUE	0.349202	TRUE
HPYPTALTVNASMSR	83.6667	13.119	15.25	4	0.145253	TRUE	0.244665	TRUE	0.96869	TRUE	0.518452	FALSE	0.35652	TRUE	2.14778	FALSE
IDAALTSVVDQDGGV	83.6667	4.19444	10	5	0.0039003	TRUE	0.0217001	TRUE	0.0833308	TRUE	0.252381	TRUE	0.0593312	TRUE	13.3462	FALSE
KDCSMAALTSHLQNQ	83.6667	17.8095	23.3333	5	0.0296251	TRUE	0.0241313	TRUE	0.122991	TRUE	0.224405	TRUE	0.0355119	TRUE	0.88798	TRUE
LKDVLLPWYNAYRFL	83.6667	2.46667	20.7333	0	0.990589	FALSE	0.819313	FALSE	16.3587	FALSE	0.66131	FALSE	0.83618	FALSE	0.0104719	TRUE
LQGSSLSSESARHKA	83.6667	18.2667	17.9167	5	0.0122222	TRUE	0.02214	TRUE	0.0949862	TRUE	0.254167	TRUE	0.0569119	TRUE	9.24824	FALSE
LTLCPLNIGSQGSTD	83.6667	7.11667	17.8333	5	0.0293524	TRUE	0.0469835	TRUE	0.130601	TRUE	0.346429	TRUE	0.0777873	TRUE	2.36852	FALSE
PGPDSENSQENPPLR	83.6667	7.74074	2.4	5	0.00341649	TRUE	0.00630266	TRUE	0.103967	TRUE	0.171429	TRUE	0.0543725	TRUE	26.6838	FALSE
PRRDGSYGSGRSGYG	83.6667	6.36842	14.3	1	0.82967	FALSE	0.203343	TRUE	11.0107	FALSE	0.535714	FALSE	0.463228	FALSE	0.283912	TRUE
PTKKGAEEPFQVGPS	83.6667	380.733	31.8333	5	0.00826722	TRUE	0.00942602	TRUE	0.0435724	TRUE	0.232143	TRUE	0.0727579	TRUE	8.88922	FALSE
QQRGLQKCQRREDLL	83.6667	19.4667	11.7778	5	0.0204144	TRUE	0.1971	TRUE	1.11943	TRUE	0.330952	TRUE	0.327989	TRUE	5.75438	FALSE
QYPADLAHKIHSANH	83.6667	32.3333	23.8889	5	0.0725903	TRUE	0.221884	TRUE	1.19287	TRUE	0.38869	TRUE	0.141396	TRUE	0.658642	TRUE
SSSSSSSFSSSSSSS	83.6667	22.4	36.1944	5	0	TRUE	0.000925563	TRUE	0.015064	TRUE	0.234524	TRUE	0.0233341	TRUE	39.735	FALSE
FCDEGYRLQGPPSSR	83.3333	183.941	21.0667	3	0.853064	FALSE	0.38418	TRUE	2.1743	TRUE	0.505357	FALSE	0.368349	TRUE	0.324238	TRUE
GAMGDAGPRGPTGIE	83.3333	8.54902	11.4167	5	0.0119288	TRUE	0.0191704	TRUE	0.191096	TRUE	0.289286	TRUE	0.0535486	TRUE	1.47444	FALSE
GDPAHWPSMIPHTMS	83.3333	796	10.6111	3	0.132909	TRUE	0.19956	TRUE	3.58522	FALSE	0.446429	TRUE	0.383999	FALSE	1.35904	FALSE
GFPLPPVREVTRHVI	83.3333	62.4118	14.5556	5	0.146937	TRUE	0.430334	TRUE	0.284558	TRUE	0.419643	TRUE	0.221237	TRUE	0.0282457	TRUE
GLGDAVQEGRQDPQE	83.3333	61.6191	40.4	5	0.00213801	TRUE	0.0208482	TRUE	0.0394643	TRUE	0.2625	TRUE	0.0232945	TRUE	15.2134	FALSE
LTNAISSTVTSSQGT	83.3333	2.67593	3.5	5	0.00221462	TRUE	0.00131148	TRUE	0.0846892	TRUE	0.219643	TRUE	0.0295566	TRUE	36.2016	FALSE
PLPGLHTDGHSEKKK	83.3333	15.119	22.7222	5	0.020098	TRUE	0.0246449	TRUE	0.215629	TRUE	0.182738	TRUE	0.0678027	TRUE	3.56471	FALSE
RYPICLGRAPGCLIV	83.3333	5.12319	13.2361	2	0.849322	FALSE	0.704841	FALSE	1.76487	TRUE	0.520833	FALSE	0.33114	TRUE	0.0241434	TRUE
TLIDWAPRGQFYHNC	83.3333	18.6377	11.7083	2	0.010818	TRUE	0.625845	FALSE	6.22092	FALSE	0.521429	FALSE	0.223577	TRUE	0.00924657	TRUE
TSVSZPGRGEPRFIS	83.3333	13.754	18.75	5	0.00465003	TRUE	0.0350447	TRUE	0.244958	TRUE	0.169643	TRUE	0.0564342	TRUE	1.27223	FALSE
DGQKNSTRLWNSQIY	83	2.28986	7.30556	5	0.0305245	TRUE	0.236639	TRUE	1.25128	TRUE	0.441071	TRUE	0.142208	TRUE	0.424913	TRUE
DKDGKPLLPKESKEQ	83	4.58333	2.4	5	0.000101449	TRUE	0.0108049	TRUE	0.0273421	TRUE	0.185119	TRUE	0.0127283	TRUE	7.33136	FALSE
EPIAAASSTSTWGSS	83	4.28704	18.5667	5	0.00222491	TRUE	0.0264558	TRUE	0.098723	TRUE	0.264286	TRUE	0.0485315	TRUE	9.91855	FALSE
FDYHKVDSVDWSVNG	83	90.9444	14.8333	3	0.166656	TRUE	0.187553	TRUE	4.03676	FALSE	0.499405	FALSE	0.216452	TRUE	0.478967	TRUE
FRELPAGINSIVAIA	83	2.7451	7.9	5	0.0144042	TRUE	0.0725091	TRUE	0.0966754	TRUE	0.30119	TRUE	0.0497136	TRUE	0.387497	TRUE
GAPARVSYWRDDNFK	83	356.861	7.83333	0	0.904537	FALSE	0.540954	FALSE	6.81074	FALSE	0.55	FALSE	0.414209	FALSE	0.336458	TRUE
LFEIEIDTLETTCHV	83	168	1	5	0.0202277	TRUE	0.121215	TRUE	0.338686	TRUE	0.372619	TRUE	0.081852	TRUE	0.340108	TRUE
LSTVPGSHIFEGITK	83	3.15942	14.1944	5	0.020873	TRUE	0.0620294	TRUE	0.153166	TRUE	0.269048	TRUE	0.107869	TRUE	0.516801	TRUE
QELKDFSYSLRLASR	83	50.2	66.25	3	0.932327	FALSE	0.49284	FALSE	1.94756	TRUE	0.466667	TRUE	0.326722	TRUE	0.689531	TRUE
TVLSPYLNTTVLPSS	83	82	33.9167	5	0.0199659	TRUE	0.216965	TRUE	0.317749	TRUE	0.275595	TRUE	0.0988054	TRUE	0.500236	TRUE
AMQIPRTKEEANGDV	82.6667	22.4	48.0556	5	0.00640404	TRUE	0.0072629	TRUE	0.0635694	TRUE	0.145833	TRUE	0.0234246	TRUE	4.34596	FALSE
APLTHKMNKMVTSEQ	82.6667	136.804	7.29167	5	0.0928382	TRUE	0.0425525	TRUE	0.186901	TRUE	0.402381	TRUE	0.20386	TRUE	0.454498	TRUE
ELMPDPSADSKRSSR	82.6667	3.36667	16.1	5	0.00146837	TRUE	0.0193186	TRUE	0.17061	TRUE	0.335714	TRUE	0.0748071	TRUE	3.55749	FALSE
FSFSKSSSGQSSKTE	82.6667	30.9333	43.0556	5	0.000768996	TRUE	0	TRUE	0.0750466	TRUE	0.293452	TRUE	0.0599462	TRUE	3.1815	FALSE
GAGKHVPZAVFVDLE	82.6667	13.2976	82.6667	5	0.105918	TRUE	0.00398915	TRUE	0.321296	TRUE	0.322024	TRUE	0.08515	TRUE	1.07625	FALSE
HSGRWSIPLASTSPT	82.6667	22	44.7222	5	0.0278189	TRUE	0.038527	TRUE	0.161099	TRUE	0.379167	TRUE	0.115214	TRUE	1.83162	FALSE
IQKITDEVLKLRNIN	82.6667	17.2381	24.4667	5	0.012135	TRUE	0.012314	TRUE	0.166713	TRUE	0.195238	TRUE	0.10244	TRUE	7.03776	FALSE
KKKIIDFLSALEGFK	82.6667	71.8667	42.9167	5	0.0276727	TRUE	0.2648	TRUE	0.621673	TRUE	0.370238	TRUE	0.204413	TRUE	1.92804	FALSE
LPTELQYZPPSEVQY	82.6667	215.08	13.3056	5	0.0762424	TRUE	0.00775727	TRUE	0.249033	TRUE	0.345238	TRUE	0.105532	TRUE	0.618469	TRUE
QEFMIEIKNSAVSCI	82.6667	17.3333	31.4444	5	0.0163096	TRUE	0.018644	TRUE	0.1091	TRUE	0.207143	TRUE	0.0436728	TRUE	1.65541	FALSE
QQYGRDVTPDGQKGY	82.6667	223.889	5.83333	4	0.071208	TRUE	0.0733751	TRUE	2.6999	FALSE	0.438095	TRUE	0.23241	TRUE	0.412827	TRUE
TTQVPVTEDLPKEPL	82.6667	147.567	105.444	5	0.00730386	TRUE	0.0207823	TRUE	0.100984	TRUE	0.136905	TRUE	0.0568859	TRUE	64.8596	FALSE
VDNIRSIFGNAVSRE	82.6667	62.5333	53.2778	5	0.00904601	TRUE	0.0760343	TRUE	0.310214	TRUE	0.202976	TRUE	0.118992	TRUE	0.748895	TRUE
YPPICLGZAPGCPIC	82.6667	29.8913	28.7222	5	0.0486105	TRUE	0.0807723	TRUE	1.80254	TRUE	0.28869	TRUE	0.107566	TRUE	0.0581826	TRUE
YTPDLPKDAVDSAVE	82.6667	5.73529	17.3333	5	0.00442305	TRUE	0.0162182	TRUE	0.0577481	TRUE	0.330357	TRUE	0.0345493	TRUE	1.10731	FALSE
AYTGPKERVIKTPYQ	82.3333	4.32143	7.02778	5	0.0231455	TRUE	0.171897	TRUE	0.512693	TRUE	0.35	TRUE	0.145312	TRUE	0.0631956	TRUE
ERMTGFELTEGVKTS	82.3333	16.2941	5.9	5	0.0821467	TRUE	0.0481409	TRUE	0.14716	TRUE	0.367857	TRUE	0.0720452	TRUE	0.411491	TRUE
FFKRMNDIVVTEFFE	82.3333	96.1389	15.2222	3	0.59055	FALSE	0.365281	TRUE	2.01375	TRUE	0.49881	FALSE	0.292327	TRUE	0.118623	TRUE
FGLSMRLTGNRLV	82.3333	1636.43	5	4	0.325237	TRUE	0.215187	TRUE	3.92206	FALSE	0.369643	TRUE	0.255152	TRUE	0.345191	TRUE
FGRYSDSLVQKGYKV	82.3333	330.667	54.1389	3	0.274519	TRUE	0.65133	FALSE	5.0314	FALSE	0.46369	TRUE	0.343375	TRUE	0.0487719	TRUE
GSSPEAGGPPALSRS	82.3333	22.9667	44.6667	5	0.000905586	TRUE	0.00647893	TRUE	0.050332	TRUE	0.291071	TRUE	0.0611311	TRUE	3.25606	FALSE
IRKKTRSMLLSSEQL	82.3333	1.35714	3.61111	5	0.00916406	TRUE	0.119838	TRUE	0.205597	TRUE	0.257738	TRUE	0.108095	TRUE	4.12031	FALSE
KATLEPFQTGEDIVS	82.3333	1.21739	3.29167	5	0.0024403	TRUE	0.0169966	TRUE	0.0230002	TRUE	0.192857	TRUE	0.0217435	TRUE	2.37006	FALSE
KYVVFFFYPLDFTFV	82.3333	15	5.6	0	0.999997	FALSE	0.549073	FALSE	88.6512	FALSE	0.815476	FALSE	0.836331	FALSE	0.00126187	TRUE
LAEYKVAERKLKLEI	82.3333	15.5	19.7167	5	0.0113684	TRUE	0.133414	TRUE	0.386731	TRUE	0.351786	TRUE	0.158769	TRUE	0.682497	TRUE
LSAFLLLGLFKALGW	82.3333	4.85714	18.0667	0	0.999907	FALSE	0.820385	FALSE	12.9427	FALSE	0.564881	FALSE	0.695631	FALSE	1.72254	FALSE
NNKEMNLSKRLSPLT	82.3333	25.4667	37.8889	5	0.00315438	TRUE	0.0229758	TRUE	0.563182	TRUE	0.345833	TRUE	0.0820597	TRUE	13.242	FALSE
RMQDKNPYSFQSDVY	82.3333	70.3667	58.1944	4	0.0458076	TRUE	0.330248	TRUE	3.6167	FALSE	0.348214	TRUE	0.236033	TRUE	0.134812	TRUE
SPSEEPSASEEPYTP	82.3333	8.21569	2	5	0.0142745	TRUE	0.0377575	TRUE	0.0209433	TRUE	0.241667	TRUE	0.0357654	TRUE	24.8115	FALSE
TLKQCQDLKTEKSQM	82.3333	20.9	8.7	5	0.0238448	TRUE	0.0131751	TRUE	0.145332	TRUE	0.270238	TRUE	0.0855917	TRUE	9.70006	FALSE
VAEITDMHHHIQLIL	82.3333	9.76191	23.0833	5	0.0021945	TRUE	0.1364	TRUE	1.15409	TRUE	0.236905	TRUE	0.113875	TRUE	1.16403	FALSE
AQKAFQPPRSCGTKY	82	92.1333	44.3611	5	0.155653	TRUE	0.168546	TRUE	1.17552	TRUE	0.419048	TRUE	0.268902	TRUE	0.284455	TRUE
EELVKIGKLNLVDLA	82	18.6184	5.57143	5	0.00911219	TRUE	0.024309	TRUE	0.14525	TRUE	0.2875	TRUE	0.0889862	TRUE	1.28882	FALSE
EEVWNIKQMIKLTQE	82	19.5833	11.85	5	0.0422774	TRUE	0.00540558	TRUE	0.0489657	TRUE	0.295238	TRUE	0.0561712	TRUE	0.459606	TRUE
EGRAPQPCPQGLLRQ	82	64.2381	39.9667	5	0.0430719	TRUE	0.0995218	TRUE	0.294473	TRUE	0.272024	TRUE	0.168117	TRUE	1.02764	FALSE
ELGPDCILCIHSTTS	82	56.1111	20.3	5	0.116852	TRUE	0.151376	TRUE	0.595186	TRUE	0.402976	TRUE	0.101526	TRUE	0.650789	TRUE
ELSKKLVIVNGDDPL	82	3.94118	17.9667	5	0.0571478	TRUE	0.0279875	TRUE	0.263466	TRUE	0.341071	TRUE	0.187812	TRUE	16.8792	FALSE
MYLEEGGVSSNDFSS	82	112.492	17.2	5	0.00112212	TRUE	0.0767869	TRUE	0.2485	TRUE	0.405952	TRUE	0.102918	TRUE	1.01109	FALSE
PGPTPLPVIGNILQI	82	37.6275	4.33333	5	0.00145316	TRUE	0.012035	TRUE	0.10138	TRUE	0.224405	TRUE	0.0733979	TRUE	1.5055	FALSE
PVPGEEGETHRVSQG	82	20.0476	20.7333	5	0.000812981	TRUE	0.0109358	TRUE	0.0653392	TRUE	0.157738	TRUE	0.0270687	TRUE	3.76792	FALSE
QVGLFRKSGSSPGFR	82	68.4286	40.9333	4	0.157057	TRUE	0.409626	TRUE	2.44418	TRUE	0.4125	TRUE	0.408216	FALSE	0.854803	TRUE
RAGYGAGVGGGYRGV	82	65.3982	5.03333	1	0.998451	FALSE	0.243122	TRUE	10.4277	FALSE	0.535119	FALSE	0.470569	FALSE	0.0782842	TRUE
RRKLEESASFESLSP	82	26.6333	18.5833	5	0.00405431	TRUE	0.0162891	TRUE	0.0578164	TRUE	0.260119	TRUE	0.0665631	TRUE	3.38595	FALSE
SAARDLGLDPGKQIK	82	40.5	48.1667	4	0.659554	FALSE	0.0355591	TRUE	0.152397	TRUE	0.43631	TRUE	0.201139	TRUE	7.89984	FALSE
SEENDHPFHQGPPPA	82	24.2549	19.1944	5	0.0922554	TRUE	0.0282916	TRUE	0.188546	TRUE	0.167857	TRUE	0.0841351	TRUE	4.5944	FALSE
VPDKISEVVELLKKL	82	135.733	93.6667	5	0.004227	TRUE	0.0244839	TRUE	0.0915797	TRUE	0.207738	TRUE	0.132511	TRUE	10.9825	FALSE
VRKQKALEAELDAQH	82	26.1333	52.9444	5	0.00423581	TRUE	0.0387429	TRUE	0.053154	TRUE	0.176786	TRUE	0.0477097	TRUE	30.0143	FALSE
WAISEYIATKIGAFC	82	8.83333	20.2778	3	0.413919	TRUE	0.491776	FALSE	1.44711	TRUE	0.539286	FALSE	0.278565	TRUE	0.021271	TRUE
DGSWKWVDGTDYRHN	81.6667	112.559	34.6111	0	0.547446	FALSE	0.574	FALSE	4.67031	FALSE	0.558929	FALSE	0.380347	FALSE	0.0699295	TRUE
DSHPVSPEVIVEHTL	81.6667	7.16667	7.91667	5	0.00577981	TRUE	0.0218783	TRUE	0.12209	TRUE	0.299405	TRUE	0.0508049	TRUE	5.44264	FALSE
ETETPQSSTVDSQDE	81.6667	3.31159	8.375	5	0.000376536	TRUE	0.0206779	TRUE	0.0104762	TRUE	0.056548	TRUE	0.00350315	TRUE	23.5923	FALSE
FQEGEASAAPEVSGE	81.6667	5.69608	1	5	0.00416897	TRUE	0.0244379	TRUE	0.0123898	TRUE	0.239881	TRUE	0.00640076	TRUE	4.74784	FALSE
HLPGPLRAGYYDL	81.6667	2518.53	27.8889	1	0.964298	FALSE	0.397727	TRUE	8.48929	FALSE	0.496429	FALSE	0.490621	FALSE	0.208367	TRUE
KAALEPFQTEKDSVS	81.6667	2.97101	20.8889	5	0.00678736	TRUE	0.00560317	TRUE	0.015766	TRUE	0.147619	TRUE	0.0185077	TRUE	3.18927	FALSE
KFWLMWKAKGTVGFE	81.6667	22.8431	2.06667	0	0.843609	FALSE	0.705644	FALSE	4.6379	FALSE	0.608929	FALSE	0.592497	FALSE	0.0113825	TRUE
KNTRTNEKVELQELN	81.6667	32.1765	6.2	5	0.0087267	TRUE	0.00997268	TRUE	0.0314586	TRUE	0.204762	TRUE	0.0357639	TRUE	57.5579	FALSE
LIPPLEITVTEEQRR	81.6667	5.80952	5.47222	4	0.867562	FALSE	0.0364088	TRUE	0.115984	TRUE	0.332143	TRUE	0.162279	TRUE	9.90366	FALSE
LNPESSLFIIASKTF	81.6667	60.4412	5.8	5	0.0142264	TRUE	0.0845486	TRUE	0.542817	TRUE	0.336905	TRUE	0.212114	TRUE	3.32227	FALSE
RLLYGARRGRAAGRP	81.6667	1107.76	2719.18	0	0.999877	FALSE	0.585197	FALSE	5.09372	FALSE	0.580952	FALSE	0.817111	FALSE	0.0735183	TRUE
RPDALHQRPRTSPGS	81.6667	64.1333	60.5556	5	0.00248288	TRUE	0.00942139	TRUE	0.253719	TRUE	0.224405	TRUE	0.0499595	TRUE	0.955064	TRUE
YPPICLGZAPGCLMP	81.6667	2870.65	11.5833	4	0.0514073	TRUE	0.0665238	TRUE	3.1745	FALSE	0.332143	TRUE	0.175278	TRUE	0.0795204	TRUE
AIKRADWKKTVETQK	81.3333	13.5794	1	5	0.0145558	TRUE	0.0362473	TRUE	0.0849958	TRUE	0.227976	TRUE	0.0502169	TRUE	1.27506	FALSE
ANSVVILQNNEFGTI	81.3333	3.52632	13.3333	5	0.00612797	TRUE	0.00374852	TRUE	0.121285	TRUE	0.152381	TRUE	0.0791298	TRUE	3.63928	FALSE
AVCVLMKLSFDEEHR	81.3333	16.0667	36.1111	5	0.00820421	TRUE	0.177253	TRUE	1.3471	TRUE	0.2875	TRUE	0.226413	TRUE	0.561389	TRUE
EVSGLMRKVPRVSLE	81.3333	47.9118	5.09722	5	0.0152273	TRUE	0.0933713	TRUE	0.161857	TRUE	0.285119	TRUE	0.14238	TRUE	0.952352	TRUE
FSWHYMATETEMNFT	81.3333	481.167	15.0556	2	0.0867942	TRUE	0.676751	FALSE	4.26107	FALSE	0.570833	FALSE	0.310296	TRUE	0.0246685	TRUE
IPLNLWGRDLLQQWG	81.3333	3.75595	8.04167	4	0.0770049	TRUE	0.712407	FALSE	1.16432	TRUE	0.326786	TRUE	0.273296	TRUE	0.164084	TRUE
KSSVMRENENGEEEE	81.3333	8.48148	9.23333	5	0.0234379	TRUE	0.0315688	TRUE	0.0124881	TRUE	0.225	TRUE	0.0278945	TRUE	15.0531	FALSE
LDLKDWKRIGEELKQ	81.3333	3.31159	10.7917	5	0.00362277	TRUE	0.0427988	TRUE	0.165644	TRUE	0.214881	TRUE	0.0683284	TRUE	0.708038	TRUE
LYHDISGDTSGDYRK	81.3333	5.69298	17.0667	4	0.0826111	TRUE	0.224212	TRUE	2.64964	FALSE	0.472024	TRUE	0.30633	TRUE	0.0178294	TRUE
NLITLIITQFLNWRQ	81.3333	257.333	18.4722	4	0.0622659	TRUE	0.104468	TRUE	4.2063	FALSE	0.438095	TRUE	0.230514	TRUE	0.913427	TRUE
NRKRGQPQAPQQTGA	81.3333	1047.22	10.6528	5	0.00148993	TRUE	0.00182445	TRUE	0.024638	TRUE	0.13869	TRUE	0.0087147	TRUE	4.1025	FALSE
QISFVNSIATSKVIL	81.3333	15.9524	30.5833	5	0.0102652	TRUE	0.00789328	TRUE	0.192859	TRUE	0.239286	TRUE	0.0639185	TRUE	25.7921	FALSE
RLSSSRTLLVTQKIQ	81.3333	10.3	31.5278	5	0.000875667	TRUE	0.0224283	TRUE	0.120535	TRUE	0.364881	TRUE	0.0622029	TRUE	3.32831	FALSE
SNAGADPNTTNLRPT	81.3333	10.2353	1	5	0.0047724	TRUE	0.00110476	TRUE	0.0743451	TRUE	0.241071	TRUE	0.0403727	TRUE	7.65736	FALSE
SQEFEAYINASGEHG	81.3333	12.3333	14.8611	5	0.0175607	TRUE	0.259488	TRUE	0.270095	TRUE	0.300595	TRUE	0.0735438	TRUE	13.0297	FALSE
TNPYELMTNSDNKYL	81.3333	17.0833	19.2222	4	0.0511696	TRUE	0.123049	TRUE	4.18025	FALSE	0.433333	TRUE	0.26696	TRUE	0.439678	TRUE
TPIVKVSKNKQEMAF	81.3333	415.985	20.1389	5	0.00106255	TRUE	0.0611744	TRUE	0.147183	TRUE	0.267262	TRUE	0.0427576	TRUE	1.58634	FALSE
TVAARVTPFNYNPSP	81.3333	57	54.0556	5	0.257534	TRUE	0.24713	TRUE	1.276	TRUE	0.34881	TRUE	0.158507	TRUE	2.33959	FALSE
YLEREQGEKIIQEFL	81.3333	327.133	44.8611	5	0.00350389	TRUE	0.0450818	TRUE	0.276412	TRUE	0.322024	TRUE	0.072249	TRUE	0.414233	TRUE
ARGGQGAKKSAIGQR	81	7.2451	25.5333	5	0.00436627	TRUE	0.0482842	TRUE	0.0803809	TRUE	0.324405	TRUE	0.0312231	TRUE	2.32654	FALSE
ATASPPTPSAQAPGS	81	2.68628	12.8194	5	0.000480451	TRUE	0.00285919	TRUE	0.0219113	TRUE	0.234524	TRUE	0.00780548	TRUE	57.3521	FALSE
CSVRLVDIKKEKPFS	81	8.12745	7.65278	5	0.0586041	TRUE	0.154422	TRUE	0.412216	TRUE	0.395833	TRUE	0.243766	TRUE	1.58017	FALSE
DPLENSGAMLTINTN	81	11.6667	25.1667	5	0.00413277	TRUE	0.0475766	TRUE	0.0805012	TRUE	0.193452	TRUE	0.0366809	TRUE	4.78827	FALSE
DTTKGDFRNVREERT	81	6.66667	11.2222	5	0.111002	TRUE	0.0387569	TRUE	0.334207	TRUE	0.268452	TRUE	0.0949449	TRUE	1.89787	FALSE
FDVFSPKQDLVPGSP	81	10.5714	6.1	5	0.00945365	TRUE	0.0533516	TRUE	0.324324	TRUE	0.224405	TRUE	0.128512	TRUE	2.11346	FALSE
[truncated: 8,220 more rows]
