# Supplementary material for: A computational method for designing diverse linear epitopes including citrullinated peptides with desired binding affinities to intravenous immunoglobulin
Source: BMC Bioinformatics. 2016 Apr 8;17:155. doi: 10.1186/s12859-016-1008-7 (PMC4826543; doi:10.1186/s12859-016-1008-7)
Supplement: Additional file 4 — Table S4. Designed peptides and their experimental validation. Data set of the designed peptides including computational analysis. The peptides in Column A were further categorized as outlined in Material and Methods, see Column E and F. The Columns B, C, D show the computational assessment based on methods used in [5]. The experimental data are given in Column J, K, and L using dilutions 1:100. 1:400 and 1:1000 of IVIG purchased from Omrix. Column M gives the background values to the binding of the secondary antibody to the peptides. Columns G, H, and I outlines whether binding occurred (True) or not (False). The first Excel data sheet shows the potential binders, the second Excel sheet the non-binders. (XLS 408 kb) [file 12859_2016_1008_MOESM4_ESM.xls]

## Sheet: Potential_Binders
Peptide	Lustrek	PWM	PWM2	GID	Group	Omrix 1:100 specific	Omrix 1:400 specific	Omrix 1:1000 specific	Omrix 1:100 signal	Omrix 1:400 signal	Omrix 1:1000 signal	Buffer (2nd AB) signal	Cys	Cys	Cys	Cys	Cys	nCys	Cit	Cit	Cit	Cit	nCit
IHEGNFFWWDNARMF	1	29.9209	0.0514772	Pav_Hi_Lus_HH_04	Pavia High, Lustrek High	TRUE	TRUE	TRUE	50867	10344.3	10286.3	52.6667						0					0
IHEGNYFWWDNARMF	1	46.4014	0.0305637	Pav_Hi_Lus_HH_05	Pavia High, Lustrek High	TRUE	TRUE	TRUE	40688.7	18670.3	15403.7	66.6667						0					0
IHNGEFFWWDNARMF	1	34.4423	0.0461574	Pav_Hi_Lus_HH_06	Pavia High, Lustrek High	TRUE	TRUE	TRUE	61028.7	19992.7	9897.67	40.6667						0					0
PCSVRSGPYPCWSWG	1	15.0832	0.0429125	Pav_Hi_Lus_HH_07	Pavia High, Lustrek High	TRUE	TRUE	TRUE	40104.7	19851	9187	54.3333	2	11				2					0
PCSMVDGPWPCWSWG	1	18.1429	0.232555	Pav_Hi_Lus_HH_08	Pavia High, Lustrek High	TRUE	TRUE	TRUE	17670.3	4848.67	1288.33	31.6667	2	11				2					0
PCSIVDGPWPCWSWG	1	11.7014	0.183414	Pav_Hi_Lus_HH_09	Pavia High, Lustrek High	TRUE	TRUE	TRUE	42388	8672.33	6050	17.6667	2	11				2					0
VHEGNYFWFENARMF	1	17.641	0.0271412	Pav_Hi_Lus_HH_10	Pavia High, Lustrek High	TRUE	TRUE	TRUE	56401	17043	8286.67	29						0					0
PCSMVTGPYPCWTWW	1	122.711	0.184593	Pav_Hi_Lus_HH_12	Pavia High, Lustrek High	TRUE	TRUE	TRUE	22304.3	13807.3	5579	64.3333	2	11				2					0
PCSMVTGPYPCWSWW	1	125.493	0.136233	Pav_Hi_Lus_HH_13	Pavia High, Lustrek High	TRUE	TRUE	TRUE	60610.3	18830.3	10379.3	70.6667	2	11				2					0
PCSVITGPYPCWTWW	1	107.365	0.114883	Pav_Hi_Lus_HH_14	Pavia High, Lustrek High	TRUE	TRUE	TRUE	19099.7	7335	3527.67	58.6667	2	11				2					0
PCSVITGPYPCWSWW	1	109.799	0.0847851	Pav_Hi_Lus_HH_15	Pavia High, Lustrek High	TRUE	TRUE	TRUE	23503.3	13731.3	5550.67	101	2	11				2					0
PCFVMTGPYPCWTWW	1	256.834	0.0117598	Pav_Hi_Lus_HH_16	Pavia High, Lustrek High	TRUE	TRUE	TRUE	28278.7	9122.33	5890	169.667	2	11				2					0
PCFVMTGPYPCWSWW	1	262.657	0.00867894	Pav_Hi_Lus_HH_17	Pavia High, Lustrek High	TRUE	TRUE	TRUE	64759.3	40367	21754	121.333	2	11				2					0
PCFMVTGPYPCWTWW	1	261.696	0.0393339	Pav_Hi_Lus_HH_18	Pavia High, Lustrek High	TRUE	TRUE	TRUE	64644.7	38262.7	17828.7	161.667	2	11				2					0
PCFMVTGPYPCWSWW	1	267.63	0.029029	Pav_Hi_Lus_HH_19	Pavia High, Lustrek High	TRUE	TRUE	TRUE	64690	34758.7	17581.3	207	2	11				2					0
PCANVTGPYPCWTWW	1	78.6995	0.264504	Pav_Hi_Lus_HH_20	Pavia High, Lustrek High	TRUE	TRUE	TRUE	45115.7	33507.7	20641.7	150.667	2	11				2					0
PCANVTGPYPCWSWW	1	80.4838	0.195208	Pav_Hi_Lus_HH_21	Pavia High, Lustrek High	TRUE	TRUE	TRUE	64736	33422.3	23136.7	83.6667	2	11				2					0
PCANITGPYPCWTWW	1	96.5113	0.197651	Pav_Hi_Lus_HH_22	Pavia High, Lustrek High	TRUE	TRUE	TRUE	63319.3	23508.3	9710	91.3333	2	11				2					0
PCANITGPYPCWSWW	1	98.6994	0.14587	Pav_Hi_Lus_HH_23	Pavia High, Lustrek High	TRUE	TRUE	TRUE	64076.3	38184	17623	114	2	11				2					0
PCSIMTGPYPCWTWW	1	108.867	0.052262	Pav_Hi_Lus_HH_24	Pavia High, Lustrek High	TRUE	TRUE	TRUE	55433.3	23019	12140.7	84.6667	2	11				2					0
PCAIVTGPYPCWTWW	1	86.616	0.210088	Pav_Hi_Lus_HH_25	Pavia High, Lustrek High	TRUE	TRUE	TRUE	43117.7	14576.7	8183	87.6667	2	11				2					0
FKDNVAHKGDYRYFY	1	113.414	0.00789598	Pav_Hi_Lus_HH_27	Pavia High, Lustrek High	TRUE	TRUE	TRUE	52043.3	22066.7	10328.3	196						0					0
PCAIVDGPWPCWSWG	1	12.8063	0.264673	Pav_Hi_Lus_HH_28	Pavia High, Lustrek High	TRUE	TRUE	TRUE	60120	18250.3	10150.7	49	2	11				2					0
MNLCSDCGMMFWTGW	1	287.062	0.57318	Pav_Hi_Lus_HH_30	Pavia High, Lustrek High	TRUE	TRUE	TRUE	18464	5999.33	1901.67	36	4	7				2					0
FKDEMAKHGDYRYFY	1	141.103	0.0052039	Pav_Hi_Lus_HH_31	Pavia High, Lustrek High	TRUE	TRUE	TRUE	37191.3	12372.3	5428.33	30						0					0
FRDMMAKKGAYRWWW	1	764.273	0.106301	Pav_Hi_Lus_HH_34	Pavia High, Lustrek High	TRUE	TRUE	TRUE	21765	7505	4164.67	364						0					0
IHEGNYFWFENARMF	1	22.7158	0.037003	Pav_Hi_Lus_HH_35	Pavia High, Lustrek High	TRUE	TRUE	TRUE	51202.7	16610.3	6857	52						0					0
IHEGNYFWWQNARMF	1	37.5604	0.0326882	Pav_Hi_Lus_HH_36	Pavia High, Lustrek High	TRUE	TRUE	TRUE	40296.7	18977.3	14113.3	113.333						0					0
PCSVRSGPWPCWTWA	1	8.23207	0.0970915	Pav_Hi_Lus_HH_37	Pavia High, Lustrek High	TRUE	TRUE	TRUE	29970.7	12552	7692.67	60	2	11				2					0
PCSVRSGPWPCWSWA	1	8.41871	0.071655	Pav_Hi_Lus_HH_38	Pavia High, Lustrek High	TRUE	TRUE	TRUE	15214.7	7714.33	3751.67	47.6667	2	11				2					0
PCSIMDGPWPCWSWG	1	16.0961	0.0658409	Pav_Hi_Lus_HH_40	Pavia High, Lustrek High	TRUE	TRUE	TRUE	23603.3	5658.67	3447	28.3333	2	11				2					0
MHEGNFFWWDNARMF	1	39.2091	0.0235603	Pav_Hi_Lus_HH_42	Pavia High, Lustrek High	TRUE	TRUE	TRUE	18494	8754.67	4136.33	33.3333						0					0
MKEGNYFWFENARMF	1	18.1688	0.0234798	Pav_Hi_Lus_HH_43	Pavia High, Lustrek High	TRUE	TRUE	TRUE	31011.3	8827.33	6469.33	35.3333						0					0
PCSMMTGPYPCWTWW	1	168.796	0.0662643	Pav_Hi_Lus_HH_45	Pavia High, Lustrek High	TRUE	TRUE	TRUE	64695.7	18023.7	11394.7	55	2	11				2					0
PCSMMTGPYPCWSWW	1	172.623	0.0489041	Pav_Hi_Lus_HH_46	Pavia High, Lustrek High	TRUE	TRUE	TRUE	32175.3	13130.3	6927.33	50.3333	2	11				2					0
PCSMITGPYPCWTWW	1	150.483	0.137938	Pav_Hi_Lus_HH_47	Pavia High, Lustrek High	TRUE	TRUE	TRUE	33160	11474	7823.33	71.3333	2	11				2					0
PCSMITGPYPCWSWW	1	153.895	0.1018	Pav_Hi_Lus_HH_48	Pavia High, Lustrek High	TRUE	TRUE	TRUE	55001	23833.3	24515.7	135.667	2	11				2					0
PCFMMTGPYPCWTWW	1	359.979	0.0141199	Pav_Hi_Lus_HH_49	Pavia High, Lustrek High	TRUE	TRUE	TRUE	47809	14160.3	10069.3	74.6667	2	11				2					0
PCFMMTGPYPCWSWW	1	368.141	0.0104207	Pav_Hi_Lus_HH_50	Pavia High, Lustrek High	TRUE	TRUE	TRUE	46354.3	24795.7	12807	78.6667	2	11				2					0
PCSMMDGPWPCWSWG	1	24.9567	0.0834812	Pav_Hi_Lus_HH_39	Pavia High, Lustrek High	TRUE	TRUE	FALSE	7423.67	2578.67	638	23.6667	2	11				2					0
FRDMHAKKGAYRFWY	1	344.451	0.0115726	Pav_Hi_Lus_HH_01	Pavia High, Lustrek High	TRUE	FALSE	FALSE	35818	7680	6637	1651.67						0					0
FRNVHAKKGAYRWWW	1	527.671	0.105656	Pav_Hi_Lus_HH_02	Pavia High, Lustrek High	TRUE	FALSE	FALSE	8949.33	4215	3010.67	510.667						0					0
FRQIMAKKGAYRWWW	1	397.973	0.103057	Pav_Hi_Lus_HH_03	Pavia High, Lustrek High	TRUE	FALSE	FALSE	3897.67	2419.33	1388.67	369						0					0
FKDIIAKKGTWRYFY	1	110.308	0.0147289	Pav_Hi_Lus_HH_26	Pavia High, Lustrek High	TRUE	FALSE	FALSE	11537.7	3617.67	3599.33	644.667						0					0
FRNVHAKKGAYRFWY	1	261.717	0.0091082	Pav_Hi_Lus_HH_29	Pavia High, Lustrek High	TRUE	FALSE	FALSE	16618.7	4278	3784.67	811.667						0					0
FRDMMAKKGAYRFWY	1	379.067	0.00916383	Pav_Hi_Lus_HH_32	Pavia High, Lustrek High	TRUE	FALSE	FALSE	23435	6050	3747.33	1514.33						0					0
FRNIHAKKGAYRWWW	1	477.003	0.100053	Pav_Hi_Lus_HH_33	Pavia High, Lustrek High	TRUE	FALSE	FALSE	13907	4155	3553.33	648.667						0					0
IHQGNYFWWDNARMF	1	56.2827	0.0322243	Pav_Hi_Lus_HH_41	Pavia High, Lustrek High	TRUE	FALSE	FALSE	2669	930	974.667	95						0					0
FRQIMAKKGAYRFWY	1	197.389	0.00888421	Pav_Hi_Lus_HH_44	Pavia High, Lustrek High	TRUE	FALSE	FALSE	9915.67	3113	3413	632.333						0					0
FRNIHAKKGAYRFWY	1	236.586	0.00862519	Pav_Hi_Lus_HH_11	Pavia High, Lustrek High	FALSE	FALSE	FALSE	7697.67	3066.33	2158.67	772.667						0					0
KQMYHNVMDEVWREL	0.470187	4.13012	0.428073	Pav_Hi_Lus_LL_02	Pavia High, Lustrek Low	TRUE	TRUE	FALSE	5545.67	1898	552.333	12						0					0
QAQHEKATMMCGIWI	0.471727	2.64495	0.487513	Pav_Hi_Lus_LL_01	Pavia High, Lustrek Low	TRUE	FALSE	FALSE	1071	273.667	98	8.66667	11					1					0
KQQAHKEIFICGVWI	0.469306	1.81745	0.489026	Pav_Hi_Lus_LL_03	Pavia High, Lustrek Low	TRUE	FALSE	FALSE	4786	41.3333	32.6667	7	11					1					0
EAASNHEAFICGMFI	0.462927	1.29936	0.741154	Pav_Hi_Lus_LL_09	Pavia High, Lustrek Low	TRUE	FALSE	FALSE	1608.33	16	8	2	11					1					0
KQQALNELFMCGIWI	0.460145	2.11758	0.295723	Pav_Hi_Lus_LL_10	Pavia High, Lustrek Low	TRUE	FALSE	FALSE	1362.67	7.33333	10	4.66667	11					1					0
KYWWEDQALWTIEQR	0.452203	2.29494	0.1557	Pav_Hi_Lus_LL_12	Pavia High, Lustrek Low	TRUE	FALSE	FALSE	1975.33	8.33333	8	1						0					0
IEQMWHIMDFVSPER	0.444874	2.9336	1.1674	Pav_Hi_Lus_LL_14	Pavia High, Lustrek Low	TRUE	FALSE	FALSE	1738	22.3333	12	1						0					0
KYWWEDQHMYTIEQK	0.441628	2.87191	0.0277829	Pav_Hi_Lus_LL_16	Pavia High, Lustrek Low	TRUE	FALSE	FALSE	1059.33	30.6667	5	1						0					0
KFWWQDQHMYTIEQK	0.412424	4.2742	0.0578589	Pav_Hi_Lus_LL_21	Pavia High, Lustrek Low	TRUE	FALSE	FALSE	1938.67	18.6667	6.66667	1						0					0
KFWWQDQAVWTIEER	0.408702	3.07368	0.797673	Pav_Hi_Lus_LL_23	Pavia High, Lustrek Low	TRUE	FALSE	FALSE	1039.67	13	6.33333	2.66667						0					0
EAASNKETFLCGMFI	0.400194	1.34968	0.932857	Pav_Hi_Lus_LL_26	Pavia High, Lustrek Low	TRUE	FALSE	FALSE	1784	206.667	198	6.66667	11					1					0
KFWWQDQHMWTLEEK	0.394741	4.79739	0.122242	Pav_Hi_Lus_LL_27	Pavia High, Lustrek Low	TRUE	FALSE	FALSE	2516.67	172	104	12.3333						0					0
KQQALNEIFICGLWI	0.391839	1.67127	0.557479	Pav_Hi_Lus_LL_28	Pavia High, Lustrek Low	TRUE	FALSE	FALSE	3734.33	549.667	265.667	19	11					1					0
VEQMWHIMDFVSPER	0.388293	2.27822	0.856271	Pav_Hi_Lus_LL_30	Pavia High, Lustrek Low	TRUE	FALSE	FALSE	2544.33	287	134	6						0					0
LVDFMAPERYDNMQG	0.380393	2.52472	0.877205	Pav_Hi_Lus_LL_32	Pavia High, Lustrek Low	TRUE	FALSE	FALSE	2767.33	371.333	177.333	1.33333						0					0
LEQIWHMVDFVSPER	0.370267	1.39516	0.621986	Pav_Hi_Lus_LL_34	Pavia High, Lustrek Low	TRUE	FALSE	FALSE	1651.67	175.667	111.333	6.33333						0					0
KYWWEDQAVWTVEQK	0.36571	0.982675	0.217449	Pav_Hi_Lus_LL_35	Pavia High, Lustrek Low	TRUE	FALSE	FALSE	4167.67	296.667	93.6667	14						0					0
EAASNKEAFMCGIWI	0.357047	1.25973	0.95788	Pav_Hi_Lus_LL_38	Pavia High, Lustrek Low	TRUE	FALSE	FALSE	1014.67	128.667	61	8.33333	11					1					0
KFWWQDQAVWTVEQK	0.351878	1.4625	0.452846	Pav_Hi_Lus_LL_40	Pavia High, Lustrek Low	TRUE	FALSE	FALSE	1143	201	64.3333	6.33333						0					0
MVDFVSPERYDNMQG	0.248767	3.17157	2.18059	Pav_Hi_Lus_LL_50	Pavia High, Lustrek Low	TRUE	FALSE	FALSE	3691	582.333	239.667	12						0					0
IEQMWHMVDFVSPER	0.46763	2.91611	1.41748	Pav_Hi_Lus_LL_04	Pavia High, Lustrek Low	FALSE	FALSE	FALSE	625.667	8.33333	1	1						0					0
KFWWQDSAIYTLQQK	0.46643	1.44287	0.0576471	Pav_Hi_Lus_LL_05	Pavia High, Lustrek Low	FALSE	FALSE	FALSE	160.667	9	3.33333	4.33333						0					0
KFWWQDSALWTVEQK	0.464997	1.4548	0.141661	Pav_Hi_Lus_LL_06	Pavia High, Lustrek Low	FALSE	FALSE	FALSE	152.667	16.3333	6.66667	1						0					0
LQQMWHIMDFVSPER	0.464181	2.57679	0.617853	Pav_Hi_Lus_LL_07	Pavia High, Lustrek Low	FALSE	FALSE	FALSE	507.667	25	15.6667	4						0					0
KQQALNEMFMCGIWI	0.463025	2.82755	0.208268	Pav_Hi_Lus_LL_08	Pavia High, Lustrek Low	FALSE	FALSE	FALSE	535.667	2	3.66667	1	11					1					0
KEMYHNVMNEMWREL	0.453054	4.97199	0.300116	Pav_Hi_Lus_LL_11	Pavia High, Lustrek Low	FALSE	FALSE	FALSE	63	3.33333	1	3						0					0
VYHNVMVEQWRELMA	0.449485	4.38706	0.162253	Pav_Hi_Lus_LL_13	Pavia High, Lustrek Low	FALSE	FALSE	FALSE	208.667	6.66667	1	1						0					0
KQQKHNEIFMCGIWI	0.44222	2.90419	0.334876	Pav_Hi_Lus_LL_15	Pavia High, Lustrek Low	FALSE	FALSE	FALSE	164.667	1	5.33333	1	11					1					0
LVDFMAPERYDNIDG	0.440815	2.22962	0.929449	Pav_Hi_Lus_LL_17	Pavia High, Lustrek Low	FALSE	FALSE	FALSE	261.667	3	1	1						0					0
MEQVWHIMDFVSPER	0.425474	2.74275	0.444994	Pav_Hi_Lus_LL_18	Pavia High, Lustrek Low	FALSE	FALSE	FALSE	162.667	1.5	3.66667	4.33333						0					0
KQQKLQELFICGIWI	0.42414	1.48213	0.330024	Pav_Hi_Lus_LL_19	Pavia High, Lustrek Low	FALSE	FALSE	FALSE	447.333	10.6667	6.66667	2.66667	11					1					0
LEQMWHIMDFVSPER	0.417373	2.17615	0.649493	Pav_Hi_Lus_LL_20	Pavia High, Lustrek Low	FALSE	FALSE	FALSE	995	6	2.66667	3.33333						0					0
KWWWEDQALWTIEER	0.410325	2.86623	0.327192	Pav_Hi_Lus_LL_22	Pavia High, Lustrek Low	FALSE	FALSE	FALSE	371.667	20.3333	9.66667	2.66667						0					0
MYHNVMVEQWRELIA	0.40306	2.92378	0.121074	Pav_Hi_Lus_LL_24	Pavia High, Lustrek Low	FALSE	FALSE	FALSE	572	3.33333	13	2.33333						0					0
LQQVWHIMDFVSPER	0.402966	1.83846	0.514583	Pav_Hi_Lus_LL_25	Pavia High, Lustrek Low	FALSE	FALSE	FALSE	403	14.6667	7.33333	3						0					0
KFWWQDSAIYTIEQK	0.390618	1.42584	0.115012	Pav_Hi_Lus_LL_29	Pavia High, Lustrek Low	FALSE	FALSE	FALSE	978.667	279.333	84	16.3333						0					0
KFWWQNQAMWTVQEK	0.384448	1.93024	0.203891	Pav_Hi_Lus_LL_31	Pavia High, Lustrek Low	FALSE	FALSE	FALSE	870.333	47.3333	75.3333	13						0					0
KFWWQDSALWTIEQK	0.371319	1.54202	0.282675	Pav_Hi_Lus_LL_33	Pavia High, Lustrek Low	FALSE	FALSE	FALSE	533.333	80.6667	34.6667	4.33333						0					0
LMDFVAPERYDNRNG	0.359962	4.47255	1.38008	Pav_Hi_Lus_LL_36	Pavia High, Lustrek Low	FALSE	FALSE	FALSE	536.667	108	40	3.66667						0					0
LMDFVSPERYQNMDG	0.358954	2.91942	1.91928	Pav_Hi_Lus_LL_37	Pavia High, Lustrek Low	FALSE	FALSE	FALSE	46.6667	18.6667	9.33333	4						0					0
LMEFVAPERYDNRNG	0.353057	2.97704	1.60902	Pav_Hi_Lus_LL_39	Pavia High, Lustrek Low	FALSE	FALSE	FALSE	616	66.3333	37	7.33333						0					0
LVDFMAPERYDNING	0.34962	1.95444	0.86306	Pav_Hi_Lus_LL_41	Pavia High, Lustrek Low	FALSE	FALSE	FALSE	788.333	52.6667	34.6667	2						0					0
IVDFVSPERYDDMQG	0.337646	2.00948	4.21621	Pav_Hi_Lus_LL_42	Pavia High, Lustrek Low	FALSE	FALSE	FALSE	446.333	32	18	6.33333						0					0
KQQALNEIFMCGIWI	0.330347	1.98893	0.489519	Pav_Hi_Lus_LL_43	Pavia High, Lustrek Low	FALSE	FALSE	FALSE	900.667	161.667	77	11.3333	11					1					0
KYWWEDQAMWTLEEK	0.32323	2.04365	0.194888	Pav_Hi_Lus_LL_44	Pavia High, Lustrek Low	FALSE	FALSE	FALSE	446.333	145	28.6667	4.33333						0					0
LEQIWHIVDFVSPER	0.321282	0.77166	1.09666	Pav_Hi_Lus_LL_45	Pavia High, Lustrek Low	FALSE	FALSE	FALSE	920	130.333	46.3333	8.33333						0					0
MVDFVSPERYDDIQG	0.284033	1.39258	2.08902	Pav_Hi_Lus_LL_46	Pavia High, Lustrek Low	FALSE	FALSE	FALSE	199.333	41.6667	23.3333	8						0					0
VVDFVSPERYDDMQG	0.275573	1.56055	3.09254	Pav_Hi_Lus_LL_47	Pavia High, Lustrek Low	FALSE	FALSE	FALSE	434	50	16	7.33333						0					0
MVDFVSPERYDDMQG	0.263891	2.63326	1.92969	Pav_Hi_Lus_LL_48	Pavia High, Lustrek Low	FALSE	FALSE	FALSE	731	153.667	37.3333	3.66667						0					0
VVDFVSPERYDNMQG	0.252715	1.87957	3.49464	Pav_Hi_Lus_LL_49	Pavia High, Lustrek Low	FALSE	FALSE	FALSE	910.333	109	24	4.66667						0					0
KQQKHEEMFMCGVWI	0.628261	3.07327	0.215523	Pav_Hi_Lus_HL_05	Pavia High, Lustrek Medium High	TRUE	TRUE	FALSE	4761.33	1649.67	769.333	17	11					1					0
KQMYHNVMDELWRQL	0.591472	4.83996	0.351678	Pav_Hi_Lus_HL_36	Pavia High, Lustrek Medium High	TRUE	TRUE	FALSE	7168.33	1010.67	389.333	17.6667						0					0
KFWWQDQHIYTIEER	0.578324	5.05204	0.0536792	Pav_Hi_Lus_HL_43	Pavia High, Lustrek Medium High	TRUE	TRUE	FALSE	4718.67	1168.67	538.333	14.6667						0					0
EAASNHETFLCGMFI	0.576277	2.02598	0.671509	Pav_Hi_Lus_HL_46	Pavia High, Lustrek Medium High	TRUE	TRUE	FALSE	7611.33	1164.67	586	11	11					1					0
KQQDLNTMFICGVWI	0.574382	2.85979	0.189296	Pav_Hi_Lus_HL_47	Pavia High, Lustrek Medium High	TRUE	TRUE	FALSE	4934.33	1012	842.333	24.3333	11					1					0
EAATDKEAFMCGLWI	0.629587	2.37023	0.724232	Pav_Hi_Lus_HL_03	Pavia High, Lustrek Medium High	TRUE	FALSE	FALSE	1791.67	304.333	227.333	9.33333	11					1					0
ILYVMGGWNGIDMVS	0.628572	2.10674	0.0197895	Pav_Hi_Lus_HL_04	Pavia High, Lustrek Medium High	TRUE	FALSE	FALSE	2782	335	286.667	9						0					0
KQQKHNEMFICGLWI	0.627958	3.4693	0.162254	Pav_Hi_Lus_HL_06	Pavia High, Lustrek Medium High	TRUE	FALSE	FALSE	3324	859.333	570	24	11					1					0
KQQKHEEIFMCGLWI	0.626547	3.04805	0.364769	Pav_Hi_Lus_HL_07	Pavia High, Lustrek Medium High	TRUE	FALSE	FALSE	3258.67	593.333	478.667	17.6667	11					1					0
KFWWQNQAMWTVEQR	0.6248	4.05289	0.139288	Pav_Hi_Lus_HL_08	Pavia High, Lustrek Medium High	TRUE	FALSE	FALSE	1441.33	600.333	344	23						0					0
RYWWEDQAVWTLEER	0.619972	3.09363	0.155931	Pav_Hi_Lus_HL_09	Pavia High, Lustrek Medium High	TRUE	FALSE	FALSE	3338.33	321.667	32	11.3333						0					0
KQQAHNTMFICGVWI	0.619646	3.81009	0.221045	Pav_Hi_Lus_HL_10	Pavia High, Lustrek Medium High	TRUE	FALSE	FALSE	2171.67	208	43	24.6667	11					1					0
EAATDKETFMCGLWI	0.618495	3.5181	0.498779	Pav_Hi_Lus_HL_13	Pavia High, Lustrek Medium High	TRUE	FALSE	FALSE	1358	41.6667	12	4	11					1					0
ILYVMGGWNGIDIVG	0.618363	1.67226	0.0215293	Pav_Hi_Lus_HL_15	Pavia High, Lustrek Medium High	TRUE	FALSE	FALSE	2041	51	27.6667	10.3333						0					0
MEQVYHIVDFVSPER	0.615443	2.25779	0.443105	Pav_Hi_Lus_HL_16	Pavia High, Lustrek Medium High	TRUE	FALSE	FALSE	2128.67	120	17	5.33333						0					0
QAQHEKATMICGVWM	0.615061	4.44391	1.54134	Pav_Hi_Lus_HL_18	Pavia High, Lustrek Medium High	TRUE	FALSE	FALSE	1244.67	139	11.6667	4	11					1					0
LEQMYHIVDFVSPER	0.613481	1.79137	0.646736	Pav_Hi_Lus_HL_19	Pavia High, Lustrek Medium High	TRUE	FALSE	FALSE	1378.33	12.6667	18	2						0					0
KFWWQNQAMWTVQER	0.610628	3.77376	0.133232	Pav_Hi_Lus_HL_21	Pavia High, Lustrek Medium High	TRUE	FALSE	FALSE	1667	52.3333	20.6667	7.33333						0					0
VVCGIWGRTVHHTIA	0.609155	2.03746	0.0459846	Pav_Hi_Lus_HL_22	Pavia High, Lustrek Medium High	TRUE	FALSE	FALSE	1018	52	13	12	3					1					0
KFWWQDQHMYTLEER	0.608101	9.34111	0.0361556	Pav_Hi_Lus_HL_24	Pavia High, Lustrek Medium High	TRUE	FALSE	FALSE	3178	64	29	4						0					0
ILYVMGGWNGIDILS	0.601401	1.91654	0.0323599	Pav_Hi_Lus_HL_28	Pavia High, Lustrek Medium High	TRUE	FALSE	FALSE	4291	138.333	23.6667	8						0					0
IEQMYHIMDFVSPER	0.594664	4.3923	0.542975	Pav_Hi_Lus_HL_33	Pavia High, Lustrek Medium High	TRUE	FALSE	FALSE	1444.67	224.667	174.667	9.33333						0					0
IYHNVMVEQWRQLMA	0.593325	6.42128	0.181961	Pav_Hi_Lus_HL_34	Pavia High, Lustrek Medium High	TRUE	FALSE	FALSE	5004	415.333	116.333	6						0					0
ILYVMGGWNGIDVID	0.591643	1.70006	0.0420212	Pav_Hi_Lus_HL_35	Pavia High, Lustrek Medium High	TRUE	FALSE	FALSE	2164.33	416.333	528.667	12.3333						0					0
MLYIIGGWEGINKIG	0.585785	1.62764	0.0349216	Pav_Hi_Lus_HL_37	Pavia High, Lustrek Medium High	TRUE	FALSE	FALSE	2996	352.333	332	16.6667						0					0
KQQALEEMFICGLWI	0.585454	1.84991	0.30283	Pav_Hi_Lus_HL_38	Pavia High, Lustrek Medium High	TRUE	FALSE	FALSE	4539.67	412	694.667	12	11					1					0
KYWWEDQHMYTIEER	0.584875	5.69442	0.0245254	Pav_Hi_Lus_HL_39	Pavia High, Lustrek Medium High	TRUE	FALSE	FALSE	2454.33	404.333	227	6.66667						0					0
MLYCVGGWEGMSKVN	0.583382	1.29553	0.0109321	Pav_Hi_Lus_HL_40	Pavia High, Lustrek Medium High	TRUE	FALSE	FALSE	1335.33	169.333	88	12.3333	4					1					0
KFWWQDSALWTIEQR	0.581631	3.01476	0.184713	Pav_Hi_Lus_HL_42	Pavia High, Lustrek Medium High	TRUE	FALSE	FALSE	4523.67	352.667	158.333	12.3333						0					0
LEQVYHIMDFVSPER	0.577414	2.32463	0.251598	Pav_Hi_Lus_HL_44	Pavia High, Lustrek Medium High	TRUE	FALSE	FALSE	1172.67	112.333	42	10						0					0
VEQMYHIVDFVSPER	0.574138	1.8754	0.852635	Pav_Hi_Lus_HL_48	Pavia High, Lustrek Medium High	TRUE	FALSE	FALSE	1278.67	174	99.6667	12.3333						0					0
KQQAHQTIFMCGIWI	0.573752	4.63579	0.316676	Pav_Hi_Lus_HL_49	Pavia High, Lustrek Medium High	TRUE	FALSE	FALSE	2149	345	177.333	14.6667	11					1					0
EAASDHETFMCGMFI	0.630457	3.3278	0.437938	Pav_Hi_Lus_HL_01	Pavia High, Lustrek Medium High	FALSE	FALSE	FALSE	132.667	32	12.3333	1	11					1					0
SRIWMVLVRTWKETK	0.630382	2.23074	0.126604	Pav_Hi_Lus_HL_02	Pavia High, Lustrek Medium High	FALSE	FALSE	FALSE	368.333	63.6667	133.667	16						0					0
MKTIKNGNFFWWQNA	0.618864	6.78756	0.144631	Pav_Hi_Lus_HL_11	Pavia High, Lustrek Medium High	FALSE	FALSE	FALSE	723.333	48.3333	15.6667	10						0					0
IHQGQFFWFENTKIF	0.618724	4.8195	0.103563	Pav_Hi_Lus_HL_12	Pavia High, Lustrek Medium High	FALSE	FALSE	FALSE	607.333	209.333	21.6667	15.6667						0					0
KQQAHNTIFKCGVWI	0.618434	2.74112	0.773704	Pav_Hi_Lus_HL_14	Pavia High, Lustrek Medium High	FALSE	FALSE	FALSE	368.667	25	3	5	11					1					0
KQQAHNEIFMCGLWI	0.61534	3.59417	0.329421	Pav_Hi_Lus_HL_17	Pavia High, Lustrek Medium High	FALSE	FALSE	FALSE	603.667	33.3333	7.33333	4	11					1					0
KQQKLNTMFICGLWI	0.612914	4.36473	0.175	Pav_Hi_Lus_HL_20	Pavia High, Lustrek Medium High	FALSE	FALSE	FALSE	384.667	48.6667	9.33333	2.66667	11					1					0
KQMYHNVMNEMWRQL	0.608465	5.80505	0.211335	Pav_Hi_Lus_HL_23	Pavia High, Lustrek Medium High	FALSE	FALSE	FALSE	824	24	42.3333	25						0					0
KQQKHNEIFMCGLWI	0.607476	3.91477	0.285693	Pav_Hi_Lus_HL_25	Pavia High, Lustrek Medium High	FALSE	FALSE	FALSE	415	11	18	3.66667	11					1					0
TKIWLVMVRTWKETK	0.604254	2.07736	0.186014	Pav_Hi_Lus_HL_26	Pavia High, Lustrek Medium High	FALSE	FALSE	FALSE	187.333	17.3333	6	12.3333						0					0
LVCGIWGRTVKHSIA	0.602304	1.05385	0.0303839	Pav_Hi_Lus_HL_27	Pavia High, Lustrek Medium High	FALSE	FALSE	FALSE	364.667	51.3333	17.6667	21	3					1					0
KDECAQCGKIYHSRS	0.600774	2.10448	0.361058	Pav_Hi_Lus_HL_29	Pavia High, Lustrek Medium High	FALSE	FALSE	FALSE	1	1	3	5	4	7				2					0
KQQKLQTMFICGVWI	0.598517	3.19109	0.234278	Pav_Hi_Lus_HL_30	Pavia High, Lustrek Medium High	FALSE	FALSE	FALSE	584.333	22.3333	11.6667	10	11					1					0
KQQALNEMFMCGVWI	0.597553	2.70322	0.246752	Pav_Hi_Lus_HL_31	Pavia High, Lustrek Medium High	FALSE	FALSE	FALSE	654	25.6667	13.3333	10.6667	11					1					0
TKLFLVMVRTWKENK	0.595362	2.81993	0.546239	Pav_Hi_Lus_HL_32	Pavia High, Lustrek Medium High	FALSE	FALSE	FALSE	197.667	3.33333	6	4						0					0
TKIWVVLVRTWKETK	0.582104	1.43182	0.498049	Pav_Hi_Lus_HL_41	Pavia High, Lustrek Medium High	FALSE	FALSE	FALSE	961.667	194	94.6667	26.6667						0					0
PSKEYVMIRAWRQDI	0.577374	3.08387	0.201875	Pav_Hi_Lus_HL_45	Pavia High, Lustrek Medium High	FALSE	FALSE	FALSE	776	90.3333	72.3333	11.3333						0					0
TKIFMVMVRTWKENK	0.571656	3.4974	0.338836	Pav_Hi_Lus_HL_50	Pavia High, Lustrek Medium High	FALSE	FALSE	FALSE	120.667	52	20.6667	10.3333						0					0
LKAIKQGQFFWFENA	0.570708	1.51875	0.319626	Pav_Hi_Lus_LH_01	Pavia High, Lustrek Medium Low	TRUE	TRUE	TRUE	12057	3232.33	1244.67	27.3333						0					0
QAQHEKATMICGIWM	0.561492	4.64831	1.30094	Pav_Hi_Lus_LH_05	Pavia High, Lustrek Medium Low	TRUE	TRUE	TRUE	17024.7	5657.33	1822.67	27	11					1					0
KQMYHNVMDEMWRQL	0.560341	5.86956	0.251162	Pav_Hi_Lus_LH_06	Pavia High, Lustrek Medium Low	TRUE	TRUE	TRUE	64695.7	23413.7	13299	46.6667						0					0
KFWWQDSAIYTIEER	0.55754	2.82716	0.101527	Pav_Hi_Lus_LH_07	Pavia High, Lustrek Medium Low	TRUE	TRUE	TRUE	64451.7	24994.3	16270.7	106.667						0					0
MLYIIGGWEGINHIN	0.557395	1.96098	0.0222875	Pav_Hi_Lus_LH_08	Pavia High, Lustrek Medium Low	TRUE	TRUE	TRUE	15181.3	4513	2396	67.3333						0					0
RWWWEDSALWTIEQK	0.557245	1.73403	0.121426	Pav_Hi_Lus_LH_10	Pavia High, Lustrek Medium Low	TRUE	TRUE	TRUE	61253	15379.7	7595.33	27.6667						0					0
KQMYHNVMMEQWRQL	0.556161	5.01406	0.270685	Pav_Hi_Lus_LH_11	Pavia High, Lustrek Medium Low	TRUE	TRUE	TRUE	46988.3	14278	8407.67	42.6667						0					0
KQVYHNVMDELWREL	0.553581	3.90927	0.93524	Pav_Hi_Lus_LH_12	Pavia High, Lustrek Medium Low	TRUE	TRUE	TRUE	13165.7	2409	1032	17.3333						0					0
RYWWEDSAIWTVEQK	0.547882	1.23339	0.0351642	Pav_Hi_Lus_LH_15	Pavia High, Lustrek Medium Low	TRUE	TRUE	TRUE	23693.7	5711.67	2131.67	23.3333						0					0
RYWWEDSAIWTLEEK	0.530784	1.46139	0.0671014	Pav_Hi_Lus_LH_23	Pavia High, Lustrek Medium Low	TRUE	TRUE	TRUE	17400.3	4168	1841.67	18						0					0
KWWWEDQHMWTLEER	0.530009	7.7608	0.0596655	Pav_Hi_Lus_LH_24	Pavia High, Lustrek Medium Low	TRUE	TRUE	TRUE	10862.7	2922	1009.67	17.3333						0					0
EAASNKEAFMCGLWI	0.526367	1.69809	0.817196	Pav_Hi_Lus_LH_27	Pavia High, Lustrek Medium Low	TRUE	TRUE	TRUE	8765.67	2835.33	1943.33	21	11					1					0
KFWWQNQAMWTLEER	0.524862	4.8021	0.265793	Pav_Hi_Lus_LH_28	Pavia High, Lustrek Medium Low	TRUE	TRUE	TRUE	17648	5340.67	1943.33	23.6667						0					0
KYWWEDQAMWTMEQR	0.522485	6.21675	0.083829	Pav_Hi_Lus_LH_29	Pavia High, Lustrek Medium Low	TRUE	TRUE	TRUE	10903.3	4072.33	1508.33	19.6667						0					0
KQQKHEEIFKCGVWI	0.521326	1.37828	1.007	Pav_Hi_Lus_LH_30	Pavia High, Lustrek Medium Low	TRUE	TRUE	TRUE	12459	4084.33	2521.67	26.6667	11					1					0
RWWWEDQAVWTLEER	0.563063	3.8097	0.242559	Pav_Hi_Lus_LH_04	Pavia High, Lustrek Medium Low	TRUE	TRUE	FALSE	8140.33	1266.67	293	11.6667						0					0
WHIMDFVSPERYNSI	0.549507	3.49854	0.0162692	Pav_Hi_Lus_LH_14	Pavia High, Lustrek Medium Low	TRUE	TRUE	FALSE	11119	1999	837	12.3333						0					0
EAASNKETFLCGLWI	0.53649	1.65049	0.988357	Pav_Hi_Lus_LH_19	Pavia High, Lustrek Medium Low	TRUE	TRUE	FALSE	8264.67	1654.67	872.333	22.6667	11					1					0
KWWWEDQAIWTVEQR	0.532981	2.47548	0.109106	Pav_Hi_Lus_LH_20	Pavia High, Lustrek Medium Low	TRUE	TRUE	FALSE	6238.33	1680.67	676	17.6667						0					0
KYWWEDQHMWTLEER	0.527185	6.30207	0.0383564	Pav_Hi_Lus_LH_25	Pavia High, Lustrek Medium Low	TRUE	TRUE	FALSE	6648.33	1732.33	582.667	15.3333						0					0
KYWWEDQAVWTMEQR	0.519205	3.54187	0.178483	Pav_Hi_Lus_LH_33	Pavia High, Lustrek Medium Low	TRUE	TRUE	FALSE	5910.33	1649	830.333	30.3333						0					0
KYWWEDSAIWTLEER	0.51827	2.10232	0.0762447	Pav_Hi_Lus_LH_34	Pavia High, Lustrek Medium Low	TRUE	TRUE	FALSE	6674.67	1764	654.333	20						0					0
RWWWEDSAIWTLEEK	0.49138	1.79965	0.10438	Pav_Hi_Lus_LH_46	Pavia High, Lustrek Medium Low	TRUE	TRUE	FALSE	5572.33	1083.33	581.667	16.6667						0					0
EAQHEKATMICGIWM	0.480818	3.77418	0.948736	Pav_Hi_Lus_LH_48	Pavia High, Lustrek Medium Low	TRUE	TRUE	FALSE	6073.67	2266	700	15	11					1					0
KQQAHNEMFICGVWI	0.564891	2.25903	0.259819	Pav_Hi_Lus_LH_03	Pavia High, Lustrek Medium Low	TRUE	FALSE	FALSE	4816	753.667	549	26	11					1					0
KQVYHNVMNEMWREL	0.557281	4.68878	0.562017	Pav_Hi_Lus_LH_09	Pavia High, Lustrek Medium Low	TRUE	FALSE	FALSE	1970.33	255	92.6667	7						0					0
WHIMDFVSPERYNDV	0.55168	5.48539	0.0235815	Pav_Hi_Lus_LH_13	Pavia High, Lustrek Medium Low	TRUE	FALSE	FALSE	4278.67	755.667	178.667	7						0					0
KQQKHEEMFICGVWI	0.538347	1.91578	0.287698	Pav_Hi_Lus_LH_17	Pavia High, Lustrek Medium Low	TRUE	FALSE	FALSE	5733	632	435.333	9.66667	11					1					0
KQQALEEIFMCGLWI	0.536668	2.08746	0.533216	Pav_Hi_Lus_LH_18	Pavia High, Lustrek Medium Low	TRUE	FALSE	FALSE	4007.67	667.333	390.667	20.6667	11					1					0
LQQMWHMVDFVSPER	0.531288	2.56144	0.750212	Pav_Hi_Lus_LH_22	Pavia High, Lustrek Medium Low	TRUE	FALSE	FALSE	1102.33	185.333	103	6						0					0
KQMYHNVMEEMWREL	0.526624	3.59119	0.360053	Pav_Hi_Lus_LH_26	Pavia High, Lustrek Medium Low	TRUE	FALSE	FALSE	3190.33	496	297	12						0					0
IQQVYHIVDFVSPER	0.520637	2.04016	0.920981	Pav_Hi_Lus_LH_31	Pavia High, Lustrek Medium Low	TRUE	FALSE	FALSE	1121.67	221	192	17.6667						0					0
TKIWLVMVRTWKENK	0.519542	1.84232	0.167995	Pav_Hi_Lus_LH_32	Pavia High, Lustrek Medium Low	TRUE	FALSE	FALSE	1370.33	614	284.667	29.3333						0					0
VLYLMGGWEGINKIN	0.517152	0.70522	0.0146314	Pav_Hi_Lus_LH_35	Pavia High, Lustrek Medium Low	TRUE	FALSE	FALSE	2672.67	458	314	7						0					0
KQQKLQEMFICGVWI	0.512887	1.89202	0.275373	Pav_Hi_Lus_LH_37	Pavia High, Lustrek Medium Low	TRUE	FALSE	FALSE	3124.33	711.667	599.333	45.3333	11					1					0
KQVYHNVMMEQWRQL	0.510937	3.99325	0.532862	Pav_Hi_Lus_LH_38	Pavia High, Lustrek Medium Low	TRUE	FALSE	FALSE	2286.67	502	258	12.3333						0					0
KQQAHNTMFICGIWI	0.509327	3.98534	0.18657	Pav_Hi_Lus_LH_39	Pavia High, Lustrek Medium Low	TRUE	FALSE	FALSE	2974.33	896	505.333	29.6667	11					1					0
KQVYHNVMEEMWRQL	0.507789	2.82006	0.524674	Pav_Hi_Lus_LH_40	Pavia High, Lustrek Medium Low	TRUE	FALSE	FALSE	2088	454	126	6.33333						0					0
KQVYHNVMVEQWRQL	0.503682	2.27508	1.13453	Pav_Hi_Lus_LH_42	Pavia High, Lustrek Medium Low	TRUE	FALSE	FALSE	2728.33	683.333	289.667	13.6667						0					0
IHCGVWGRTVKHTIA	0.493815	1.43782	0.0525437	Pav_Hi_Lus_LH_45	Pavia High, Lustrek Medium Low	TRUE	FALSE	FALSE	3116.67	974	407	65.6667	3					1					0
KQQKHNEIFICGLWI	0.483974	2.44034	0.381367	Pav_Hi_Lus_LH_47	Pavia High, Lustrek Medium Low	TRUE	FALSE	FALSE	1768.67	487	249	9.66667	11					1					0
KQMYHNVMVEQWREL	0.47849	2.89718	0.778564	Pav_Hi_Lus_LH_49	Pavia High, Lustrek Medium Low	TRUE	FALSE	FALSE	2266.33	550	180.667	13						0					0
KQQALNEMFICGVWI	0.473066	1.6851	0.329386	Pav_Hi_Lus_LH_50	Pavia High, Lustrek Medium Low	TRUE	FALSE	FALSE	3131	560.333	309.333	12.3333	11					1					0
SKIWVVMVRTWKETK	0.567238	1.65143	0.37081	Pav_Hi_Lus_LH_02	Pavia High, Lustrek Medium Low	FALSE	FALSE	FALSE	594.667	99.6667	87.3333	13.3333						0					0
KQMYHNVMMEEWRQL	0.545001	4.3855	0.32359	Pav_Hi_Lus_LH_16	Pavia High, Lustrek Medium Low	FALSE	FALSE	FALSE	550.333	122.667	33.6667	11						0					0
VVCGVWGRTVKHTIA	0.532753	0.879722	0.0726353	Pav_Hi_Lus_LH_21	Pavia High, Lustrek Medium Low	FALSE	FALSE	FALSE	373.667	80	30.3333	11.6667	3					1					0
LIDFVAPERYDNIDG	0.514634	1.72523	1.78121	Pav_Hi_Lus_LH_36	Pavia High, Lustrek Medium Low	FALSE	FALSE	FALSE	466.667	172	62	5						0					0
KQVYHNVMVEDWREL	0.505344	3.65846	1.34817	Pav_Hi_Lus_LH_41	Pavia High, Lustrek Medium Low	FALSE	FALSE	FALSE	649.333	136	51.6667	6.66667						0					0
TKIWVVMVRTWKENK	0.500232	1.97593	0.292312	Pav_Hi_Lus_LH_43	Pavia High, Lustrek Medium Low	FALSE	FALSE	FALSE	567.667	92.6667	50.3333	8.33333						0					0
RYWWEDQAMWTVEQK	0.496511	2.34407	0.0587339	Pav_Hi_Lus_LH_44	Pavia High, Lustrek Medium Low	FALSE	FALSE	FALSE	802	177.333	67	9.33333						0					0
PCFMITGPYPCWSWW	1	328.201	0.021692	Pav_Hi_Pwm_HH_01	Pavia High, PWM High	TRUE	TRUE	TRUE	40202	10115	6186	93.3333	2	11				2					0
DIAHKGDYRYFWHRT	0.993137	322.324	0.0387063	Pav_Hi_Pwm_HH_02	Pavia High, PWM High	TRUE	TRUE	TRUE	28581.7	12939.3	7658.67	141						0					0
PCFMITGPYPCWTWW	1	320.925	0.0293924	Pav_Hi_Pwm_HH_03	Pavia High, PWM High	TRUE	TRUE	TRUE	48875.7	14667	8182.67	100.333	2	11				2					0
DVAHKGDYRYFWHRT	0.996346	302.828	0.0562639	Pav_Hi_Pwm_HH_04	Pavia High, PWM High	TRUE	TRUE	TRUE	32972.7	12307.3	6742	381.667						0					0
DIAHKGDYRYFWHHT	0.98818	283.333	0.0375898	Pav_Hi_Pwm_HH_05	Pavia High, PWM High	TRUE	TRUE	TRUE	19243.3	8104.33	3821.67	25.6667						0					0
DVAHKGDYRYFWHRS	0.995207	257.467	0.061077	Pav_Hi_Pwm_HH_06	Pavia High, PWM High	TRUE	TRUE	TRUE	18555.3	8587.33	5938.67	233						0					0
LNVCSDCGMMFWTGW	1	143.638	0.843241	Pav_Hi_Pwm_HH_07	Pavia High, PWM High	TRUE	TRUE	TRUE	13240.3	3763	1262	24.3333	4	7				2					0
PCSIMTGPYPCWSWW	1	111.335	0.0385702	Pav_Hi_Pwm_HH_09	Pavia High, PWM High	TRUE	TRUE	TRUE	63336.3	16888.7	11188.3	49.3333	2	11				2					0
PCANMTGPYPCWSWW	1	110.71	0.0700746	Pav_Hi_Pwm_HH_10	Pavia High, PWM High	TRUE	TRUE	TRUE	64590.7	22190.7	11231.3	40.6667	2	11				2					0
FKDDMAKKGEWRYWY	0.975884	108.887	0.0125141	Pav_Hi_Pwm_HH_11	Pavia High, PWM High	TRUE	TRUE	TRUE	20296.3	6420.33	2768	26.3333						0					0
PCANMTGPYPCWTWW	1	108.256	0.0949501	Pav_Hi_Pwm_HH_12	Pavia High, PWM High	TRUE	TRUE	TRUE	32771.3	9955	5353	35.3333	2	11				2					0
MNLCSDCGIIFWTGW	0.996271	106.672	0.804141	Pav_Hi_Pwm_HH_13	Pavia High, PWM High	TRUE	TRUE	TRUE	9187.33	1792.33	1297.67	51.6667	4	7				2					0
FKQDVAHKGDYRYFY	1	90.1559	0.00782203	Pav_Hi_Pwm_HH_14	Pavia High, PWM High	TRUE	TRUE	TRUE	19995	10928	5846.67	73						0					0
PCAIVTGPYPCWSWW	1	88.5799	0.155048	Pav_Hi_Pwm_HH_15	Pavia High, PWM High	TRUE	TRUE	TRUE	27963.7	10732	5154	49.3333	2	11				2					0
GDQCTDCGLMWRKRW	0.976996	74.0327	0.456889	Pav_Hi_Pwm_HH_16	Pavia High, PWM High	TRUE	TRUE	TRUE	10589	3539.67	1719.67	34.6667	4	7				2					0
MHEGNYFWWNNARMF	0.995077	64.4416	0.0147129	Pav_Hi_Pwm_HH_17	Pavia High, PWM High	TRUE	TRUE	TRUE	40014.7	11669.3	5982.67	29.3333						0					0
LNTTGAWHCNCHPGW	0.960354	57.5545	0.764073	Pav_Hi_Pwm_HH_18	Pavia High, PWM High	TRUE	TRUE	TRUE	21006.3	10003.3	4194.67	35	9	11				2					0
IKNGNYFWWQDTGMY	0.998515	53.3312	0.00876724	Pav_Hi_Pwm_HH_19	Pavia High, PWM High	TRUE	TRUE	TRUE	14758	4441	2617	22.6667						0					0
HWECAQCGHMWYGRS	0.978915	49.2654	0.0333664	Pav_Hi_Pwm_HH_20	Pavia High, PWM High	TRUE	TRUE	TRUE	28594.7	7836.67	4618.33	26.6667	4	7				2					0
YHCHCHPGWHYTATS	0.769571	48.5095	0.012305	Pav_Hi_Pwm_HH_21	Pavia High, PWM High	TRUE	TRUE	TRUE	32395	11194.7	8403	85	3	5				2					0
HWECAQCGHMWHHRS	0.954171	48.1045	0.0599182	Pav_Hi_Pwm_HH_22	Pavia High, PWM High	TRUE	TRUE	TRUE	20896.3	16121.7	8571.67	40	4	7				2					0
HFKDNMAHKGDYRYF	0.996404	47.5602	0.01374	Pav_Hi_Pwm_HH_23	Pavia High, PWM High	TRUE	TRUE	TRUE	19891.7	7242.33	4489	104.667						0					0
IHNGNYFWWNNTKMF	0.991842	47.2467	0.0223588	Pav_Hi_Pwm_HH_24	Pavia High, PWM High	TRUE	TRUE	TRUE	13949.3	4671	2182.67	33						0					0
YHCHCHPGWHYTTTS	0.779058	45.6702	0.0119898	Pav_Hi_Pwm_HH_26	Pavia High, PWM High	TRUE	TRUE	TRUE	40405.3	14921.7	6404.67	120.333	3	5				2					0
IHQGNYFWWQNARMF	0.996227	45.559	0.0344642	Pav_Hi_Pwm_HH_27	Pavia High, PWM High	TRUE	TRUE	TRUE	12364.7	5017	2450.33	40						0					0
IHNGQFFWWQNARMF	0.982197	44.319	0.0685374	Pav_Hi_Pwm_HH_28	Pavia High, PWM High	TRUE	TRUE	TRUE	28016	11324	6046.67	111.333						0					0
HFKQDMAHKGDYRYF	0.990789	44.1336	0.0457375	Pav_Hi_Pwm_HH_29	Pavia High, PWM High	TRUE	TRUE	TRUE	23628	10061.3	5030.67	59.6667						0					0
TNTSGAWHCNCHPGW	0.941074	44.0111	1.24121	Pav_Hi_Pwm_HH_31	Pavia High, PWM High	TRUE	TRUE	TRUE	25913.7	11697.7	5687.67	50	9	11				2					0
WQMNMCSDCGMMFWT	0.981429	42.9144	0.0025043	Pav_Hi_Pwm_HH_32	Pavia High, PWM High	TRUE	TRUE	TRUE	13263	3212.33	1059.33	14	6	9				2					0
MRGHIPEFWSHTFGH	0.936317	42.1899	0.119949	Pav_Hi_Pwm_HH_33	Pavia High, PWM High	TRUE	TRUE	TRUE	15666.7	6988	3062.67	46						0					0
YHCHCHPGWHWTTTS	0.771463	41.5203	0.0204815	Pav_Hi_Pwm_HH_34	Pavia High, PWM High	TRUE	TRUE	TRUE	50393.7	19918.7	8720.67	198.333	3	5				2					0
IHQGQFFWWDNARMF	0.981052	41.5082	0.083358	Pav_Hi_Pwm_HH_35	Pavia High, PWM High	TRUE	TRUE	TRUE	16628.7	6515	3694	76.3333						0					0
MKTMHNGDYWWWEDA	0.884248	40.7887	0.175298	Pav_Hi_Pwm_HH_36	Pavia High, PWM High	TRUE	TRUE	TRUE	11313.7	3652	1593.67	10.3333						0					0
IHNGNYFWWNNAKMF	0.989965	40.0782	0.029006	Pav_Hi_Pwm_HH_37	Pavia High, PWM High	TRUE	TRUE	TRUE	9212.67	5088	1848.67	51.3333						0					0
YAINMCSDCGMMFWT	0.987787	39.4244	0.00609464	Pav_Hi_Pwm_HH_38	Pavia High, PWM High	TRUE	TRUE	TRUE	10944.3	3845.67	1006	21.6667	6	9				2					0
HFKQDMAKHGDYRYF	0.990496	38.712	0.0731273	Pav_Hi_Pwm_HH_39	Pavia High, PWM High	TRUE	TRUE	TRUE	15192	6617	2844.33	45.6667						0					0
IHNGNYFWWDNAKMF	0.994828	37.8168	0.0275779	Pav_Hi_Pwm_HH_40	Pavia High, PWM High	TRUE	TRUE	TRUE	12724.7	3554	1566	18.6667						0					0
MKSMHNGNYFWWDNT	0.921434	36.8688	0.0814445	Pav_Hi_Pwm_HH_43	Pavia High, PWM High	TRUE	TRUE	TRUE	8270.67	4542.67	1491.67	15						0					0
IHNGNYFWWNNTRIF	0.971758	36.633	0.0240189	Pav_Hi_Pwm_HH_44	Pavia High, PWM High	TRUE	TRUE	TRUE	9985.33	3623.33	2539.67	101						0					0
GDQCTDCGLMWRKKW	0.946681	36.6172	0.721027	Pav_Hi_Pwm_HH_45	Pavia High, PWM High	TRUE	TRUE	TRUE	8898.33	4397.67	1040	51.3333	4	7				2					0
YAMNLCSDCGMMFWT	0.991562	35.2808	0.00604031	Pav_Hi_Pwm_HH_46	Pavia High, PWM High	TRUE	TRUE	TRUE	16946.3	5817.33	1560	14.3333	6	9				2					0
IKNGNFFWWQDTGMY	0.987599	34.3895	0.0147663	Pav_Hi_Pwm_HH_47	Pavia High, PWM High	TRUE	TRUE	TRUE	16616	4514.67	1080	23.3333						0					0
IHEGQFFWWDNARMF	0.990725	34.2208	0.0790625	Pav_Hi_Pwm_HH_49	Pavia High, PWM High	TRUE	TRUE	TRUE	41541	12015.7	3851	13						0					0
YQMNMCSDCGMMFWT	0.978422	46.6537	0.00358626	Pav_Hi_Pwm_HH_25	Pavia High, PWM High	TRUE	TRUE	FALSE	8396.67	2963.33	818.667	10.6667	6	9				2					0
MKTMHNGNYFWWDNT	0.893139	44.0398	0.0737068	Pav_Hi_Pwm_HH_30	Pavia High, PWM High	TRUE	TRUE	FALSE	9226.67	3336.33	313.333	14						0					0
MKTMHQGNYFWWNNT	0.854214	37.0269	0.0569541	Pav_Hi_Pwm_HH_41	Pavia High, PWM High	TRUE	TRUE	FALSE	4736.33	1068	275.333	22.3333						0					0
MKTMHQGNYFWWDNA	0.893313	36.9174	0.051507	Pav_Hi_Pwm_HH_42	Pavia High, PWM High	TRUE	TRUE	FALSE	6969	3041	525	16						0					0
MKTMHEGNYFWWDNT	0.917839	34.2895	0.0941078	Pav_Hi_Pwm_HH_48	Pavia High, PWM High	TRUE	TRUE	FALSE	7852.67	1618.33	364.333	7.33333						0					0
FKNIHAKKGTWRYFY	1	119.735	0.00844408	Pav_Hi_Pwm_HH_08	Pavia High, PWM High	TRUE	FALSE	FALSE	33073.3	6674.33	6255	1236.33						0					0
MKSMHNGDYWWWEDA	0.909477	34.1471	0.1937	Pav_Hi_Pwm_HH_50	Pavia High, PWM High	TRUE	FALSE	FALSE	4303	316	222.667	5.66667						0					0
LWHIVDFVSPERYQN	0.651199	1.45267	0.0616673	Pav_Hi_Pwm_LL_43	Pavia High, PWM Low	TRUE	TRUE	FALSE	8913.33	1817.33	853	18.6667						0					0
RYWWEDQAVWTVEQR	0.706793	2.61097	0.081715	Pav_Hi_Pwm_LL_02	Pavia High, PWM Low	TRUE	FALSE	FALSE	5543.67	176	24.3333	4.66667						0					0
RYWWEDSALWTVEQR	0.842758	2.59724	0.0255624	Pav_Hi_Pwm_LL_04	Pavia High, PWM Low	TRUE	FALSE	FALSE	2302.67	44.6667	23.6667	7						0					0
IKQGEFFWWQNAKIF	0.730688	2.59556	0.118519	Pav_Hi_Pwm_LL_05	Pavia High, PWM Low	TRUE	FALSE	FALSE	2642	218.667	44	20.3333						0					0
EAATLHEAFICGLWI	0.768912	2.46868	0.412073	Pav_Hi_Pwm_LL_14	Pavia High, PWM Low	TRUE	FALSE	FALSE	2411	374	289.667	22.3333	11					1					0
KFWWQDSAIWTVQQR	0.64198	2.42443	0.058917	Pav_Hi_Pwm_LL_16	Pavia High, PWM Low	TRUE	FALSE	FALSE	3553.33	703	580.333	24						0					0
EAQHEKEVYMCGIWI	0.718637	2.38942	0.180772	Pav_Hi_Pwm_LL_17	Pavia High, PWM Low	TRUE	FALSE	FALSE	1147.67	513.667	113.667	11.3333	11					1					0
KAQHEKEVYICGIWV	0.758573	2.3887	0.324448	Pav_Hi_Pwm_LL_18	Pavia High, PWM Low	TRUE	FALSE	FALSE	2464.67	448.667	370.333	32.3333	11					1					0
KQQAHNEMFLCGVWI	0.723778	2.37307	0.34181	Pav_Hi_Pwm_LL_19	Pavia High, PWM Low	TRUE	FALSE	FALSE	1489	129.333	181.667	12.6667	11					1					0
LKAMHEGQFFWFENA	0.789964	2.35249	0.362104	Pav_Hi_Pwm_LL_20	Pavia High, PWM Low	TRUE	FALSE	FALSE	1345.67	136	116	5.33333						0					0
EAATDKETFLCGLWI	0.637986	2.30378	0.875921	Pav_Hi_Pwm_LL_21	Pavia High, PWM Low	TRUE	FALSE	FALSE	2034	317.667	266.667	10	11					1					0
KQQAHNEIFKCGLWI	0.64616	2.29153	0.65485	Pav_Hi_Pwm_LL_22	Pavia High, PWM Low	TRUE	FALSE	FALSE	1131.67	187.333	141.333	10.3333	11					1					0
KQQALESMFLCGLWI	0.812832	2.27841	0.347472	Pav_Hi_Pwm_LL_24	Pavia High, PWM Low	TRUE	FALSE	FALSE	1290.33	365.333	103.333	11	11					1					0
EAATDHEAFICGLWI	0.71054	2.21789	0.695918	Pav_Hi_Pwm_LL_27	Pavia High, PWM Low	TRUE	FALSE	FALSE	2718.67	342	305	15	11					1					0
DKAIKNGEFFWFENT	0.702704	1.87792	1.36596	Pav_Hi_Pwm_LL_35	Pavia High, PWM Low	TRUE	FALSE	FALSE	2169	263.333	118.667	8.33333						0					0
SVPAQHSWNGAYGFK	0.708904	1.85993	0.221114	Pav_Hi_Pwm_LL_36	Pavia High, PWM Low	TRUE	FALSE	FALSE	3897.33	62	145.333	9.66667						0					0
KQQAHEEMFLCGVWI	0.715208	1.84768	0.436418	Pav_Hi_Pwm_LL_38	Pavia High, PWM Low	TRUE	FALSE	FALSE	1863	318.333	203	26	11					1					0
LVCGIWGRTIHRTIA	0.717439	1.79013	0.0165026	Pav_Hi_Pwm_LL_39	Pavia High, PWM Low	TRUE	FALSE	FALSE	2828	622	226.333	152	3					1					0
FRCGVWGRTIKRTIA	0.920915	1.77013	0.00708967	Pav_Hi_Pwm_LL_40	Pavia High, PWM Low	TRUE	FALSE	FALSE	4323.33	1771.33	665.333	276	3					1					0
LYHMMEFVAPERYQN	0.845415	1.5966	0.0203552	Pav_Hi_Pwm_LL_42	Pavia High, PWM Low	TRUE	FALSE	FALSE	2096	334.667	151	6.33333						0					0
SVPTQRAWEGAYGFK	0.743665	1.27429	0.195353	Pav_Hi_Pwm_LL_44	Pavia High, PWM Low	TRUE	FALSE	FALSE	2173.33	658.333	203.667	41						0					0
LYHIVDFVSPERYEN	0.841354	1.19636	0.0535546	Pav_Hi_Pwm_LL_45	Pavia High, PWM Low	TRUE	FALSE	FALSE	1914.33	441	177	4.33333						0					0
VLYLMGGWEGINHVN	0.633105	1.13833	0.00877905	Pav_Hi_Pwm_LL_46	Pavia High, PWM Low	TRUE	FALSE	FALSE	3148.33	479	322.667	6.33333						0					0
NGTWKCVCQPNWSVE	0.679221	1.01843	0.14876	Pav_Hi_Pwm_LL_47	Pavia High, PWM Low	TRUE	FALSE	FALSE	1192.67	247.667	143.667	23	6	8				2					0
LRCGVWGRTVKHTIA	0.768084	0.994747	0.025051	Pav_Hi_Pwm_LL_48	Pavia High, PWM Low	TRUE	FALSE	FALSE	6300	1486.67	1201	408.333	3					1					0
KQQDHEEMFLCGLWI	0.806706	2.6214	0.212279	Pav_Hi_Pwm_LL_01	Pavia High, PWM Low	FALSE	FALSE	FALSE	139.667	2	1	1.33333	11					1					0
KQQDHQELFLCGLWI	0.837027	2.59921	0.227573	Pav_Hi_Pwm_LL_03	Pavia High, PWM Low	FALSE	FALSE	FALSE	134	5.33333	6	3.33333	11					1					0
KQQAHQELFLCGLWI	0.800181	2.58313	0.336895	Pav_Hi_Pwm_LL_06	Pavia High, PWM Low	FALSE	FALSE	FALSE	89.6667	4.33333	5	2.66667	11					1					0
EAASNHEAFMCGLWI	0.721184	2.54898	0.588252	Pav_Hi_Pwm_LL_07	Pavia High, PWM Low	FALSE	FALSE	FALSE	378	17	6.33333	2	11					1					0
RYWWEDSAIYTIEQR	0.807081	2.54553	0.0207536	Pav_Hi_Pwm_LL_08	Pavia High, PWM Low	FALSE	FALSE	FALSE	116.667	39.3333	15	10.3333						0					0
MLYCVGGWEGMSKIG	0.79232	2.53249	0.0169627	Pav_Hi_Pwm_LL_09	Pavia High, PWM Low	FALSE	FALSE	FALSE	48.3333	1.66667	1	7.33333	4					1					0
FHCGIWGRTVKHTIA	0.689037	2.53039	0.0130668	Pav_Hi_Pwm_LL_10	Pavia High, PWM Low	FALSE	FALSE	FALSE	186	23.6667	20.3333	32	3					1					0
KQQKHNEIFKCGLWI	0.647444	2.49594	0.567923	Pav_Hi_Pwm_LL_11	Pavia High, PWM Low	FALSE	FALSE	FALSE	128	1.33333	4	3.33333	11					1					0
KQQALNEMFLCGLWI	0.661226	2.49589	0.312029	Pav_Hi_Pwm_LL_12	Pavia High, PWM Low	FALSE	FALSE	FALSE	106.333	7.66667	2	3	11					1					0
KQQKHKSLFICGVWI	0.745528	2.47105	0.223461	Pav_Hi_Pwm_LL_13	Pavia High, PWM Low	FALSE	FALSE	FALSE	155.667	1.66667	4.66667	2.33333	11					1					0
VVCGVWGRTMHRTIA	0.852019	2.45155	0.0218111	Pav_Hi_Pwm_LL_15	Pavia High, PWM Low	FALSE	FALSE	FALSE	256.333	33.3333	33.3333	20	3					1					0
SKIFMVLVRTWKTTK	0.677309	2.28885	0.448759	Pav_Hi_Pwm_LL_23	Pavia High, PWM Low	FALSE	FALSE	FALSE	31.6667	1	3.33333	3.66667						0					0
LYHNIMIEEWRNLIA	0.655204	2.23788	0.0770515	Pav_Hi_Pwm_LL_25	Pavia High, PWM Low	FALSE	FALSE	FALSE	822.667	128.667	130.667	9						0					0
KQQALESMFKCGLWI	0.824391	2.21832	0.393326	Pav_Hi_Pwm_LL_26	Pavia High, PWM Low	FALSE	FALSE	FALSE	620.667	101.333	77	22	11					1					0
KQQDRETIFKCGVWI	0.672855	2.1028	0.848261	Pav_Hi_Pwm_LL_28	Pavia High, PWM Low	FALSE	FALSE	FALSE	299	35.3333	24.6667	6	11					1					0
KQQAHNSLFKCGVWI	0.833632	2.02874	0.479167	Pav_Hi_Pwm_LL_29	Pavia High, PWM Low	FALSE	FALSE	FALSE	345.333	90.6667	92.6667	10.3333	11					1					0
EAQHEKEVYICGLWI	0.836784	2.00779	0.205868	Pav_Hi_Pwm_LL_30	Pavia High, PWM Low	FALSE	FALSE	FALSE	864.667	169.333	126	28	11					1					0
KQQDHNSLFICGVWI	0.741702	1.9959	0.217354	Pav_Hi_Pwm_LL_31	Pavia High, PWM Low	FALSE	FALSE	FALSE	779.667	94.6667	76.3333	10	11					1					0
FRCGVWGRTVKHSIA	0.906685	1.96807	0.011059	Pav_Hi_Pwm_LL_32	Pavia High, PWM Low	FALSE	FALSE	FALSE	450.333	185	84	117.667	3					1					0
LVCGIWGRTVHHTIA	0.667868	1.94617	0.03488	Pav_Hi_Pwm_LL_33	Pavia High, PWM Low	FALSE	FALSE	FALSE	701.667	101.667	80	10	3					1					0
LRCGVWGRTVHHTIA	0.804045	1.87866	0.0212237	Pav_Hi_Pwm_LL_34	Pavia High, PWM Low	FALSE	FALSE	FALSE	715.667	131	39.6667	33	3					1					0
QAAHEKEVYICGVWI	0.767236	1.85225	0.413093	Pav_Hi_Pwm_LL_37	Pavia High, PWM Low	FALSE	FALSE	FALSE	835	149.667	101.667	9.33333	11					1					0
SRVWVVLVRTWKETK	0.673113	1.70516	0.429792	Pav_Hi_Pwm_LL_41	Pavia High, PWM Low	FALSE	FALSE	FALSE	57	32.3333	3.66667	6.33333						0					0
LLYCVGGWEGMSKIN	0.81564	0.885848	0.0170724	Pav_Hi_Pwm_LL_49	Pavia High, PWM Low	FALSE	FALSE	FALSE	48.6667	22.6667	1	4.66667	4					1					0
LVCGVWGRTIKRTIA	0.70178	0.772931	0.0260668	Pav_Hi_Pwm_LL_50	Pavia High, PWM Low	FALSE	FALSE	FALSE	1355.67	298.667	318.333	135.667	3					1					0
VDQCSNCGRIWYSVA	0.924401	3.34537	0.110122	Pav_Hi_Pwm_HL_34	Pavia High, PWM Medium High	TRUE	TRUE	TRUE	43037.7	11524.7	7358.33	50	4	7				2					0
KQQKLQELFMCGLWI	0.663815	3.20497	0.21092	Pav_Hi_Pwm_HL_46	Pavia High, PWM Medium High	TRUE	TRUE	FALSE	6275.67	1991.33	787.333	39.3333	11					1					0
IHQGEFFWFENAKLF	0.895953	3.66256	0.113779	Pav_Hi_Pwm_HL_04	Pavia High, PWM Medium High	TRUE	FALSE	FALSE	5290.67	411.667	83	8.33333						0					0
KQQAHKEMFICGLWI	0.76237	3.64304	0.149817	Pav_Hi_Pwm_HL_07	Pavia High, PWM Medium High	TRUE	FALSE	FALSE	1693.67	98.6667	30.3333	7.66667	11					1					0
PSHNYVMIRAWRQEI	0.727982	3.57547	0.0341221	Pav_Hi_Pwm_HL_10	Pavia High, PWM Medium High	TRUE	FALSE	FALSE	7539.33	534	127.667	141.667						0					0
KQQAHQEMFLCGLWI	0.810769	3.44917	0.237264	Pav_Hi_Pwm_HL_20	Pavia High, PWM Medium High	TRUE	FALSE	FALSE	3593.33	672.333	390	12.3333	11					1					0
LVCGIWGRTMHHTIA	0.769882	3.42692	0.0179661	Pav_Hi_Pwm_HL_24	Pavia High, PWM Medium High	TRUE	FALSE	FALSE	1298.67	217.333	103	18.6667	3					1					0
KAQHEKEVYICGIWL	0.846491	3.41654	0.507996	Pav_Hi_Pwm_HL_26	Pavia High, PWM Medium High	TRUE	FALSE	FALSE	1957	469	300.667	20.3333	11					1					0
LRCGIWGRTMHRTIA	0.947103	3.3995	0.00562112	Pav_Hi_Pwm_HL_27	Pavia High, PWM Medium High	TRUE	FALSE	FALSE	2861	293	565.667	219.333	3					1					0
IKNGNFFWFENTKIF	0.786395	3.39258	0.0718684	Pav_Hi_Pwm_HL_28	Pavia High, PWM Medium High	TRUE	FALSE	FALSE	2802.33	627	423	49.6667						0					0
RWWWEDSALWTIEQR	0.722873	3.39016	0.0793457	Pav_Hi_Pwm_HL_29	Pavia High, PWM Medium High	TRUE	FALSE	FALSE	2782.33	357.333	242	14						0					0
IKAIHEGNFFWFENA	0.799112	3.38747	0.349844	Pav_Hi_Pwm_HL_30	Pavia High, PWM Medium High	TRUE	FALSE	FALSE	2781	361.333	241	13						0					0
KQQDHNEMFLCGLWI	0.778634	3.3668	0.166261	Pav_Hi_Pwm_HL_31	Pavia High, PWM Medium High	TRUE	FALSE	FALSE	1361.33	248.333	201.333	17.6667	11					1					0
ILYVMGGWNGIDMID	0.636736	3.36254	0.0327623	Pav_Hi_Pwm_HL_32	Pavia High, PWM Medium High	TRUE	FALSE	FALSE	3029.67	390	189	7						0					0
FRCGVWGRTIHRTIA	0.953573	3.34305	0.00600653	Pav_Hi_Pwm_HL_36	Pavia High, PWM Medium High	TRUE	FALSE	FALSE	11956.3	2231.33	2958.33	867	3					1					0
DKAVHEGNFFWFENT	0.849739	3.29594	0.411095	Pav_Hi_Pwm_HL_37	Pavia High, PWM Medium High	TRUE	FALSE	FALSE	2091	227.667	233.333	13.6667						0					0
EAQHEKEVYMCGLWI	0.813705	3.22088	0.154222	Pav_Hi_Pwm_HL_42	Pavia High, PWM Medium High	TRUE	FALSE	FALSE	1281.33	188	61	5.33333	11					1					0
RWWWEDQAVWTVEQR	0.720221	3.21533	0.127112	Pav_Hi_Pwm_HL_44	Pavia High, PWM Medium High	TRUE	FALSE	FALSE	2172	896	311.333	19.6667						0					0
KQQDHNEMFICGLWI	0.697664	3.205	0.126379	Pav_Hi_Pwm_HL_45	Pavia High, PWM Medium High	TRUE	FALSE	FALSE	1120.33	296	177	15	11					1					0
IKAMHEGQFFWFENA	0.779031	3.17132	0.650843	Pav_Hi_Pwm_HL_50	Pavia High, PWM Medium High	TRUE	FALSE	FALSE	1902	386	224.333	8.33333						0					0
KKIYHNVMDELWREL	0.637154	3.68437	0.477594	Pav_Hi_Pwm_HL_01	Pavia High, PWM Medium High	FALSE	FALSE	FALSE	135	24.6667	1	4.33333						0					0
SKLFLVMIRTWKTTK	0.684674	3.67403	0.516162	Pav_Hi_Pwm_HL_02	Pavia High, PWM Medium High	FALSE	FALSE	FALSE	46	4	5	3.66667						0					0
SRIWLVMIRTWKTTK	0.710628	3.66779	0.0981196	Pav_Hi_Pwm_HL_03	Pavia High, PWM Medium High	FALSE	FALSE	FALSE	41	24	5.66667	2						0					0
SRVWMVMVRTWKETK	0.677234	3.64983	0.100264	Pav_Hi_Pwm_HL_05	Pavia High, PWM Medium High	FALSE	FALSE	FALSE	39	9	1	6						0					0
KQQKHNEMFLCGLWI	0.695496	3.64443	0.213457	Pav_Hi_Pwm_HL_06	Pavia High, PWM Medium High	FALSE	FALSE	FALSE	209.333	20.6667	5	7.33333	11					1					0
MKSVKEGQFFWWQNT	0.764147	3.63403	0.436129	Pav_Hi_Pwm_HL_08	Pavia High, PWM Medium High	FALSE	FALSE	FALSE	442	210.667	15.6667	8.66667						0					0
KQQDHNEIFMCGLWI	0.668754	3.61655	0.222525	Pav_Hi_Pwm_HL_09	Pavia High, PWM Medium High	FALSE	FALSE	FALSE	168	39	7.33333	6	11					1					0
IKAVHNGQFFWFENT	0.799087	3.5736	0.585651	Pav_Hi_Pwm_HL_11	Pavia High, PWM Medium High	FALSE	FALSE	FALSE	467.667	45.6667	7	7						0					0
EAATDHEAFMCGLWI	0.794037	3.55792	0.521332	Pav_Hi_Pwm_HL_12	Pavia High, PWM Medium High	FALSE	FALSE	FALSE	783.333	110.333	17.6667	6	11					1					0
KQQKLQTLFLCGLWI	0.716558	3.53973	0.315126	Pav_Hi_Pwm_HL_13	Pavia High, PWM Medium High	FALSE	FALSE	FALSE	293.667	71	20	22.6667	11					1					0
KYWWEDSALWTMEQR	0.633128	3.52324	0.0558338	Pav_Hi_Pwm_HL_14	Pavia High, PWM Medium High	FALSE	FALSE	FALSE	217.333	134.333	23	6.33333						0					0
KQQDHESMFMCGIWI	0.796147	3.48184	0.123578	Pav_Hi_Pwm_HL_15	Pavia High, PWM Medium High	FALSE	FALSE	FALSE	228.667	18.6667	7.33333	2	11					1					0
KQQALESMFMCGLWI	0.792276	3.47935	0.197862	Pav_Hi_Pwm_HL_16	Pavia High, PWM Medium High	FALSE	FALSE	FALSE	144.667	10.6667	2.66667	4.33333	11					1					0
TKIWVVMIRTWKTTK	0.681402	3.47322	0.241098	Pav_Hi_Pwm_HL_17	Pavia High, PWM Medium High	FALSE	FALSE	FALSE	68.6667	7	4.66667	11						0					0
KQQDHQEMFLCGLWI	0.823695	3.47065	0.160273	Pav_Hi_Pwm_HL_18	Pavia High, PWM Medium High	FALSE	FALSE	FALSE	444.667	24.6667	3.33333	6.66667	11					1					0
KQQKHNSLFMCGVWI	0.80659	3.46583	0.209047	Pav_Hi_Pwm_HL_19	Pavia High, PWM Medium High	FALSE	FALSE	FALSE	161.667	27.3333	5.33333	5	11					1					0
KQQKLQTLFKCGLWI	0.770726	3.44638	0.356712	Pav_Hi_Pwm_HL_21	Pavia High, PWM Medium High	FALSE	FALSE	FALSE	910.333	116.333	130.667	21	11					1					0
KQQDHKSIFMCGVWI	0.795239	3.43957	0.215835	Pav_Hi_Pwm_HL_22	Pavia High, PWM Medium High	FALSE	FALSE	FALSE	875	216	181.333	11.3333	11					1					0
KQQKLNTLFLCGLWI	0.678046	3.43382	0.3269	Pav_Hi_Pwm_HL_23	Pavia High, PWM Medium High	FALSE	FALSE	FALSE	476.667	128	100.667	11.6667	11					1					0
ESHKDECAQCGHIYH	0.815932	3.42006	1.2237	Pav_Hi_Pwm_HL_25	Pavia High, PWM Medium High	FALSE	FALSE	FALSE	617.333	180.667	172.667	10	7	10				2					0
SVPTQRSFNGAYGFK	0.800446	3.34783	0.615439	Pav_Hi_Pwm_HL_33	Pavia High, PWM Medium High	FALSE	FALSE	FALSE	405.667	147	65	31.3333						0					0
KQQKLNTLFKCGLWI	0.748647	3.34326	0.370039	Pav_Hi_Pwm_HL_35	Pavia High, PWM Medium High	FALSE	FALSE	FALSE	653	234	206	19.6667	11					1					0
KQQKLQSMFLCGLWI	0.819929	3.28562	0.227519	Pav_Hi_Pwm_HL_38	Pavia High, PWM Medium High	FALSE	FALSE	FALSE	392	107.333	90	11	11					1					0
KQQAHNEMFKCGLWI	0.793636	3.25773	0.278609	Pav_Hi_Pwm_HL_39	Pavia High, PWM Medium High	FALSE	FALSE	FALSE	19.3333	29	24.6667	5.66667	11					1					0
TKIFLVMVRTWKTTK	0.678639	3.25697	0.407538	Pav_Hi_Pwm_HL_40	Pavia High, PWM Medium High	FALSE	FALSE	FALSE	909	250.333	177	61.3333						0					0
KQQAHQSIFMCGIWI	0.668383	3.22256	0.324647	Pav_Hi_Pwm_HL_41	Pavia High, PWM Medium High	FALSE	FALSE	FALSE	211.667	53.6667	126.333	10.6667	11					1					0
KQQDHKSLFICGLWI	0.829353	3.2187	0.125331	Pav_Hi_Pwm_HL_43	Pavia High, PWM Medium High	FALSE	FALSE	FALSE	266.333	163.333	95.3333	11	11					1					0
KQQDHETMFKCGIWI	0.752157	3.19343	0.239626	Pav_Hi_Pwm_HL_47	Pavia High, PWM Medium High	FALSE	FALSE	FALSE	589	151.667	43.3333	6.33333	11					1					0
KDECAQCGHIYHSRS	0.726196	3.19007	0.277185	Pav_Hi_Pwm_HL_48	Pavia High, PWM Medium High	FALSE	FALSE	FALSE	51.3333	14.6667	5.66667	5.66667	4	7				2					0
VKAVKEGNYFWFENA	0.858209	3.18824	0.169417	Pav_Hi_Pwm_HL_49	Pavia High, PWM Medium High	FALSE	FALSE	FALSE	769.667	246	91.6667	8.66667						0					0
NQNGTWRCVCQPNWE	0.809863	2.91314	1.89358	Pav_Hi_Pwm_LH_27	Pavia High, PWM Medium Low	TRUE	TRUE	TRUE	11198.7	2698.67	1322	50.3333	8	10				2					0
IKAIHNGEFFWFENA	0.796322	2.824	0.828101	Pav_Hi_Pwm_LH_35	Pavia High, PWM Medium Low	TRUE	TRUE	TRUE	8454.67	2546	1083.33	25.6667						0					0
KFWWQDSAIYTLEER	0.636397	3.11612	0.07187	Pav_Hi_Pwm_LH_05	Pavia High, PWM Medium Low	TRUE	TRUE	FALSE	3780	1390.67	358	9.66667						0					0
QAQHEKEVYICGIWL	0.856108	3.10644	0.773255	Pav_Hi_Pwm_LH_06	Pavia High, PWM Medium Low	TRUE	TRUE	FALSE	3631	1365.67	587.333	36.3333	11					1					0
IKNGEFFWFENAKLF	0.917534	2.94868	0.121269	Pav_Hi_Pwm_LH_22	Pavia High, PWM Medium Low	TRUE	TRUE	FALSE	4154.33	1058.67	317.333	25						0					0
KQQDHNSLFKCGLWI	0.859671	2.87827	0.233073	Pav_Hi_Pwm_LH_29	Pavia High, PWM Medium Low	TRUE	TRUE	FALSE	3078.33	1000.33	874.667	59.3333	11					1					0
RYWWEDSAIYTLEER	0.850108	2.84551	0.0198467	Pav_Hi_Pwm_LH_32	Pavia High, PWM Medium Low	TRUE	TRUE	FALSE	5160	2013.33	529.667	23						0					0
KQQDHETMFLCGVWI	0.784929	3.1357	0.250808	Pav_Hi_Pwm_LH_02	Pavia High, PWM Medium Low	TRUE	FALSE	FALSE	1089.33	261.333	135.667	15	11					1					0
RYWWEDQALWTIEQR	0.653443	3.11889	0.0895411	Pav_Hi_Pwm_LH_04	Pavia High, PWM Medium Low	TRUE	FALSE	FALSE	4564.67	450.333	314.667	8.66667						0					0
IHCGIWGRTIHRTIA	0.64327	3.06303	0.0157385	Pav_Hi_Pwm_LH_10	Pavia High, PWM Medium Low	TRUE	FALSE	FALSE	7629	1289.67	1294.33	391.667	3					1					0
KQQKHNSLFICGLWI	0.722489	3.04623	0.200939	Pav_Hi_Pwm_LH_12	Pavia High, PWM Medium Low	TRUE	FALSE	FALSE	1042	364.333	242	20	11					1					0
VKAMHEGQFFWFENT	0.758914	3.02861	0.658536	Pav_Hi_Pwm_LH_16	Pavia High, PWM Medium Low	TRUE	FALSE	FALSE	1125.67	312	93.6667	7						0					0
QAQHEKEVYICGLWV	0.853652	2.92766	0.421331	Pav_Hi_Pwm_LH_25	Pavia High, PWM Medium Low	TRUE	FALSE	FALSE	1470.33	424	298	27.6667	11					1					0
VVCGVWGRTMHHTIA	0.737478	2.92554	0.0316973	Pav_Hi_Pwm_LH_26	Pavia High, PWM Medium Low	TRUE	FALSE	FALSE	5741.67	488	223.667	17.3333	3					1					0
LYHNLMVEDWRNLIA	0.665571	2.90629	0.0519583	Pav_Hi_Pwm_LH_28	Pavia High, PWM Medium Low	TRUE	FALSE	FALSE	3209.67	642	290.667	12.6667						0					0
KQQAHNSLFKCGLWI	0.858625	2.86047	0.345036	Pav_Hi_Pwm_LH_31	Pavia High, PWM Medium Low	TRUE	FALSE	FALSE	1083.67	255.667	252	28	11					1					0
EAATDHETFLCGMFI	0.6366	2.82791	0.595118	Pav_Hi_Pwm_LH_34	Pavia High, PWM Medium Low	TRUE	FALSE	FALSE	1154	211.333	250.333	11.3333	11					1					0
ESHKDECAQCGHIYR	0.839069	2.8101	0.782656	Pav_Hi_Pwm_LH_38	Pavia High, PWM Medium Low	TRUE	FALSE	FALSE	1694.67	290	186.333	13.3333	7	10				2					0
QAQHEKATMLCGVWL	0.6575	2.80398	2.37037	Pav_Hi_Pwm_LH_39	Pavia High, PWM Medium Low	TRUE	FALSE	FALSE	1237	331.667	220.333	19.3333	11					1					0
EAASDHEAFMCGLWI	0.831021	2.74171	0.673722	Pav_Hi_Pwm_LH_47	Pavia High, PWM Medium Low	TRUE	FALSE	FALSE	1050.67	6.33333	7.33333	3	11					1					0
RYWWEDQAIWTVEQR	0.644471	2.7319	0.0403364	Pav_Hi_Pwm_LH_48	Pavia High, PWM Medium Low	TRUE	FALSE	FALSE	1982	77	25	5						0					0
MLYIIGGWEGINHVG	0.729876	2.62724	0.0209534	Pav_Hi_Pwm_LH_50	Pavia High, PWM Medium Low	TRUE	FALSE	FALSE	6760.67	250	33	25						0					0
KQQKLNTMFKCGVWI	0.791483	3.16613	0.361917	Pav_Hi_Pwm_LH_01	Pavia High, PWM Medium Low	FALSE	FALSE	FALSE	70.6667	54.3333	1	6.66667	11					1					0
KQQAHKTIFKCGVWI	0.735692	3.13515	0.619567	Pav_Hi_Pwm_LH_03	Pavia High, PWM Medium Low	FALSE	FALSE	FALSE	266.667	75.3333	32	9.66667	11					1					0
KAQHEKEVYMCGVWI	0.774904	3.09427	0.192939	Pav_Hi_Pwm_LH_07	Pavia High, PWM Medium Low	FALSE	FALSE	FALSE	498.333	113.333	53	11.6667	11					1					0
TKIFMVLVRTWKTTK	0.691964	3.08797	0.391703	Pav_Hi_Pwm_LH_08	Pavia High, PWM Medium Low	FALSE	FALSE	FALSE	1	7.33333	1.5	8						0					0
KQQDRETMFLCGVWI	0.789533	3.07039	0.318823	Pav_Hi_Pwm_LH_09	Pavia High, PWM Medium Low	FALSE	FALSE	FALSE	914.333	278	157	14.3333	11					1					0
KQQAHESMFLCGLWI	0.890784	3.05442	0.274086	Pav_Hi_Pwm_LH_11	Pavia High, PWM Medium Low	FALSE	FALSE	FALSE	671.667	186	157.667	12	11					1					0
NGTWKCVCQPNWTME	0.683949	3.04562	0.216538	Pav_Hi_Pwm_LH_13	Pavia High, PWM Medium Low	FALSE	FALSE	FALSE	528.333	72.6667	38.3333	20	6	8				2					0
SRIWLVMVRAWRQNK	0.844144	3.04523	0.0590718	Pav_Hi_Pwm_LH_14	Pavia High, PWM Medium Low	FALSE	FALSE	FALSE	280	8.66667	1	3.33333						0					0
KQQAHETMFKCGVWI	0.767988	3.03412	0.420287	Pav_Hi_Pwm_LH_15	Pavia High, PWM Medium Low	FALSE	FALSE	FALSE	152.667	34.3333	43	6.33333	11					1					0
KQQDHETIFKCGLWI	0.758494	3.02796	0.480504	Pav_Hi_Pwm_LH_17	Pavia High, PWM Medium Low	FALSE	FALSE	FALSE	752.333	216.333	161.333	22	11					1					0
KQQAHETIFKCGLWI	0.735301	3.00922	0.711327	Pav_Hi_Pwm_LH_18	Pavia High, PWM Medium Low	FALSE	FALSE	FALSE	667.333	66.3333	102.667	14.6667	11					1					0
KQQDHEEMFMCGIWI	0.66779	2.96974	0.141689	Pav_Hi_Pwm_LH_19	Pavia High, PWM Medium Low	FALSE	FALSE	FALSE	566	127.667	147.333	30.3333	11					1					0
KQQALEEMFMCGLWI	0.642453	2.96761	0.226859	Pav_Hi_Pwm_LH_20	Pavia High, PWM Medium Low	FALSE	FALSE	FALSE	877	276.333	150	13	11					1					0
KQQAHEEMFMCGIWI	0.641098	2.95136	0.209753	Pav_Hi_Pwm_LH_21	Pavia High, PWM Medium Low	FALSE	FALSE	FALSE	319.667	81.6667	100.333	11.3333	11					1					0
EAATLHEAFMCGIWI	0.646788	2.93792	0.361839	Pav_Hi_Pwm_LH_23	Pavia High, PWM Medium Low	FALSE	FALSE	FALSE	981.333	190	187.333	14	11					1					0
MKQGEFFWFENAKLF	0.867419	2.92943	0.0721969	Pav_Hi_Pwm_LH_24	Pavia High, PWM Medium Low	FALSE	FALSE	FALSE	913	440.667	355.667	19						0					0
SRIWLVMVRTWKTTK	0.72828	2.86682	0.0893716	Pav_Hi_Pwm_LH_30	Pavia High, PWM Medium Low	FALSE	FALSE	FALSE	464.333	120.333	163	32.6667						0					0
KQQKHEEMFLCGLWI	0.7119	2.83756	0.272538	Pav_Hi_Pwm_LH_33	Pavia High, PWM Medium Low	FALSE	FALSE	FALSE	641.667	154.667	149.333	18	11					1					0
KQQDRNSLFKCGLWI	0.869922	2.81833	0.296279	Pav_Hi_Pwm_LH_36	Pavia High, PWM Medium Low	FALSE	FALSE	FALSE	731.667	321	114.333	26.6667	11					1					0
QAQHEKEVYMCGVWI	0.772464	2.81342	0.293686	Pav_Hi_Pwm_LH_37	Pavia High, PWM Medium Low	FALSE	FALSE	FALSE	765.333	184.667	164	12.3333	11					1					0
KQQAHNSLFICGLWI	0.758208	2.79676	0.231695	Pav_Hi_Pwm_LH_40	Pavia High, PWM Medium Low	FALSE	FALSE	FALSE	711.333	238	186	27.6667	11					1					0
RYWWEDSALWTIEER	0.716366	2.79199	0.0689073	Pav_Hi_Pwm_LH_41	Pavia High, PWM Medium Low	FALSE	FALSE	FALSE	509.333	37	7.66667	5						0					0
KQQDHNTIFKCGVWI	0.647175	2.75818	0.52264	Pav_Hi_Pwm_LH_42	Pavia High, PWM Medium Low	FALSE	FALSE	FALSE	36.6667	1.66667	2	1.33333	11					1					0
KQQDREEIFMCGLWI	0.683893	2.7572	0.361166	Pav_Hi_Pwm_LH_43	Pavia High, PWM Medium Low	FALSE	FALSE	FALSE	972	37.3333	7.66667	5.66667	11					1					0
KQQDRNSLFICGLWI	0.797161	2.75556	0.198955	Pav_Hi_Pwm_LH_44	Pavia High, PWM Medium Low	FALSE	FALSE	FALSE	560.667	72.6667	8.66667	8.66667	11					1					0
KDECTECGLMWRKGT	0.764606	2.75006	0.448144	Pav_Hi_Pwm_LH_45	Pavia High, PWM Medium Low	FALSE	FALSE	FALSE	1	3.66667	1.33333	4	4	7				2					0
EQINLCSDCGIIFWT	0.769391	2.74962	0.217267	Pav_Hi_Pwm_LH_46	Pavia High, PWM Medium Low	FALSE	FALSE	FALSE	705.667	38.6667	9.33333	6.33333	6	9				2					0
VKAVKEGNFFWFENT	0.804589	2.70565	0.554108	Pav_Hi_Pwm_LH_49	Pavia High, PWM Medium Low	FALSE	FALSE	FALSE	463.667	28.3333	8.33333	8						0					0
RSFZLYCSFMYFPYC	1	1.22336	0.000953875	Pyt_Hi_Lus_HH_50	Pythia High, Lustrek High	TRUE	TRUE	TRUE	64707.7	22699.3	11999	102.667	7	15				2	4				1
PIHCGWFVTCWYYYA	1	1.39985	0.000513712	Pyt_Hi_Lus_HH_01	Pythia High, Lustrek High	TRUE	TRUE	TRUE	53694.7	12363.3	8055.67	76.3333	4	10				2					0
PYWCNGHWCSCVWYF	1	6.09026	0.000133597	Pyt_Hi_Lus_HH_02	Pythia High, Lustrek High	TRUE	TRUE	TRUE	25026	5475	1389.33	92.3333	4	9	11			3					0
AVTCRWYMTYCPCFF	1	0.658316	0.00743076	Pyt_Hi_Lus_HH_03	Pythia High, Lustrek High	TRUE	TRUE	TRUE	62467.3	13847.3	9163	140.667	4	11	13			3					0
YRDKCNWCIHFRYVY	1	2.11614	0.000481887	Pyt_Hi_Lus_HH_04	Pythia High, Lustrek High	TRUE	TRUE	TRUE	51033.7	11828	5883.33	69.6667	5	8				2					0
QGCWSWKLFCWPYEW	1	2.05547	0.051728	Pyt_Hi_Lus_HH_05	Pythia High, Lustrek High	TRUE	TRUE	TRUE	58107	15818.7	7921.67	38.3333	3	10				2					0
YQCWPCSHPCCCRWY	1	4.24436	9.39954e-05	Pyt_Hi_Lus_HH_07	Pythia High, Lustrek High	TRUE	TRUE	TRUE	60213.7	17259	7546	77	3	6	10	11	12	5					0
TWNYYCPDACCYWSF	1	8.92679	0.00115968	Pyt_Hi_Lus_HH_08	Pythia High, Lustrek High	TRUE	TRUE	TRUE	28027	5209	1523.67	33.3333	6	10	11			3					0
LYYLPYADCHMYCQR	1	5.37057	0.000626837	Pyt_Hi_Lus_HH_09	Pythia High, Lustrek High	TRUE	TRUE	TRUE	64621.3	24767.7	9772	26	9	13				2					0
CGMDLCWHKVSWYCF	1	1.56831	0.00340044	Pyt_Hi_Lus_HH_10	Pythia High, Lustrek High	TRUE	TRUE	TRUE	31122	5634.67	1444.33	89.3333	1	6	14			3					0
THRCMTYCYIWMFMT	1	2.37541	0.00228889	Pyt_Hi_Lus_HH_11	Pythia High, Lustrek High	TRUE	TRUE	TRUE	64205.7	22102.7	9332	390	4	8				2					0
FERPCWFFWTCYARV	1	1.5267	0.0112378	Pyt_Hi_Lus_HH_12	Pythia High, Lustrek High	TRUE	TRUE	TRUE	41838.3	6652	1785	60.3333	5	11				2					0
RNIGCHVFYCPIYCC	1	0.887038	0.0193838	Pyt_Hi_Lus_HH_13	Pythia High, Lustrek High	TRUE	TRUE	TRUE	51117	11964.7	3589.67	35.3333	5	10	14	15		4					0
HAMYNFMCYGQWDMY	1	4.0175	0.00415972	Pyt_Hi_Lus_HH_14	Pythia High, Lustrek High	TRUE	TRUE	TRUE	64709	23933	6501	57.6667	8					1					0
IRVCCNDYFWNWCQF	1	2.20045	0.064888	Pyt_Hi_Lus_HH_15	Pythia High, Lustrek High	TRUE	TRUE	TRUE	60191.7	12561.7	4562.67	79.3333	4	5	13			3					0
ILWEQVCWMFGDCYY	1	1.88855	0.00263921	Pyt_Hi_Lus_HH_17	Pythia High, Lustrek High	TRUE	TRUE	TRUE	55198.3	15992.7	1886.67	28.6667	7	13				2					0
YNWRIDCMCVRLWDY	1	5.74723	0.00219114	Pyt_Hi_Lus_HH_20	Pythia High, Lustrek High	TRUE	TRUE	TRUE	64666.7	20235.3	5156.67	103.333	7	9				2					0
QDCAFFCMYNVWCFM	1	0.872462	0.00861448	Pyt_Hi_Lus_HH_24	Pythia High, Lustrek High	TRUE	TRUE	TRUE	46729.7	12720.3	2224.33	56.6667	3	7	13			3					0
PCVYFMILDGCHCFR	1	3.28987	0.00537242	Pyt_Hi_Lus_HH_25	Pythia High, Lustrek High	TRUE	TRUE	TRUE	40501	9742.67	7098.67	50	2	11	13			3					0
TRWCDVQYCMYLCDR	1	3.25632	0.00272941	Pyt_Hi_Lus_HH_26	Pythia High, Lustrek High	TRUE	TRUE	TRUE	64695	27485.3	16756.7	58	4	9	13			3					0
IIQWMCPCGCFHWLY	1	1.65571	0.0058623	Pyt_Hi_Lus_HH_27	Pythia High, Lustrek High	TRUE	TRUE	TRUE	48007	9651	4727	97.3333	6	8	10			3					0
TCWYTCTSECWCWRA	1	6.96866	0.00250954	Pyt_Hi_Lus_HH_28	Pythia High, Lustrek High	TRUE	TRUE	TRUE	46048	19010.3	13065.7	38.6667	2	6	10	12		4					0
GFRWPKICWFDRTCH	1	4.80552	0.0151863	Pyt_Hi_Lus_HH_29	Pythia High, Lustrek High	TRUE	TRUE	TRUE	64641	36060.3	20976.7	219.333	8	14				2					0
GNFCCFDSCAFDGHW	1	2.09945	0.149112	Pyt_Hi_Lus_HH_30	Pythia High, Lustrek High	TRUE	TRUE	TRUE	62492.7	18653.3	10671.7	47.6667	4	5	9			3					0
NFKHWDKCCEYWFMS	1	2.54517	0.0349017	Pyt_Hi_Lus_HH_31	Pythia High, Lustrek High	TRUE	TRUE	TRUE	50658	10891.3	6657.67	29.6667	8	9				2					0
HVCWNWICEYMNYRL	1	2.84266	0.00636537	Pyt_Hi_Lus_HH_32	Pythia High, Lustrek High	TRUE	TRUE	TRUE	62668.3	22247.7	14479.7	48.3333	3	8				2					0
FMQDHFLMDCHWYWA	1	1.81688	0.0147213	Pyt_Hi_Lus_HH_33	Pythia High, Lustrek High	TRUE	TRUE	TRUE	62503	19368.7	10697.7	44	10					1					0
YTDCNYCESWWPQWP	1	2.42233	0.0764198	Pyt_Hi_Lus_HH_34	Pythia High, Lustrek High	TRUE	TRUE	TRUE	64688	25433.7	15382	53.6667	4	7				2					0
NYWWQRFCCGAQNYF	1	7.5089	0.00279042	Pyt_Hi_Lus_HH_35	Pythia High, Lustrek High	TRUE	TRUE	TRUE	40518	25661.3	15743	112	8	9				2					0
MRNCYGWLLPMCDWV	1	2.82487	0.00118247	Pyt_Hi_Lus_HH_36	Pythia High, Lustrek High	TRUE	TRUE	TRUE	62401	16518.3	8963.33	33.3333	4	12				2					0
ASCWHDMRVWPCCVY	1	0.843952	0.00393448	Pyt_Hi_Lus_HH_37	Pythia High, Lustrek High	TRUE	TRUE	TRUE	64733.7	33190.3	27236.3	50.3333	3	12	13			3					0
DGAWFRHCYMQMYSL	1	0.782785	0.00276733	Pyt_Hi_Lus_HH_38	Pythia High, Lustrek High	TRUE	TRUE	TRUE	60417.3	16961.7	11604.3	34.6667	8					1					0
YCQVWCEPMYPMCWS	1	1.80182	0.00141691	Pyt_Hi_Lus_HH_39	Pythia High, Lustrek High	TRUE	TRUE	TRUE	64349.7	45443.7	25482.3	166	2	6	13			3					0
PPCMLHCRFWYMDPS	1	1.54719	0.0202627	Pyt_Hi_Lus_HH_40	Pythia High, Lustrek High	TRUE	TRUE	TRUE	12995	3247.33	1672.33	17	3	7				2					0
KDQYNCWYNIFPGWM	1	1.75557	0.00394554	Pyt_Hi_Lus_HH_41	Pythia High, Lustrek High	TRUE	TRUE	TRUE	64645	20729.3	17842	38	6					1					0
PWLCMHVFPKFPCLW	1	4.22056	0.0317873	Pyt_Hi_Lus_HH_42	Pythia High, Lustrek High	TRUE	TRUE	TRUE	47495.3	39457.7	36409	106.667	4	13				2					0
DWPVRMCCWNACFHC	1	2.40543	0.0259668	Pyt_Hi_Lus_HH_43	Pythia High, Lustrek High	TRUE	TRUE	TRUE	64463	24035.7	12152.7	29	7	8	12	15		4					0
SFHDLWCGIWPYCHQ	1	1.33245	0.00978874	Pyt_Hi_Lus_HH_44	Pythia High, Lustrek High	TRUE	TRUE	TRUE	56154	16962.3	7938.67	28.6667	7	13				2					0
ACWMSDKMWCYPPEW	1	0.818798	0.210154	Pyt_Hi_Lus_HH_45	Pythia High, Lustrek High	TRUE	TRUE	TRUE	47319.7	8936.33	5593.67	25.3333	2	10				2					0
GCSCYHDHCVYDCEF	1	1.1183	0.00204603	Pyt_Hi_Lus_HH_46	Pythia High, Lustrek High	TRUE	TRUE	TRUE	57194	12373	8154.33	32	2	4	9	13		4					0
YRCHKCWPCKMRPFE	1	6.30833	0.00048616	Pyt_Hi_Lus_HH_47	Pythia High, Lustrek High	TRUE	TRUE	TRUE	31193	8343	5223.33	86.6667	3	6	9			3					0
YHLMCQCSICYQYSH	1	4.46774	0.0168739	Pyt_Hi_Lus_HH_48	Pythia High, Lustrek High	TRUE	TRUE	TRUE	64578	25170.7	16125	330.667	5	7	10			3					0
HQHDNHFGWVWNYQW	1	0.744183	0.0771767	Pyt_Hi_Lus_HH_49	Pythia High, Lustrek High	TRUE	TRUE	TRUE	64640	37949.7	21874.7	162.333						0					0
WWCTCDLYPCCHYPC	1	8.79413	0.00048039	Pyt_Hi_Lus_HH_16	Pythia High, Lustrek High	TRUE	TRUE	FALSE	51214	9500.67	898.667	29.3333	3	5	10	11	15	5					0
LFHCTFWQPGWFWFI	1	3.04999	0.000164388	Pyt_Hi_Lus_HH_19	Pythia High, Lustrek High	TRUE	TRUE	FALSE	12278.7	2800.33	288	86.3333	4					1					0
MWGCFCCQYWCIDFC	1	6.21247	0.000529276	Pyt_Hi_Lus_HH_22	Pythia High, Lustrek High	TRUE	TRUE	FALSE	13505.7	2053	56.6667	16	4	6	7	11	15	5					0
FEICSYCWDFCFDDM	1	1.67494	0.00664421	Pyt_Hi_Lus_HH_23	Pythia High, Lustrek High	TRUE	TRUE	FALSE	12460.3	1322.33	143.333	12.6667	4	7	11			3					0
PNWNSCRFFWYLFFC	1	1.51512	0.00215111	Pyt_Hi_Lus_HH_06	Pythia High, Lustrek High	TRUE	FALSE	FALSE	4191.67	161.667	82.6667	19.6667	6	15				2					0
RWTFYCYLNVWMQFT	1	5.8038	0.00163127	Pyt_Hi_Lus_HH_18	Pythia High, Lustrek High	TRUE	FALSE	FALSE	7452	145.333	39.3333	16.6667	6					1					0
IDFCGYVMRYKGCGM	1	2.41917	0.00321493	Pyt_Hi_Lus_HH_21	Pythia High, Lustrek High	TRUE	FALSE	FALSE	3568	244.333	47	68.6667	4	13				2					0
GZZHRZWVSZWHHYY	0.104349	1.55219	0.0103418	Pyt_Hi_Lus_LL_16	Pythia High, Lustrek Low	TRUE	TRUE	TRUE	48258	25074.7	22253.7	833.667						0	2	3	6	10	4
FZZDLHZFZNCWYEY	0.101043	1.55755	0.0143507	Pyt_Hi_Lus_LL_20	Pythia High, Lustrek Low	TRUE	TRUE	TRUE	63389.3	21938.7	11376.3	90.3333	11					1	2	3	7	9	4
GZWPSWZZZWPHMWY	0.0988357	1.83534	0.0346944	Pyt_Hi_Lus_LL_24	Pythia High, Lustrek Low	TRUE	TRUE	TRUE	38988.7	39869.7	26993	330.667						0	2	7	8	9	4
YDLZZKKZZCFMWFH	0.0987675	2.07952	0.012501	Pyt_Hi_Lus_LL_25	Pythia High, Lustrek Low	TRUE	TRUE	TRUE	64552.3	23876.7	15243	93.3333	10					1	4	5	8	9	4
LVHYCZKTPZWZZYL	0.0981853	3.23712	0.0102819	Pyt_Hi_Lus_LL_26	Pythia High, Lustrek Low	TRUE	TRUE	TRUE	62555.3	57552	41697.7	279.333	5					1	6	10	12	13	4
PYZZLSRZZYPFWAV	0.0960817	2.10837	0.0293424	Pyt_Hi_Lus_LL_31	Pythia High, Lustrek Low	TRUE	TRUE	TRUE	52081.7	25672.3	20074	1061.67						0	3	4	8	9	4
IMYHZVZFFZTHYTZ	0.0924667	7.56705	0.0498329	Pyt_Hi_Lus_LL_38	Pythia High, Lustrek Low	TRUE	TRUE	TRUE	30373	9757.33	5690.33	242.333						0	5	7	10	15	4
ZHHSCGZZYLWDZMH	0.091003	0.97434	0.029129	Pyt_Hi_Lus_LL_42	Pythia High, Lustrek Low	TRUE	FALSE	FALSE	12894.3	91.6667	112.667	6.33333	5					1	1	7	8	13	4
YVCVFPWZPZGYZAY	0.108589	3.53893	0.000506836	Pyt_Hi_Lus_LL_06	Pythia High, Lustrek Low	TRUE	TRUE	TRUE	63796	28921	21385.3	195	3					1	8	10	13		3
TYFZPVMWPZCZGGF	0.108432	3.48498	0.00224192	Pyt_Hi_Lus_LL_07	Pythia High, Lustrek Low	TRUE	TRUE	TRUE	17334.7	6605	2854.33	28.6667	11					1	4	10	12		3
YFCLDRZZEYFZRGW	0.107148	7.37009	0.00501497	Pyt_Hi_Lus_LL_08	Pythia High, Lustrek Low	TRUE	TRUE	TRUE	44113.3	39394.7	23242	134.667	3					1	7	8	12		3
WHGMDZZWWFZGLKW	0.105913	3.22502	0.00697262	Pyt_Hi_Lus_LL_10	Pythia High, Lustrek Low	TRUE	TRUE	TRUE	57910.7	19730.3	13274.3	102						0	6	7	11		3
YYRZTIQGWZHLEZC	0.105743	6.88824	0.0159482	Pyt_Hi_Lus_LL_11	Pythia High, Lustrek Low	TRUE	TRUE	TRUE	17150.7	6615	2333.33	16.3333	15					1	4	10	14		3
FWMKEZYZIYYZYTT	0.105727	6.18655	0.00300589	Pyt_Hi_Lus_LL_12	Pythia High, Lustrek Low	TRUE	TRUE	TRUE	25827.3	4905.67	4372.67	322.667						0	6	8	12		3
FFRDIZFWMZYMYZN	0.105496	4.73304	0.000384268	Pyt_Hi_Lus_LL_13	Pythia High, Lustrek Low	TRUE	TRUE	TRUE	23318	5602	4930.67	79.6667						0	6	10	14		3
HZDNZZLCHCFIHDH	0.10364	0.886029	0.471518	Pyt_Hi_Lus_LL_17	Pythia High, Lustrek Low	TRUE	TRUE	TRUE	26614.3	8708.67	4759.33	45.6667	8	10				2	2	5	6		3
HIQZYHZWYZFKGMW	0.102192	0.893567	0.00929343	Pyt_Hi_Lus_LL_18	Pythia High, Lustrek Low	TRUE	TRUE	TRUE	64590.7	44781.3	28532	650						0	4	7	10		3
TSNZCZNTYRZIHMY	0.101609	0.659175	0.0772158	Pyt_Hi_Lus_LL_19	Pythia High, Lustrek Low	TRUE	TRUE	TRUE	10318.7	6806.67	3175.33	99	5					1	4	6	11		3
MFFVLZZYYCZDMGR	0.0993421	5.97253	0.00148816	Pyt_Hi_Lus_LL_21	Pythia High, Lustrek Low	TRUE	TRUE	TRUE	16596.7	3719.33	2477.33	51	10					1	6	7	11		3
NIMYYZWZWHVWZVN	0.0992394	4.40232	0.00155388	Pyt_Hi_Lus_LL_23	Pythia High, Lustrek Low	TRUE	TRUE	TRUE	12062.3	7735	3550	77.6667						0	6	8	13		3
YZDCSZDZLCHNWVW	0.0974234	2.80518	0.0884638	Pyt_Hi_Lus_LL_27	Pythia High, Lustrek Low	TRUE	TRUE	TRUE	63817	28293.7	10645.7	47	4	10				2	2	6	8		3
MZIYGTZPFZPICYY	0.0968668	5.41798	0.00581687	Pyt_Hi_Lus_LL_29	Pythia High, Lustrek Low	TRUE	TRUE	TRUE	64471	36136.7	20680.7	308.667	13					1	2	7	10		3
RYEHCSZCYZYMGCZ	0.0962619	2.57118	0.0168131	Pyt_Hi_Lus_LL_30	Pythia High, Lustrek Low	TRUE	TRUE	TRUE	34148.7	11120.7	6414.67	43.6667	5	8	14			3	7	10	15		3
DWYWMZZCSWTZFLT	0.0945587	6.50393	0.0103859	Pyt_Hi_Lus_LL_32	Pythia High, Lustrek Low	TRUE	TRUE	TRUE	33922.3	7652	4771	118	8					1	6	7	12		3
VFWHYKZITZYHCZR	0.094343	7.00984	0.00251444	Pyt_Hi_Lus_LL_33	Pythia High, Lustrek Low	TRUE	TRUE	TRUE	55491.7	30022.3	19873	893.333	13					1	7	10	14		3
QRLNWAZVZNYGWZW	0.0942859	0.879714	0.2789	Pyt_Hi_Lus_LL_34	Pythia High, Lustrek Low	TRUE	TRUE	TRUE	27850.3	12505.3	6361.67	72						0	7	9	14		3
YZIHEPZZWCAIWGY	0.0940806	3.20738	0.0137058	Pyt_Hi_Lus_LL_35	Pythia High, Lustrek Low	TRUE	TRUE	TRUE	57996	28537	16707.7	213.667	10					1	2	7	8		3
TMYZTDZRMZCFWCM	0.094011	3.59749	0.0295527	Pyt_Hi_Lus_LL_36	Pythia High, Lustrek Low	TRUE	TRUE	TRUE	15280.3	4149	2253	37.3333	11	14				2	4	7	10		3
PLSCYHWZYZPMIZF	0.0926041	1.08991	0.00381476	Pyt_Hi_Lus_LL_37	Pythia High, Lustrek Low	TRUE	TRUE	TRUE	56859.3	18419.3	10501	221.667	4					1	8	10	14		3
MZSIFAGZYYRDCZN	0.111574	1.16946	0.0165501	Pyt_Hi_Lus_LL_01	Pythia High, Lustrek Low	TRUE	TRUE	FALSE	7975.67	1327	749.667	12	13					1	2	8	14		3
LWZRTCZSMWZATYH	0.109681	3.79474	0.0514027	Pyt_Hi_Lus_LL_02	Pythia High, Lustrek Low	TRUE	TRUE	FALSE	4508.33	2546.33	531	29	6					1	3	7	11		3
ZKWKMWTGZZSWWNL	0.0922482	1.42606	0.132485	Pyt_Hi_Lus_LL_39	Pythia High, Lustrek Low	TRUE	TRUE	FALSE	24955.7	2739	376.333	75.6667						0	1	9	10		3
MYAFWHZZKMAZLDW	0.0912809	6.46244	0.0542884	Pyt_Hi_Lus_LL_40	Pythia High, Lustrek Low	TRUE	TRUE	FALSE	22771	1497.67	143.667	9.33333						0	7	8	12		3
ZMRQCZWGZCIRFWT	0.0912079	1.54109	0.0713496	Pyt_Hi_Lus_LL_41	Pythia High, Lustrek Low	TRUE	TRUE	FALSE	26768	3210	284.667	82.3333	5	10				2	1	6	9		3
ZLKFHZGZNWWLIYP	0.0907139	1.79291	0.0385364	Pyt_Hi_Lus_LL_43	Pythia High, Lustrek Low	TRUE	TRUE	FALSE	52242	3944.33	602.667	193.667						0	1	6	8		3
QRZFCZFYSZDYIFS	0.0903373	1.82097	0.0395144	Pyt_Hi_Lus_LL_44	Pythia High, Lustrek Low	TRUE	TRUE	FALSE	48510	4116	381.333	268.667	5					1	3	6	10		3
ZEYIHZMYAZWAKNY	0.0895557	1.48829	0.0124709	Pyt_Hi_Lus_LL_45	Pythia High, Lustrek Low	TRUE	TRUE	FALSE	35623.7	2759	582.333	12						0	1	6	10		3
ZPCLZTCWRZFWIKA	0.10917	1.15432	0.00896996	Pyt_Hi_Lus_LL_04	Pythia High, Lustrek Low	TRUE	FALSE	FALSE	1059	364	184.667	28	3	7				2	1	5	10		3
WKMFQMZDZCFQZPY	0.0888442	3.92105	0.0069379	Pyt_Hi_Lus_LL_47	Pythia High, Lustrek Low	TRUE	FALSE	FALSE	15025.3	84.3333	113	6.66667	10					1	7	9	13		3
LTZPYZSFKZWCPAY	0.0884343	0.741867	0.0124752	Pyt_Hi_Lus_LL_48	Pythia High, Lustrek Low	TRUE	FALSE	FALSE	27198	594	353.333	22.6667	12					1	3	6	10		3
GZFYWZPAZGAWCHL	0.0884305	5.10382	0.0252117	Pyt_Hi_Lus_LL_49	Pythia High, Lustrek Low	TRUE	FALSE	FALSE	15606	51.3333	136.667	10.3333	13					1	2	6	9		3
ZRVVCAZYZRRMVWF	0.0971329	1.23824	0.0344675	Pyt_Hi_Lus_LL_28	Pythia High, Lustrek Low	FALSE	FALSE	FALSE	11190.3	3673.33	3557.67	1434.67	5					1	1	7	9		3
YCKZYIZSZWAFCLN	0.0892601	1.74948	0.00429048	Pyt_Hi_Lus_LL_46	Pythia High, Lustrek Low	FALSE	FALSE	FALSE	312.333	5.66667	3.33333	1	2	13				2	4	7	9		3
GDYZLMZCAZGWYAK	0.0876819	2.07001	0.0746432	Pyt_Hi_Lus_LL_50	Pythia High, Lustrek Low	FALSE	FALSE	FALSE	337	1	1.33333	1	8					1	4	7	10		3
FQARCZHGYCHTIZI	0.109654	1.60828	0.054132	Pyt_Hi_Lus_LL_03	Pythia High, Lustrek Low	TRUE	TRUE	TRUE	14452	4374	2195.67	47	5	10				2	6	14			2
VPZKYWZCVWTNHLI	0.108639	0.656506	0.0335522	Pyt_Hi_Lus_LL_05	Pythia High, Lustrek Low	TRUE	TRUE	TRUE	58493.7	15327	10367.3	99	8					1	3	7			2
MTACZHHMZFHWDRQ	0.105085	1.66463	0.185807	Pyt_Hi_Lus_LL_14	Pythia High, Lustrek Low	TRUE	TRUE	TRUE	12320.7	8704.33	5169.33	27.6667	4					1	5	9			2
ELPFEZMYKZVKYCH	0.104709	0.652019	0.102347	Pyt_Hi_Lus_LL_15	Pythia High, Lustrek Low	TRUE	TRUE	TRUE	17714	5719.33	2840.67	11.6667	14					1	6	10			2
QYAMTZKZHYVWASR	0.0992656	2.05117	0.400293	Pyt_Hi_Lus_LL_22	Pythia High, Lustrek Low	TRUE	TRUE	FALSE	5781.67	3757	2305.67	243						0	6	8			2
VRCDRZHKWRSZYAK	0.106286	1.6181	0.0352566	Pyt_Hi_Lus_LL_09	Pythia High, Lustrek Low	TRUE	FALSE	FALSE	46825.7	9849.67	8695	1297	3					1	6	12			2
IHMMCYWYZCFYRZS	0.545405	3.04962	0.00216947	Pyt_Hi_Lus_HL_01	Pythia High, Lustrek Medium High	TRUE	TRUE	TRUE	27344	7732	3386	60.3333	5	10				2	9	14			2
FFCZYNYZCSFNRWR	0.54393	6.63429	0.00110109	Pyt_Hi_Lus_HL_03	Pythia High, Lustrek Medium High	TRUE	TRUE	TRUE	63637	25575.3	25974.7	346	3	9				2	4	8			2
ZWRCGYZMCCMTYMY	0.535807	5.59591	0.000273705	Pyt_Hi_Lus_HL_08	Pythia High, Lustrek Medium High	TRUE	TRUE	TRUE	60579	25624.3	16803.3	170.333	4	9	10			3	1	7			2
WNZYWRGCKCVZYPW	0.534316	6.0412	0.0022558	Pyt_Hi_Lus_HL_10	Pythia High, Lustrek Medium High	TRUE	TRUE	TRUE	41772	40773.7	30954.7	553	8	10				2	3	12			2
NZKDYCWFTWKWCFZ	0.532989	0.631422	0.00160069	Pyt_Hi_Lus_HL_11	Pythia High, Lustrek Medium High	TRUE	TRUE	TRUE	30448.3	6303.33	4049.67	48.3333	6	13				2	2	15			2
GCKYZYWWPCHRWZG	0.526377	2.68198	0.000202408	Pyt_Hi_Lus_HL_21	Pythia High, Lustrek Medium High	TRUE	TRUE	TRUE	64584.3	44597.7	27950	188.333	2	10				2	5	14			2
NZFVFWHWGNZWCWD	0.523522	1.60948	0.00490575	Pyt_Hi_Lus_HL_23	Pythia High, Lustrek Medium High	TRUE	TRUE	TRUE	16525.7	2616.33	3242	33.3333	13					1	2	11			2
CZMTQZWWPIFCWYR	0.513682	1.50571	0.000501549	Pyt_Hi_Lus_HL_34	Pythia High, Lustrek Medium High	TRUE	TRUE	TRUE	5712	1948.67	1930	92.6667	1	12				2	2	6			2
MGWCFZSHDWFZWEW	0.506285	5.14596	0.025792	Pyt_Hi_Lus_HL_42	Pythia High, Lustrek Medium High	TRUE	TRUE	TRUE	43089.7	14818.3	11317.7	51.6667	4					1	6	12			2
ZFCEWYCZCHWDCLP	0.505719	2.14018	0.0031997	Pyt_Hi_Lus_HL_43	Pythia High, Lustrek Medium High	TRUE	TRUE	TRUE	13970	3370	1364.33	45	3	7	9	13		4	1	8			2
RMZPSCFWMYFZIYY	0.563422	1.55186	0.000285241	Pyt_Hi_Lus_HL_45	Pythia High, Lustrek Medium High	TRUE	TRUE	FALSE	9899.33	1918	103.333	65.6667	6					1	3	12			2
HFYRFCYSQZPZRYC	0.55692	8.10149	0.002525	Pyt_Hi_Lus_HL_49	Pythia High, Lustrek Medium High	TRUE	TRUE	FALSE	61143.3	36705.3	7999	2762	6	15				2	10	12			2
WLZIVHSWMHIFDGF	0.545102	2.10606	0.00413003	Pyt_Hi_Lus_HL_02	Pythia High, Lustrek Medium High	TRUE	TRUE	TRUE	25221.7	5244.33	4379.33	106.667						0	3				1
LSWHPVCYQTZWPTL	0.541672	2.11062	0.21245	Pyt_Hi_Lus_HL_04	Pythia High, Lustrek Medium High	TRUE	TRUE	TRUE	54534.7	12570.7	7836.67	55.6667	7					1	11				1
VRZLAQMCCMTAWMW	0.540643	1.16607	0.184756	Pyt_Hi_Lus_HL_05	Pythia High, Lustrek Medium High	TRUE	TRUE	TRUE	25883.3	5359	3100.67	42.6667	8	9				2	3				1
EYHGWZWHGMFTKWT	0.537321	1.24424	0.000512284	Pyt_Hi_Lus_HL_07	Pythia High, Lustrek Medium High	TRUE	TRUE	TRUE	63219.3	15539.3	10800.3	88.3333						0	6				1
MDZRDMVCHAWFGHD	0.535577	1.98682	0.196963	Pyt_Hi_Lus_HL_09	Pythia High, Lustrek Medium High	TRUE	TRUE	TRUE	14826.7	4113	1334.33	16.6667	8					1	3				1
WATDVWZGIWLPFCN	0.532796	1.23307	0.0671684	Pyt_Hi_Lus_HL_13	Pythia High, Lustrek Medium High	TRUE	TRUE	TRUE	26386.3	7230	3205.33	26	14					1	7				1
PWPNZAMRHYDPCKW	0.532058	1.98436	0.116965	Pyt_Hi_Lus_HL_14	Pythia High, Lustrek Medium High	TRUE	TRUE	TRUE	35349.3	16046.3	11071	65.6667	13					1	5				1
GZPNRHICWAKHIMY	0.53158	0.766166	0.147546	Pyt_Hi_Lus_HL_15	Pythia High, Lustrek Medium High	TRUE	TRUE	TRUE	53811.3	16740.3	11266.7	263.333	8					1	2				1
YYLWMHZNGHNCHHG	0.529704	8.98785	0.000853021	Pyt_Hi_Lus_HL_16	Pythia High, Lustrek Medium High	TRUE	TRUE	TRUE	47843	35723	22573.3	57.3333	12					1	7				1
AZHIPHCWCFVCHSR	0.528457	0.78569	0.00199151	Pyt_Hi_Lus_HL_17	Pythia High, Lustrek Medium High	TRUE	TRUE	TRUE	61956.3	18664.3	11933.3	101.667	7	9	12			3	2				1
MVYFWNZRWTHWCNQ	0.527979	8.41952	0.0139001	Pyt_Hi_Lus_HL_18	Pythia High, Lustrek Medium High	TRUE	TRUE	TRUE	49421.7	29070	18893	162.333	13					1	7				1
MINHWQEZGMKYLHW	0.52793	2.80902	0.0970621	Pyt_Hi_Lus_HL_19	Pythia High, Lustrek Medium High	TRUE	TRUE	TRUE	54582	16526.7	8685.33	48.3333						0	8				1
TTYHEYYKMLZECMF	0.526477	3.14311	0.0641713	Pyt_Hi_Lus_HL_20	Pythia High, Lustrek Medium High	TRUE	TRUE	TRUE	16075.7	2102.33	1827	8	13					1	11				1
PVEQZRMGWMVRWYV	0.523714	0.407456	0.111655	Pyt_Hi_Lus_HL_22	Pythia High, Lustrek Medium High	TRUE	TRUE	TRUE	30021.3	9734.33	10354.7	249						0	5				1
LWWEMLZFRCWCCIC	0.522517	3.43694	0.00189471	Pyt_Hi_Lus_HL_24	Pythia High, Lustrek Medium High	TRUE	TRUE	TRUE	17235.7	6176.33	5134.33	72.3333	10	12	13	15		4	7				1
ZGFFMDYCNCTWKIA	0.522499	3.3167	0.0451881	Pyt_Hi_Lus_HL_25	Pythia High, Lustrek Medium High	TRUE	TRUE	TRUE	16875.7	5395.33	3084.33	31.6667	8	10				2	1				1
FEMZFQMNFCNRWHH	0.521465	1.57952	0.0299143	Pyt_Hi_Lus_HL_28	Pythia High, Lustrek Medium High	TRUE	TRUE	TRUE	21832.3	8164.67	6255.33	57.3333	10					1	4				1
INCWICMRHWYEZKS	0.517365	3.21226	0.00795958	Pyt_Hi_Lus_HL_30	Pythia High, Lustrek Medium High	TRUE	TRUE	TRUE	16541	4742.33	3976.67	60.6667	3	6				2	13				1
TVWVMFZWRACCITY	0.508538	2.02031	0.00132619	Pyt_Hi_Lus_HL_37	Pythia High, Lustrek Medium High	TRUE	TRUE	TRUE	6983.67	2409.33	1505.67	108	11	12				2	7				1
NQMFYECMZAYHYEF	0.508048	2.02234	0.0186931	Pyt_Hi_Lus_HL_38	Pythia High, Lustrek Medium High	TRUE	TRUE	TRUE	63038.3	20784.3	14277	164.333	7					1	9				1
AGSWAHRZIMYWDFA	0.507714	0.787333	0.0158989	Pyt_Hi_Lus_HL_39	Pythia High, Lustrek Medium High	TRUE	TRUE	TRUE	19950.7	7157	6152.67	41						0	8				1
VEWMQFAZRWPGYKC	0.507258	1.97233	0.0456598	Pyt_Hi_Lus_HL_40	Pythia High, Lustrek Medium High	TRUE	TRUE	TRUE	31326	10245	4846.67	32.6667	15					1	8				1
ZFLFDCFDVHNNNVW	0.503663	5.10199	0.197411	Pyt_Hi_Lus_HL_44	Pythia High, Lustrek Medium High	TRUE	TRUE	TRUE	17555.7	6402	2549.33	46	6					1	1				1
PFMCDVCNHHCMZYH	0.556936	3.56135	0.008452	Pyt_Hi_Lus_HL_48	Pythia High, Lustrek Medium High	TRUE	TRUE	TRUE	48574.3	15319	2647	16.3333	4	7	11			3	13				1
ZQTCQMCDYYMMLHP	0.522011	0.953193	0.0323772	Pyt_Hi_Lus_HL_26	Pythia High, Lustrek Medium High	TRUE	TRUE	FALSE	6020	1473	243.667	6.66667	4	7				2	1				1
VHHFMGCRWHIZCFT	0.556845	2.69039	0.00223343	Pyt_Hi_Lus_HL_50	Pythia High, Lustrek Medium High	TRUE	TRUE	FALSE	32521.7	8326.67	329.333	92.6667	7	13				2	12				1
RFWEYIZMYQCMIMP	0.537832	3.08425	0.00177323	Pyt_Hi_Lus_HL_06	Pythia High, Lustrek Medium High	TRUE	FALSE	FALSE	4529.67	535	438	9.33333	11					1	7				1
KFSZTPMWVCVRLMH	0.532802	1.33906	0.049915	Pyt_Hi_Lus_HL_12	Pythia High, Lustrek Medium High	TRUE	FALSE	FALSE	1677.33	143.667	232.667	21.3333	10					1	4				1
HIGMFHCWWQZGNRD	0.522	1.53938	0.0307557	Pyt_Hi_Lus_HL_27	Pythia High, Lustrek Medium High	TRUE	FALSE	FALSE	5104.33	883	523	16	7					1	11				1
HRRAWWCHMCZYAKQ	0.521407	1.51245	0.0181315	Pyt_Hi_Lus_HL_29	Pythia High, Lustrek Medium High	TRUE	FALSE	FALSE	30962	11601.3	9475	1514.33	7	10				2	11				1
MMWWYCVMNGAZQYK	0.51626	8.51903	0.000822951	Pyt_Hi_Lus_HL_31	Pythia High, Lustrek Medium High	TRUE	FALSE	FALSE	2833	483.667	360.667	15	6					1	12				1
KIIYKWZTCIFRCFI	0.515756	2.81021	0.00247596	Pyt_Hi_Lus_HL_32	Pythia High, Lustrek Medium High	TRUE	FALSE	FALSE	2269.67	726.333	634	57.6667	9	13				2	7				1
DMKCQAMWRCZWSMA	0.515461	1.08721	0.03931	Pyt_Hi_Lus_HL_33	Pythia High, Lustrek Medium High	TRUE	FALSE	FALSE	2494.33	811.667	210.667	35	4	10				2	11				1
RECMEFWKZYHYCMA	0.512991	1.76344	0.00478895	Pyt_Hi_Lus_HL_35	Pythia High, Lustrek Medium High	TRUE	FALSE	FALSE	4814.67	720	684.333	11	3	13				2	9				1
AFRICYAMVZGKTWV	0.507093	1.63637	0.0325711	Pyt_Hi_Lus_HL_41	Pythia High, Lustrek Medium High	TRUE	FALSE	FALSE	2142.67	523.667	483.667	59.6667	5					1	10				1
WECYVRFMDCGCANZ	0.562083	6.78323	0.00583496	Pyt_Hi_Lus_HL_46	Pythia High, Lustrek Medium High	TRUE	FALSE	FALSE	3176.33	121	31	9.33333	3	10	12			3	15				1
EVCWYZTVCLCEYMF	0.559569	1.58814	0.0044612	Pyt_Hi_Lus_HL_47	Pythia High, Lustrek Medium High	TRUE	FALSE	FALSE	10910.3	677.667	36.6667	19	3	9	11			3	6				1
RKCRZTRVWAFCLTN	0.51015	1.97632	0.146235	Pyt_Hi_Lus_HL_36	Pythia High, Lustrek Medium High	FALSE	FALSE	FALSE	191	127.333	60.6667	15	3	12				2	5				1
CIANYYZHYFMZYRG	0.492316	0.992338	0.000515281	Pyt_Hi_Lus_LH_06	Pythia High, Lustrek Medium Low	TRUE	TRUE	TRUE	47005.7	14940	4149.33	330	1					1	7	12			2
DYYZMYIZYDCAWHC	0.464365	5.28144	0.000798458	Pyt_Hi_Lus_LH_23	Pythia High, Lustrek Medium Low	TRUE	TRUE	TRUE	52592.3	13980.7	5593	22.3333	11	15				2	4	8			2
WQAZWFWHVYHEDZW	0.461191	1.21774	0.0124079	Pyt_Hi_Lus_LH_25	Pythia High, Lustrek Medium Low	TRUE	TRUE	TRUE	51170	25845.3	14966	38						0	4	14			2
CRZCYICFKMYEZAW	0.455961	1.37093	0.00278813	Pyt_Hi_Lus_LH_30	Pythia High, Lustrek Medium Low	TRUE	TRUE	TRUE	49473	13942.3	11440	127.667	1	4	7			3	3	13			2
CCHLWPYCWDZPZQW	0.455484	1.31551	0.0122247	Pyt_Hi_Lus_LH_31	Pythia High, Lustrek Medium Low	TRUE	TRUE	TRUE	44866.7	11575	6656.67	28.3333	1	2	8			3	11	13			2
SHTVZYFCDWCZPWP	0.450662	0.80945	0.0681765	Pyt_Hi_Lus_LH_33	Pythia High, Lustrek Medium Low	TRUE	TRUE	TRUE	55630.3	22108.3	10716.3	44	8	11				2	5	12			2
CCZCMFZFIHCYGWM	0.448425	1.26563	0.00055738	Pyt_Hi_Lus_LH_35	Pythia High, Lustrek Medium Low	TRUE	TRUE	TRUE	63345	19992	14488.3	158.333	1	2	4	11		4	3	7			2
TRCNZYFPWDWZRYI	0.446806	1.55776	0.00194392	Pyt_Hi_Lus_LH_36	Pythia High, Lustrek Medium Low	TRUE	TRUE	TRUE	62390.7	52926.7	43027.3	491.667	3					1	5	12			2
FCZZHDCCYIGFCCH	0.446351	2.02891	0.00684723	Pyt_Hi_Lus_LH_37	Pythia High, Lustrek Medium Low	TRUE	TRUE	TRUE	15014	6351.33	3056.67	41.3333	2	7	8	13	14	5	3	4			2
LZFTCYWCDKZNCYP	0.444866	1.46864	0.00585832	Pyt_Hi_Lus_LH_39	Pythia High, Lustrek Medium Low	TRUE	TRUE	TRUE	59549.7	14878.3	10391.7	26.6667	5	8	13			3	2	11			2
VNZGWKGWIYZFFTW	0.440745	0.806034	0.0145113	Pyt_Hi_Lus_LH_43	Pythia High, Lustrek Medium Low	TRUE	TRUE	TRUE	4687.33	1078.33	1271.33	90						0	3	11			2
ZICWWWWMHHZWTEH	0.435329	2.72293	0.00228629	Pyt_Hi_Lus_LH_49	Pythia High, Lustrek Medium Low	TRUE	TRUE	TRUE	60820.7	28799.7	13026	81	3					1	1	11			2
GIZGWCRHDWWZFKY	0.492379	0.881976	0.00377464	Pyt_Hi_Lus_LH_05	Pythia High, Lustrek Medium Low	TRUE	TRUE	FALSE	16569	2584	196	67.6667	6					1	3	12			2
CSYRWCCAFCZZPVF	0.451732	1.95082	0.0126348	Pyt_Hi_Lus_LH_32	Pythia High, Lustrek Medium Low	TRUE	TRUE	FALSE	11486.3	1789	505.667	17.3333	1	6	7	10		4	11	12			2
CGYRZZHVYYLECYL	0.46952	2.97773	0.0026407	Pyt_Hi_Lus_LH_20	Pythia High, Lustrek Medium Low	FALSE	TRUE	TRUE	123	1614.67	2752	56	1	13				2	5	6			2
ZRPZDCWCCGCWKPP	0.484568	1.06178	0.0557183	Pyt_Hi_Lus_LH_10	Pythia High, Lustrek Medium Low	FALSE	FALSE	FALSE	115.667	9	10.6667	10.6667	6	8	9	11		4	1	4			2
FWNZKDVHCWCHCQK	0.492055	5.36241	0.0613963	Pyt_Hi_Lus_LH_07	Pythia High, Lustrek Medium Low	TRUE	TRUE	TRUE	56008.3	13165.3	1682.33	144	9	11	13			3	4				1
LWCKNQCYKFAZHAH	0.480204	4.06015	0.0204944	Pyt_Hi_Lus_LH_14	Pythia High, Lustrek Medium Low	TRUE	TRUE	TRUE	59099.7	11227.3	2569.33	181.333	3	7				2	12				1
EWCWYZHDGFNMVCP	0.470534	4.56244	0.00230789	Pyt_Hi_Lus_LH_19	Pythia High, Lustrek Medium Low	TRUE	TRUE	TRUE	19081.7	3163.67	1863.67	15	3	14				2	6				1
TMWGQWWCZINYKMT	0.467367	2.52986	0.014097	Pyt_Hi_Lus_LH_21	Pythia High, Lustrek Medium Low	TRUE	TRUE	TRUE	16836	4263.33	4009	18.3333	8					1	9				1
AIAMCYCZWVMYDDA	0.46621	0.797457	0.115008	Pyt_Hi_Lus_LH_22	Pythia High, Lustrek Medium Low	TRUE	TRUE	TRUE	14239.3	2935	1688.67	26	5	7				2	8				1
YPNHCVHHWHZVMYD	0.463958	2.37734	0.00533539	Pyt_Hi_Lus_LH_24	Pythia High, Lustrek Medium Low	TRUE	TRUE	TRUE	12530.3	7891	2083.67	14.6667	5					1	11				1
VYAPMHKWFWHSZTS	0.458417	1.67421	0.02452	Pyt_Hi_Lus_LH_27	Pythia High, Lustrek Medium Low	TRUE	TRUE	TRUE	28677.7	3862.67	1429	29.3333						0	13				1
HPVFZCHFVECVMRF	0.456266	1.66569	0.0291162	Pyt_Hi_Lus_LH_28	Pythia High, Lustrek Medium Low	TRUE	TRUE	TRUE	45310.7	7888.33	6544.33	46	6	11				2	5				1
FAMFSVMWQHPZPWD	0.456097	4.23561	0.0872274	Pyt_Hi_Lus_LH_29	Pythia High, Lustrek Medium Low	TRUE	TRUE	TRUE	27409.3	6564.33	3416.67	18.3333						0	12				1
TWAKHVVPCZCRFYN	0.449476	1.98241	0.0342517	Pyt_Hi_Lus_LH_34	Pythia High, Lustrek Medium Low	TRUE	TRUE	TRUE	54865	51633.7	38844	1007.33	9	11				2	10				1
CFFWGNQYTZCHCTG	0.445718	3.96794	0.0049192	Pyt_Hi_Lus_LH_38	Pythia High, Lustrek Medium Low	TRUE	TRUE	TRUE	50624	13080	9066.67	40.3333	1	11	13			3	10				1
CHYMCCVHMZRWHMQ	0.443145	3.5966	0.0145091	Pyt_Hi_Lus_LH_41	Pythia High, Lustrek Medium Low	TRUE	TRUE	TRUE	16002.7	7378.33	3365.33	61	1	5	6			3	10				1
KMMSCZWPNMDCWEY	0.440112	1.23567	0.0233782	Pyt_Hi_Lus_LH_44	Pythia High, Lustrek Medium Low	TRUE	TRUE	TRUE	41440	6519	4295.67	17.6667	5	12				2	6				1
LCYKWHEZFMPMLHF	0.438283	2.30978	0.00489464	Pyt_Hi_Lus_LH_47	Pythia High, Lustrek Medium Low	TRUE	TRUE	TRUE	64624	41352	18468	169.667	2					1	8				1
MPCICRQZQCNYMMY	0.436405	1.87172	0.0298498	Pyt_Hi_Lus_LH_48	Pythia High, Lustrek Medium Low	TRUE	TRUE	TRUE	16853	10754	5980.33	29.3333	3	5	10			3	8				1
NLWCZHLNWICKFVK	0.433415	3.34512	0.0264659	Pyt_Hi_Lus_LH_50	Pythia High, Lustrek Medium Low	TRUE	TRUE	TRUE	14708.7	4133	2900	250.333	4	11				2	5				1
RHWCDZPYNDYRSWT	0.481541	4.15301	0.00527029	Pyt_Hi_Lus_LH_13	Pythia High, Lustrek Medium Low	TRUE	TRUE	FALSE	50386.7	9528	230	39	4					1	6				1
LLGCMMHCWCFLPZE	0.476564	1.43346	0.0158888	Pyt_Hi_Lus_LH_18	Pythia High, Lustrek Medium Low	TRUE	TRUE	FALSE	24923.3	3007.33	898	108	4	8	10			3	14				1
DYEIEGWWACKHZDY	0.459883	1.35648	0.00406289	Pyt_Hi_Lus_LH_26	Pythia High, Lustrek Medium Low	TRUE	TRUE	FALSE	8642.33	2388.67	803	9	10					1	13				1
FYVHCDYKEMDZDEF	0.439772	6.88227	0.134467	Pyt_Hi_Lus_LH_45	Pythia High, Lustrek Medium Low	TRUE	TRUE	FALSE	10835.3	2417	915	20.6667	5					1	12				1
RAYGZEAFECRWLDM	0.500501	2.01592	0.248451	Pyt_Hi_Lus_LH_01	Pythia High, Lustrek Medium Low	TRUE	FALSE	FALSE	6374.67	196.333	40	10	10					1	5				1
EWCMYCCIZHMRGMA	0.498898	4.16829	0.00395559	Pyt_Hi_Lus_LH_02	Pythia High, Lustrek Medium Low	TRUE	FALSE	FALSE	3717.67	54	19.6667	8	3	6	7			3	9				1
GSIZCHHCKCWKHDR	0.496737	0.667701	0.186687	Pyt_Hi_Lus_LH_03	Pythia High, Lustrek Medium Low	TRUE	FALSE	FALSE	7232.33	849	94.3333	120	5	8	10			3	4				1
KSZHTIACNCHSCRY	0.491902	0.88847	0.150065	Pyt_Hi_Lus_LH_08	Pythia High, Lustrek Medium Low	TRUE	FALSE	FALSE	19879	1533.67	296.333	250.667	8	10	13			3	3				1
LCICWAYZHHVCPNH	0.488181	1.43315	0.0112635	Pyt_Hi_Lus_LH_09	Pythia High, Lustrek Medium Low	TRUE	FALSE	FALSE	16362	100.5	238.667	29	2	4	12			3	8				1
WEWKHYGIVRZKLCC	0.483206	2.37244	0.00658108	Pyt_Hi_Lus_LH_11	Pythia High, Lustrek Medium Low	TRUE	FALSE	FALSE	2108.33	53.3333	45.6667	35.6667	14	15				2	11				1
VFCYPZMRIMRHRDE	0.478715	11.6515	0.00152433	Pyt_Hi_Lus_LH_15	Pythia High, Lustrek Medium Low	TRUE	FALSE	FALSE	9095.67	301.333	131.667	89.6667	3					1	6				1
PHLMLYNWZGWCDMS	0.477279	1.9196	0.0116938	Pyt_Hi_Lus_LH_16	Pythia High, Lustrek Medium Low	TRUE	FALSE	FALSE	8313.33	54.3333	22.3333	2.33333	12					1	9				1
VAGYZACMEGYHLMH	0.477274	2.59112	0.0772127	Pyt_Hi_Lus_LH_17	Pythia High, Lustrek Medium Low	TRUE	FALSE	FALSE	12059.3	109.667	53.6667	13.3333	7					1	5				1
PFVHMCAWYKCZPDE	0.44336	3.1368	0.00310225	Pyt_Hi_Lus_LH_40	Pythia High, Lustrek Medium Low	TRUE	FALSE	FALSE	1390	97.6667	93.6667	9.33333	6	11				2	12				1
TZWYRRCKNNPLWKT	0.442191	6.43337	0.0543985	Pyt_Hi_Lus_LH_42	Pythia High, Lustrek Medium Low	TRUE	FALSE	FALSE	43923.7	8378.33	8045.33	1399	7					1	2				1
KWZCDHYYKHHCPQS	0.438319	3.35223	0.026818	Pyt_Hi_Lus_LH_46	Pythia High, Lustrek Medium Low	TRUE	FALSE	FALSE	2707.67	561	221	13.6667	4	12				2	3				1
KWIICSMFZACIYRS	0.495687	2.17242	0.051037	Pyt_Hi_Lus_LH_04	Pythia High, Lustrek Medium Low	FALSE	FALSE	FALSE	348.333	13	3	6	5	11				2	9				1
HHCGAYHALEZFFFE	0.481642	1.90745	0.0190045	Pyt_Hi_Lus_LH_12	Pythia High, Lustrek Medium Low	FALSE	FALSE	FALSE	240.667	10	3	2.66667	3					1	11				1
NWYCDZRYZZYIMCC	0.107304	9.73223	0.00267604	Pyt_Hi_Pwm_HH_29	Pythia High, PWM High	TRUE	TRUE	TRUE	38707.7	19595.7	12336.7	68	4	14	15			3	6	9	10		3
HWWRGFZZYWGZWRI	0.121579	8.9858	0.00131589	Pyt_Hi_Pwm_HH_40	Pythia High, PWM High	TRUE	TRUE	TRUE	56255.7	15286.7	12771	1143.33						0	7	8	12		3
MWWNIHFGWWZZZVT	0.142348	8.48641	0.0162412	Pyt_Hi_Pwm_HH_45	Pythia High, PWM High	TRUE	TRUE	TRUE	46682.7	10028.7	6886.67	40.3333						0	11	12	13		3
YFMYZMMMHZKHZWD	0.139163	19.2142	0.000666076	Pyt_Hi_Pwm_HH_03	Pythia High, PWM High	TRUE	FALSE	FALSE	12840	126	147.333	8.33333						0	5	10	13		3
YYZYCZIMACAZEVW	0.117204	15.9255	0.0203059	Pyt_Hi_Pwm_HH_04	Pythia High, PWM High	TRUE	FALSE	FALSE	7664.33	91	29.6667	5	5	10				2	3	6	12		3
KYWYZHWHHNPZLPC	0.305742	13.0195	0.00108582	Pyt_Hi_Pwm_HH_07	Pythia High, PWM High	TRUE	TRUE	TRUE	39771.7	2013	1942	51.3333	15					1	5	12			2
VFCYHZSYCZGHHYY	0.457243	11.6515	0.000146457	Pyt_Hi_Pwm_HH_12	Pythia High, PWM High	TRUE	TRUE	TRUE	53426.7	1992	1066.33	75.3333	3	9				2	6	10			2
TFCYIZYKGZVWQLW	0.236907	11.0441	0.0627334	Pyt_Hi_Pwm_HH_16	Pythia High, PWM High	TRUE	TRUE	TRUE	10220.7	3785	1513	82.3333	3					1	6	10			2
WWRCWGGZCHYZNVM	0.265875	10.9241	0.000167574	Pyt_Hi_Pwm_HH_17	Pythia High, PWM High	TRUE	TRUE	TRUE	40303.7	11727.3	5979.33	41.3333	4	9				2	8	12			2
WMYCZIWYNPFZTHL	0.345199	10.2337	0.000364217	Pyt_Hi_Pwm_HH_21	Pythia High, PWM High	TRUE	TRUE	TRUE	62271.3	26578.7	11765	79	4					1	5	12			2
MYFWIZAGCKWPYZV	0.258267	9.78667	0.000922383	Pyt_Hi_Pwm_HH_26	Pythia High, PWM High	TRUE	TRUE	TRUE	57038	18710.3	14978.3	157.667	9					1	6	14			2
FWWPMNHNCZZGWFL	0.263964	9.7644	0.00218271	Pyt_Hi_Pwm_HH_27	Pythia High, PWM High	TRUE	TRUE	TRUE	45211.7	11460.3	6585.33	43.6667	9					1	10	11			2
ZWYCTZYCLAYNWGF	0.514703	9.75402	0.00603475	Pyt_Hi_Pwm_HH_28	Pythia High, PWM High	TRUE	TRUE	TRUE	38400.3	7999	5800	97.6667	4	8				2	1	6			2
FKWYEGZVVZFWWCV	0.192008	9.63068	0.0160034	Pyt_Hi_Pwm_HH_30	Pythia High, PWM High	TRUE	TRUE	TRUE	26634	5215.67	3844.67	49.6667	14					1	7	10			2
WFCRMPZIQCCHFZA	0.140504	9.51753	0.00522365	Pyt_Hi_Pwm_HH_34	Pythia High, PWM High	TRUE	TRUE	TRUE	22859.7	4824.33	1972	34	3	10	11			3	7	14			2
TWCFHGCNZRVTZSW	0.144604	9.0857	0.0810411	Pyt_Hi_Pwm_HH_37	Pythia High, PWM High	TRUE	TRUE	TRUE	50281.3	14052.7	11447	95.3333	3	7				2	9	13			2
MVCYCDNFCZGYLZD	0.214523	9.00171	0.0132209	Pyt_Hi_Pwm_HH_39	Pythia High, PWM High	TRUE	TRUE	TRUE	22343	5091.33	2600.33	25	3	5	9			3	10	14			2
RLWYNPZTCDFWZVW	0.370461	8.8816	0.0511764	Pyt_Hi_Pwm_HH_41	Pythia High, PWM High	TRUE	TRUE	TRUE	64658.3	41881.7	24196	95.6667	9					1	7	13			2
YZMYMZDLYDFRCRA	0.295592	8.87581	0.000411715	Pyt_Hi_Pwm_HH_42	Pythia High, PWM High	TRUE	TRUE	TRUE	25952.3	8398	5099.33	21.3333	13					1	2	6			2
YYWLCIRPMZVGMHZ	0.209502	9.92682	0.00129867	Pyt_Hi_Pwm_HH_23	Pythia High, PWM High	TRUE	TRUE	FALSE	8711	1691.67	567.333	53	5					1	10	15			2
GFCYIEQZQYAHWTH	0.473312	11.5235	0.0698066	Pyt_Hi_Pwm_HH_14	Pythia High, PWM High	TRUE	TRUE	TRUE	58212	18561.7	13116.7	39.3333	3					1	8				1
IYYHVCTZVPWHRMF	0.749106	11.4332	0.0204276	Pyt_Hi_Pwm_HH_15	Pythia High, PWM High	TRUE	TRUE	TRUE	48384.7	59032.3	34199	805.333	6					1	8				1
MWYPIZNSWWCECDW	0.697293	10.5736	0.14089	Pyt_Hi_Pwm_HH_18	Pythia High, PWM High	TRUE	TRUE	TRUE	38719.3	10191.3	6069.33	28.3333	11	13				2	6				1
MWYNWWGYKCRZWHQ	0.722189	10.064	0.000824914	Pyt_Hi_Pwm_HH_22	Pythia High, PWM High	TRUE	TRUE	TRUE	64629.3	61775	56410.3	2088.33	10					1	12				1
WNCYFWZFRNCWWDH	0.867194	9.8844	0.000657399	Pyt_Hi_Pwm_HH_24	Pythia High, PWM High	TRUE	TRUE	TRUE	45228.7	23940.7	11047.7	78.6667	3	11				2	7				1
MWRCTHCWTZKAWYG	0.738827	9.57099	0.00151243	Pyt_Hi_Pwm_HH_32	Pythia High, PWM High	TRUE	TRUE	TRUE	63949.3	42002	33963	252.333	4	7				2	10				1
YYWIZKEHMAMHFVR	0.577524	9.41105	0.0015198	Pyt_Hi_Pwm_HH_35	Pythia High, PWM High	TRUE	TRUE	TRUE	15520.3	6305.67	2628	113						0	5				1
LWCFDTPCWMCZHHI	0.63479	9.1559	0.00575911	Pyt_Hi_Pwm_HH_36	Pythia High, PWM High	TRUE	TRUE	TRUE	58493.3	21869	12137	39	3	8	11			3	12				1
IHFYIQYHCMZRWDV	0.594552	8.35976	0.0030174	Pyt_Hi_Pwm_HH_46	Pythia High, PWM High	TRUE	TRUE	TRUE	19105.7	5198.67	3917	40.6667	9					1	11				1
CWYMZDMMYQICFHE	0.576106	8.14037	0.0036625	Pyt_Hi_Pwm_HH_48	Pythia High, PWM High	TRUE	TRUE	TRUE	24780.7	5031.33	3033.67	21	1	12				2	5				1
IRCYMWVLAZMVQHL	0.317283	8.13184	0.0108073	Pyt_Hi_Pwm_HH_49	Pythia High, PWM High	TRUE	TRUE	TRUE	10458.3	1925.67	1291.67	56	3					1	10				1
KWHYWDVFRWEZSFW	0.829113	8.07702	0.00322559	Pyt_Hi_Pwm_HH_50	Pythia High, PWM High	TRUE	TRUE	TRUE	43875.3	14979	8485.67	83.6667						0	12				1
WYYCSFMDGLZWSFS	0.853776	15.4623	0.000904673	Pyt_Hi_Pwm_HH_05	Pythia High, PWM High	TRUE	TRUE	FALSE	46363.7	1611.33	224	16.6667	4					1	11				1
YRMYZLKWFFMWFHA	0.729699	10.4142	0.000117422	Pyt_Hi_Pwm_HH_20	Pythia High, PWM High	TRUE	TRUE	FALSE	4536	1728	189	152.667						0	5				1
MWRCYWAAZQEYCTH	0.538773	9.57099	0.00588463	Pyt_Hi_Pwm_HH_33	Pythia High, PWM High	TRUE	TRUE	FALSE	9223.67	3067.67	36.3333	12.3333	4	13				2	9				1
VWWYKZLLWYMYMFD	0.773259	19.326	0.000662442	Pyt_Hi_Pwm_HH_02	Pythia High, PWM High	TRUE	FALSE	FALSE	20120	719.667	243.667	49.3333						0	6				1
MWWMQQWYCWQPWZQ	0.545886	14.4817	0.00949921	Pyt_Hi_Pwm_HH_06	Pythia High, PWM High	TRUE	FALSE	FALSE	15763.3	47	230.667	9	9					1	14				1
YAWYDWMCWEZDWMG	0.781208	12.285	0.0034375	Pyt_Hi_Pwm_HH_08	Pythia High, PWM High	TRUE	FALSE	FALSE	13008.7	44.3333	36	5.66667	8					1	11				1
YWWTHVWMNMZRCYK	0.705653	12.0559	0.000161761	Pyt_Hi_Pwm_HH_11	Pythia High, PWM High	TRUE	FALSE	FALSE	54347.7	5807.67	4961	2085.67	13					1	11				1
NWWHCECTZWCNVST	0.351405	9.07617	0.247384	Pyt_Hi_Pwm_HH_38	Pythia High, PWM High	TRUE	FALSE	FALSE	4583.33	512	248	12.3333	5	7	11			3	9				1
YWMYICIVYZWWMWR	0.787665	25.2731	0.000119335	Pyt_Hi_Pwm_HH_01	Pythia High, PWM High	FALSE	FALSE	FALSE	377.333	56.6667	23	32.6667	6					1	10				1
WYCWTFDQGCDSWIY	1	11.6503	0.00018881	Pyt_Hi_Pwm_HH_13	Pythia High, PWM High	TRUE	TRUE	TRUE	39326	9422.33	4318.33	23.3333	3	10				2					0
WCYFKMCWWVLMYEP	0.954811	10.5022	0.000117855	Pyt_Hi_Pwm_HH_19	Pythia High, PWM High	TRUE	TRUE	TRUE	53215	10216.3	5485	55	2	7				2					0
TMWYHCDAYWFHCPS	0.99828	9.84518	0.00296661	Pyt_Hi_Pwm_HH_25	Pythia High, PWM High	TRUE	TRUE	TRUE	28136	13154.7	6302	16.6667	6	13				2					0
WWNWFHTYCKGHKMP	0.90442	8.81636	0.00050526	Pyt_Hi_Pwm_HH_43	Pythia High, PWM High	TRUE	TRUE	TRUE	6995.67	2784.33	1275	96.3333	9					1					0
WFYNMCPKDFCGCCC	0.863209	8.73293	0.000285485	Pyt_Hi_Pwm_HH_44	Pythia High, PWM High	TRUE	TRUE	TRUE	19030	3803.67	1099	18.3333	6	11	13	14	15	5					0
YFMCKCAQHWHHDRW	0.998456	8.28879	0.00476495	Pyt_Hi_Pwm_HH_47	Pythia High, PWM High	TRUE	TRUE	TRUE	23970.3	11731	5954.67	84.3333	4	6				2					0
HWYWLGCECWQNDYH	0.99563	12.2124	0.0108875	Pyt_Hi_Pwm_HH_09	Pythia High, PWM High	TRUE	FALSE	FALSE	37265	49.3333	176.333	12.6667	7	9				2					0
WFWCYQWWCFHEVCH	0.819368	12.2072	9.35953e-06	Pyt_Hi_Pwm_HH_10	Pythia High, PWM High	TRUE	FALSE	FALSE	22338	84	289.667	31	4	9	14			3					0
RHWYRMCSGIRCAYY	1	9.62708	0.000622893	Pyt_Hi_Pwm_HH_31	Pythia High, PWM High	TRUE	FALSE	FALSE	43836.3	12434.7	9248.67	1409.67	7	12				2					0
KSVZLWTZPFWMYZM	0.141196	0.588914	0.0533121	Pyt_Hi_Pwm_LL_07	Pythia High, PWM Low	TRUE	TRUE	TRUE	6796	2305.67	1461.33	47						0	4	8	14		3
DZEYYQAZRWTKZLW	0.106368	0.586658	0.14312	Pyt_Hi_Pwm_LL_09	Pythia High, PWM Low	TRUE	TRUE	TRUE	62218.7	14701	12560.7	67.3333						0	2	8	13		3
ZNSACZYKRCWHYIZ	0.139455	0.57966	0.213881	Pyt_Hi_Pwm_LL_16	Pythia High, PWM Low	TRUE	TRUE	TRUE	23164.3	6413.33	5407	79.3333	5	10				2	1	6	15		3
EZAZHHYCTWCMZRQ	0.142281	0.499772	0.300888	Pyt_Hi_Pwm_LL_36	Pythia High, PWM Low	TRUE	FALSE	FALSE	3441.33	87.6667	20.6667	6.33333	8	11				2	2	4	13		3
ECGIZEYQCZCCDYH	0.228753	0.612706	0.0726278	Pyt_Hi_Pwm_LL_03	Pythia High, PWM Low	TRUE	TRUE	TRUE	36430.3	8717.33	4243.67	40.6667	2	9	11	12		4	5	10			2
LZQAWCYLSWZQCWR	0.415349	0.609897	0.0489707	Pyt_Hi_Pwm_LL_04	Pythia High, PWM Low	TRUE	TRUE	TRUE	23197	9183.67	6789.67	162	6	13				2	2	11			2
LPZNWSCCGPFKYZK	0.260918	0.588388	0.0521078	Pyt_Hi_Pwm_LL_08	Pythia High, PWM Low	TRUE	TRUE	TRUE	19191	5810	4154.67	139	7	8				2	3	14			2
AKKYMFCPZYZHDLW	0.212657	0.580432	0.0610134	Pyt_Hi_Pwm_LL_13	Pythia High, PWM Low	TRUE	TRUE	TRUE	64324.7	21103.3	16161.3	91.3333	7					1	9	11			2
AKRZEGFTZGLWFMS	0.108089	0.580432	0.334055	Pyt_Hi_Pwm_LL_14	Pythia High, PWM Low	TRUE	TRUE	TRUE	11101.7	3107.67	1929	38.6667						0	4	9			2
ZPIARKFWTHMFZSW	0.286585	0.580422	0.0416796	Pyt_Hi_Pwm_LL_15	Pythia High, PWM Low	TRUE	TRUE	TRUE	15576.7	4996.33	4299.67	154.333						0	1	13			2
CKEQMCYFZCDZHYG	0.171794	0.563818	0.0298805	Pyt_Hi_Pwm_LL_19	Pythia High, PWM Low	TRUE	TRUE	TRUE	28352.3	8035.67	4826	43.3333	1	6	10			3	9	12			2
AZSFZYCMRMYMCYV	0.499237	0.556037	0.00126558	Pyt_Hi_Pwm_LL_21	Pythia High, PWM Low	TRUE	TRUE	TRUE	64723.3	27648.7	22375.3	1222.67	7	13				2	2	5			2
HKEZYSWYCAHMDYZ	0.27799	0.5362	0.00404608	Pyt_Hi_Pwm_LL_26	Pythia High, PWM Low	TRUE	TRUE	TRUE	29724.3	9208.33	3252.33	37.6667	9					1	4	15			2
LPKZYCEDWWZDFQF	0.301731	0.530189	0.0207294	Pyt_Hi_Pwm_LL_29	Pythia High, PWM Low	TRUE	TRUE	FALSE	33760.3	5411.67	396.667	17	6					1	4	11			2
SDTZHZSYDWAFYEF	0.156763	0.528068	0.102372	Pyt_Hi_Pwm_LL_30	Pythia High, PWM Low	TRUE	TRUE	FALSE	17497.7	1920.33	107.667	13.6667						0	4	6			2
NPZQFWSZSYRMGWC	0.216609	0.515057	0.0497537	Pyt_Hi_Pwm_LL_32	Pythia High, PWM Low	TRUE	TRUE	FALSE	27824	3641	329	62.3333	15					1	3	8			2
NESZLYYLWHCZSTR	0.260877	0.48028	0.129318	Pyt_Hi_Pwm_LL_39	Pythia High, PWM Low	TRUE	TRUE	FALSE	20240.7	3449.33	93	24.3333	11					1	4	12			2
ZQEAZLRWTCYDWHV	0.236447	0.402412	0.0301939	Pyt_Hi_Pwm_LL_47	Pythia High, PWM Low	TRUE	TRUE	FALSE	49309	4444	361.667	4.66667	10					1	1	5			2
EZQNHCGDAWCWMZW	0.336902	0.399657	1.36332	Pyt_Hi_Pwm_LL_48	Pythia High, PWM Low	TRUE	TRUE	FALSE	40659.7	3681	346	17	6	11				2	2	14			2
ANSWZEKZMFFYVRC	0.161662	0.530207	0.0288809	Pyt_Hi_Pwm_LL_28	Pythia High, PWM Low	TRUE	FALSE	FALSE	11135.3	984.667	70	32.3333	15					1	5	8			2
ASTZIZIYWDEWFLF	0.181172	0.453226	0.523817	Pyt_Hi_Pwm_LL_44	Pythia High, PWM Low	TRUE	FALSE	FALSE	5077.33	45.3333	18	10.3333						0	4	6			2
ETZQYEZWWYPYMDP	0.164074	0.384578	0.0410337	Pyt_Hi_Pwm_LL_49	Pythia High, PWM Low	TRUE	FALSE	FALSE	11874	120	32	3.66667						0	3	7			2
LKZAGCMMCPDWWMW	0.892311	0.614385	0.123628	Pyt_Hi_Pwm_LL_01	Pythia High, PWM Low	TRUE	TRUE	TRUE	52466	11485.7	6175	31.6667	6	9				2	3				1
ECGMCCZVCYNWNCT	0.651499	0.612706	0.0923102	Pyt_Hi_Pwm_LL_02	Pythia High, PWM Low	TRUE	TRUE	TRUE	24612.7	5419	3350.33	80.6667	2	5	6	9	14	5	7				1
PPZIVKMDCWWYEYT	0.648293	0.609885	0.0820662	Pyt_Hi_Pwm_LL_05	Pythia High, PWM Low	TRUE	TRUE	TRUE	28302.7	6374	4837.67	32.6667	9					1	3				1
EVZLTHCFMNHCFHC	0.401509	0.603294	0.0414102	Pyt_Hi_Pwm_LL_06	Pythia High, PWM Low	TRUE	TRUE	TRUE	24611.7	11381.7	7903.67	23.6667	7	12	15			3	3				1
QCLEZTWWTHHWCCI	0.643412	0.581038	0.00547224	Pyt_Hi_Pwm_LL_11	Pythia High, PWM Low	TRUE	TRUE	TRUE	57079.7	18595.3	8223.67	60.3333	2	13	14			3	5				1
ETKCDTFMZHCFMMF	0.257771	0.571167	0.146943	Pyt_Hi_Pwm_LL_18	Pythia High, PWM Low	TRUE	TRUE	TRUE	12176.3	3391.67	1736.33	20	4	11				2	9				1
EAHMWYPFQZHCHWP	0.41995	0.557821	0.00878797	Pyt_Hi_Pwm_LL_20	Pythia High, PWM Low	TRUE	TRUE	TRUE	43156	24221.7	18155.3	51.6667	12					1	10				1
SZGNHICAWNFWSWC	0.855721	0.548011	0.0933274	Pyt_Hi_Pwm_LL_23	Pythia High, PWM Low	TRUE	TRUE	TRUE	33017	10677.7	6418.33	54.3333	7	15				2	2				1
DPACIMZWAKHCWYI	0.50376	0.540775	0.00479123	Pyt_Hi_Pwm_LL_24	Pythia High, PWM Low	TRUE	TRUE	TRUE	39087	12645	11268.3	56	4	12				2	7				1
EMKSZMCFVYQPHRL	0.529861	0.538722	0.343559	Pyt_Hi_Pwm_LL_25	Pythia High, PWM Low	TRUE	TRUE	TRUE	21402	6455	4062.67	154	7					1	5				1
DQSKCQZHFNLWDYI	0.406746	0.532091	0.330775	Pyt_Hi_Pwm_LL_27	Pythia High, PWM Low	TRUE	TRUE	FALSE	27112.3	5125.33	367.667	21.3333	5					1	7				1
EIQWWHZNHFQYFWM	0.779639	0.499221	0.00484468	Pyt_Hi_Pwm_LL_37	Pythia High, PWM Low	TRUE	TRUE	FALSE	58476.3	7214.67	222	62.6667						0	7				1
ZDEPHCIWWCDDHRF	0.762548	0.470598	0.022431	Pyt_Hi_Pwm_LL_41	Pythia High, PWM Low	TRUE	TRUE	FALSE	40347.7	4302	140.667	14	6	10				2	1				1
EZAIFMFMDSCAWGF	0.679225	0.464552	0.232849	Pyt_Hi_Pwm_LL_42	Pythia High, PWM Low	TRUE	TRUE	FALSE	25478	4384.67	218.667	12	11					1	2				1
HEHEWMRSZWAWQEY	0.340491	0.456673	0.107508	Pyt_Hi_Pwm_LL_43	Pythia High, PWM Low	TRUE	TRUE	FALSE	52820.7	6165.33	368.667	9.33333						0	9				1
ECEYTSZYFGNICWV	0.635926	0.422589	0.0162424	Pyt_Hi_Pwm_LL_45	Pythia High, PWM Low	TRUE	TRUE	FALSE	32654.7	6137.33	242	22.3333	2	13				2	7				1
QPZSRTFMCYWCICH	0.920591	0.409937	0.0683334	Pyt_Hi_Pwm_LL_46	Pythia High, PWM Low	TRUE	TRUE	FALSE	19864	1279.67	100.333	37	9	12	14			3	3				1
EQEZTDVWNNPCWFF	0.66504	0.302293	0.391399	Pyt_Hi_Pwm_LL_50	Pythia High, PWM Low	TRUE	TRUE	FALSE	27339.3	2571	166.333	12	12					1	4				1
AKLYGYWCIKZGMIS	0.628735	0.580432	0.00655263	Pyt_Hi_Pwm_LL_12	Pythia High, PWM Low	TRUE	FALSE	FALSE	1724.33	481.667	287	55.6667	8					1	11				1
SCAAWIWYFRPTZDK	0.615417	0.513203	0.0194391	Pyt_Hi_Pwm_LL_33	Pythia High, PWM Low	TRUE	FALSE	FALSE	11300.3	291.667	142	13	2					1	13				1
QPKCCRWNMSWWRLY	1	0.586176	0.0173581	Pyt_Hi_Pwm_LL_10	Pythia High, PWM Low	TRUE	TRUE	TRUE	42937.3	33316.7	24904.3	778.667	4	5				2					0
VEQVWCMMMPWCMYC	0.858809	0.519881	0.00369523	Pyt_Hi_Pwm_LL_31	Pythia High, PWM Low	TRUE	TRUE	TRUE	41732	9241.33	1775	17.6667	6	12	15			3					0
ECKWSMKMRYQWPIF	1	0.511757	0.0322539	Pyt_Hi_Pwm_LL_35	Pythia High, PWM Low	TRUE	TRUE	TRUE	41232.7	9244.33	1910.67	29.3333	2					1					0
QKTIYPFWDCWNCCC	0.996129	0.479506	0.00454276	Pyt_Hi_Pwm_LL_40	Pythia High, PWM Low	TRUE	TRUE	TRUE	43031.3	8805.33	1069.67	31	10	13	14	15		4					0
EAVYYCMHTSHWNTK	0.936757	0.550796	0.0119534	Pyt_Hi_Pwm_LL_22	Pythia High, PWM Low	TRUE	TRUE	FALSE	6138	2203.67	798.333	12.6667	6					1					0
NEPNVSCWIWEWLYR	0.98523	0.499006	0.141742	Pyt_Hi_Pwm_LL_38	Pythia High, PWM Low	TRUE	TRUE	FALSE	20679.7	2916.67	181	19	7					1					0
SCHQCQWCIRQCKMG	0.874161	0.5752	0.0441678	Pyt_Hi_Pwm_LL_17	Pythia High, PWM Low	TRUE	FALSE	FALSE	1432.67	821	340	72.6667	2	5	8	12		4					0
DSAWIMCFMLWGIIF	0.848996	0.512831	0.0402851	Pyt_Hi_Pwm_LL_34	Pythia High, PWM Low	TRUE	FALSE	FALSE	1137	37.3333	11.6667	5.33333	7					1					0
ZKCNCCQWIYAZZFP	0.14537	1.06108	0.00817735	Pyt_Hi_Pwm_HL_09	Pythia High, PWM Medium High	TRUE	TRUE	TRUE	27256.7	9161	5391	25.3333	3	5	6			3	1	12	13		3
NZSCWGZRYECTWZY	0.142425	1.02755	0.00343542	Pyt_Hi_Pwm_HL_33	Pythia High, PWM Medium High	TRUE	TRUE	TRUE	42675	12443.7	6286.33	33	4	11				2	2	7	14		3
GZSCHZFCIYAHZSC	0.104803	1.0324	0.0352765	Pyt_Hi_Pwm_HL_31	Pythia High, PWM Medium High	TRUE	TRUE	FALSE	5939.33	1387.33	562	21.3333	4	8	15			3	2	6	13		3
NCCEGZIFFGWFPZZ	0.126814	1.0685	0.0746471	Pyt_Hi_Pwm_HL_03	Pythia High, PWM Medium High	TRUE	FALSE	FALSE	1945.67	416.667	332.667	14	2	3				2	6	14	15		3
SZVRZMLHLVZYMCW	0.175811	1.00603	0.241535	Pyt_Hi_Pwm_HL_46	Pythia High, PWM Medium High	TRUE	FALSE	FALSE	2801.33	343	46.6667	25	14					1	2	5	11		3
TKRTZWFYZYGTZRP	0.119591	1.00136	0.0181779	Pyt_Hi_Pwm_HL_50	Pythia High, PWM Medium High	FALSE	FALSE	FALSE	832	79.6667	64.6667	107						0	5	9	13		3
EICZLCPWGZYPHCA	0.171046	1.07157	0.00644942	Pyt_Hi_Pwm_HL_01	Pythia High, PWM Medium High	TRUE	TRUE	TRUE	22004.3	7954.33	3118.67	25.6667	3	6	14			3	4	10			2
ZCNLCMMPHPFCZWR	0.373628	1.06783	0.00950357	Pyt_Hi_Pwm_HL_04	Pythia High, PWM Medium High	TRUE	TRUE	TRUE	7665.67	4422.33	2715.67	27.6667	2	5	12			3	1	13			2
ASWZPHGQWCWZMWN	0.316653	1.06425	0.038521	Pyt_Hi_Pwm_HL_05	Pythia High, PWM Medium High	TRUE	TRUE	TRUE	51278.7	17400	7637.67	31.6667	10					1	4	12			2
ECFKWRWZZFHFYEG	0.240097	1.05491	0.00115457	Pyt_Hi_Pwm_HL_10	Pythia High, PWM Medium High	TRUE	TRUE	TRUE	59212.7	31446	21017.3	207	2					1	8	9			2
SZWQHZAGHCFWHWN	0.251201	1.05408	0.0830875	Pyt_Hi_Pwm_HL_13	Pythia High, PWM Medium High	TRUE	TRUE	TRUE	62041.7	21017.7	8770.33	120	10					1	2	6			2
DCHFVHYQZFNZLYH	0.202755	1.05105	0.00931388	Pyt_Hi_Pwm_HL_15	Pythia High, PWM Medium High	TRUE	TRUE	TRUE	62770.3	20228.3	12129.7	215.667	2					1	9	12			2
IZAZDCFCCFWCCPQ	0.460158	1.05074	0.087735	Pyt_Hi_Pwm_HL_17	Pythia High, PWM Medium High	TRUE	TRUE	TRUE	30616.7	7052	2928.33	108.333	6	8	9	12	13	5	2	4			2
ZMQKZIKHCIYYGEC	0.196304	1.05	0.0376339	Pyt_Hi_Pwm_HL_18	Pythia High, PWM Medium High	TRUE	TRUE	TRUE	20733	6524	3574.33	43.3333	9	15				2	1	5			2
DTMZZWPAWYECWLS	0.241857	1.03883	0.271316	Pyt_Hi_Pwm_HL_22	Pythia High, PWM Medium High	TRUE	TRUE	TRUE	45930.7	12323.7	6953	51.6667	12					1	4	5			2
INZGTIHKWAKZSYY	0.221199	1.0379	0.0757226	Pyt_Hi_Pwm_HL_24	Pythia High, PWM Medium High	TRUE	TRUE	TRUE	35901.7	13114.3	9284.33	789.667						0	3	12			2
LZMDWRZTWIPRQGY	0.137795	1.03751	0.0137848	Pyt_Hi_Pwm_HL_25	Pythia High, PWM Medium High	TRUE	TRUE	TRUE	58300.7	51277.7	39006	812						0	2	7			2
LGVZRCKFFNWDIPZ	0.227221	1.03499	0.0780378	Pyt_Hi_Pwm_HL_27	Pythia High, PWM Medium High	TRUE	TRUE	TRUE	34031.7	8490.67	4288	37.6667	6					1	4	15			2
KDHCAQHHZMWSZSW	0.12071	1.03269	0.0757095	Pyt_Hi_Pwm_HL_30	Pythia High, PWM Medium High	TRUE	TRUE	TRUE	47668	13489	8702.33	55.6667	4					1	9	13			2
CSMGYDHGCWTWRZZ	0.252001	1.02746	0.0233586	Pyt_Hi_Pwm_HL_34	Pythia High, PWM Medium High	TRUE	TRUE	TRUE	14546	4010	1586	20	1	9				2	14	15			2
TKFPCZMIHFZKWFL	0.128696	1.02695	0.052079	Pyt_Hi_Pwm_HL_36	Pythia High, PWM Medium High	TRUE	TRUE	TRUE	13604.7	4622.67	1776	58.6667	5					1	6	11			2
THZNZQLWPYWFMRM	0.269369	1.02083	0.00803314	Pyt_Hi_Pwm_HL_39	Pythia High, PWM Medium High	TRUE	TRUE	TRUE	55013	15615	11562	1018						0	3	5			2
WPZQCVZYRTCFGWW	0.669731	1.00772	0.0222037	Pyt_Hi_Pwm_HL_44	Pythia High, PWM Medium High	TRUE	TRUE	TRUE	28078.3	8684.67	1726.67	85.3333	5	11				2	3	7			2
ZTRACAFZVPKWHWC	0.157335	1.00173	0.162678	Pyt_Hi_Pwm_HL_48	Pythia High, PWM Medium High	TRUE	TRUE	FALSE	17969.7	2887	216.667	60	5	15				2	1	8			2
VNHZLYMYCMRVEZI	0.210009	1.00461	0.00234181	Pyt_Hi_Pwm_HL_47	Pythia High, PWM Medium High	TRUE	FALSE	FALSE	5521.33	305.333	38	24.6667	9					1	4	14			2
EZFVECWZCGHWYKD	0.195072	1.0014	0.0138289	Pyt_Hi_Pwm_HL_49	Pythia High, PWM Medium High	TRUE	FALSE	FALSE	5144.33	267.333	26.3333	8	6	9				2	2	8			2
WQKIWPWHDZWYKWM	0.680646	1.07003	0.000905535	Pyt_Hi_Pwm_HL_02	Pythia High, PWM Medium High	TRUE	TRUE	TRUE	60244.7	47277	36215.3	163.333						0	10				1
RCHAWZGCYFDHAWC	0.739385	1.06332	0.000636579	Pyt_Hi_Pwm_HL_06	Pythia High, PWM Medium High	TRUE	TRUE	TRUE	58976.7	21999.7	11869.3	60	2	8	15			3	6				1
VQCAPWGRWWFVZDA	0.765813	1.06197	0.015363	Pyt_Hi_Pwm_HL_08	Pythia High, PWM Medium High	TRUE	TRUE	TRUE	17033.7	4767.33	2686	24.3333	3					1	13				1
QVFPWNYCWRLZWNK	0.748892	1.0549	0.076463	Pyt_Hi_Pwm_HL_11	Pythia High, PWM Medium High	TRUE	TRUE	TRUE	62729.7	30929.7	21684.7	1726.67	8					1	12				1
AMGMWCVWZTDHCTY	0.50284	1.054	0.00348121	Pyt_Hi_Pwm_HL_14	Pythia High, PWM Medium High	TRUE	TRUE	TRUE	33177.7	9236	5788.33	36	6	13				2	9				1
TMQICNPYCZAMFWP	0.521761	1.04176	0.107917	Pyt_Hi_Pwm_HL_19	Pythia High, PWM Medium High	TRUE	TRUE	TRUE	47915.7	15480	9652.67	77	5	9				2	10				1
HCHDPHIGHCGZFTC	0.334452	1.04033	0.0113986	Pyt_Hi_Pwm_HL_21	Pythia High, PWM Medium High	TRUE	TRUE	TRUE	26047	4654.33	3540	51.3333	2	10	15			3	12				1
VMADTCZYQIDWCYG	0.690319	1.0384	0.0789207	Pyt_Hi_Pwm_HL_23	Pythia High, PWM Medium High	TRUE	TRUE	TRUE	55278	15399.3	6732.33	73.3333	6	13				2	7				1
LQCNNDWCNDGZWCY	0.805609	1.03668	0.0368669	Pyt_Hi_Pwm_HL_26	Pythia High, PWM Medium High	TRUE	TRUE	TRUE	63986.7	31371	14117.3	72.6667	3	8	14			3	12				1
MCEPCZSYYICWCTC	0.853438	1.0331	0.00696422	Pyt_Hi_Pwm_HL_29	Pythia High, PWM Medium High	TRUE	TRUE	TRUE	17364.7	4161	2284.67	87	2	5	11	13	15	5	6				1
GCFEIFFCZPCHGMI	0.470492	1.02931	0.0108647	Pyt_Hi_Pwm_HL_32	Pythia High, PWM Medium High	TRUE	TRUE	TRUE	18855.7	5426.67	1929.67	38.6667	2	8	11			3	9				1
QMHNCQYWRWNZMYF	0.781145	1.02714	0.00752701	Pyt_Hi_Pwm_HL_35	Pythia High, PWM Medium High	TRUE	TRUE	TRUE	63790.7	52988.7	42598.7	1091	5					1	12				1
KVTRZMWENWFWMWQ	0.578841	1.00805	0.257192	Pyt_Hi_Pwm_HL_43	Pythia High, PWM Medium High	TRUE	TRUE	TRUE	35170.7	9298	3400	53.6667						0	5				1
TMZQYIMKFMYVGQI	0.397993	1.05479	0.00700739	Pyt_Hi_Pwm_HL_12	Pythia High, PWM Medium High	TRUE	TRUE	FALSE	3069.33	1190	720.333	83.6667						0	3				1
TDGCFCYYZVLCWMQ	0.722205	1.0343	0.00483995	Pyt_Hi_Pwm_HL_28	Pythia High, PWM Medium High	TRUE	TRUE	FALSE	4928.67	1438	851.667	66	4	6	12			3	9				1
CNGPQNKCDZCMYWR	0.451301	1.01515	0.193962	Pyt_Hi_Pwm_HL_41	Pythia High, PWM Medium High	TRUE	FALSE	FALSE	3629	403.333	121	14.3333	1	8	11			3	10				1
GZIVCFYCIKAKCGY	0.912357	1.00615	0.037681	Pyt_Hi_Pwm_HL_45	Pythia High, PWM Medium High	FALSE	FALSE	FALSE	336.667	146.667	32.3333	61.6667	5	8	13			3	2				1
DMSWHMWYCYVHIPE	0.970329	1.05087	0.00192268	Pyt_Hi_Pwm_HL_16	Pythia High, PWM Medium High	TRUE	TRUE	TRUE	12257.3	3148	1422.33	31	9					1					0
PTDCHWTLWPYCCFR	1	1.04078	0.0127137	Pyt_Hi_Pwm_HL_20	Pythia High, PWM Medium High	TRUE	TRUE	TRUE	56901	21896.7	9641.33	112.333	4	12	13			3					0
DIHRTCWKWNMCFRQ	0.986361	1.02366	0.00909592	Pyt_Hi_Pwm_HL_38	Pythia High, PWM Medium High	TRUE	TRUE	TRUE	51856.7	15883.7	8263.33	180	6	12				2					0
TQCGMDCAFFCAWSV	0.986268	1.0158	0.107517	Pyt_Hi_Pwm_HL_40	Pythia High, PWM Medium High	TRUE	TRUE	TRUE	17022.3	4384.33	2182.67	35.6667	3	7	11			3					0
QRMPHDWFLEWCPAC	0.977903	1.02583	0.0244836	Pyt_Hi_Pwm_HL_37	Pythia High, PWM Medium High	TRUE	TRUE	FALSE	17894	4346.67	774	13.6667	12	15				2					0
HEDHCTAGYTVCMMR	0.88404	1.06295	0.249069	Pyt_Hi_Pwm_HL_07	Pythia High, PWM Medium High	TRUE	FALSE	FALSE	1669.67	316	162	12.3333	5	12				2					0
CRSIHCRCSICREIW	0.925696	1.00845	0.177131	Pyt_Hi_Pwm_HL_42	Pythia High, PWM Medium High	TRUE	FALSE	FALSE	1342	115.333	17.3333	9.33333	1	6	8	11		4					0
ZCZKPLYZYFLYYZH	0.142406	0.975018	0.00355617	Pyt_Hi_Pwm_LH_15	Pythia High, PWM Medium Low	TRUE	TRUE	TRUE	16432.3	3154.67	3476.33	243	2					1	1	3	8	14	4
ZSRZZCDWGFRZDLF	0.128545	0.957874	0.026775	Pyt_Hi_Pwm_LH_33	Pythia High, PWM Medium Low	TRUE	TRUE	TRUE	16632	6469.33	2738.33	33.6667	6					1	1	4	5	12	4
RNEMIFHFRZZFCWZ	0.124339	0.98697	0.0432575	Pyt_Hi_Pwm_LH_07	Pythia High, PWM Medium Low	TRUE	TRUE	TRUE	64139.7	25509	16749.3	165.667	13					1	10	11	15		3
KZFSZGZWDKCCFRY	0.124399	0.982939	0.0048346	Pyt_Hi_Pwm_LH_10	Pythia High, PWM Medium Low	TRUE	TRUE	TRUE	49562.3	48809.3	27848.3	184.333	11	12				2	2	5	7		3
IVZSDFZFZCYYGMS	0.0951217	0.96393	0.0905739	Pyt_Hi_Pwm_LH_26	Pythia High, PWM Medium Low	TRUE	TRUE	TRUE	36950	7370	4874.67	77	10					1	3	7	9		3
ZMEZWHWTDPWCPYZ	0.180547	0.961704	0.0220017	Pyt_Hi_Pwm_LH_28	Pythia High, PWM Medium Low	TRUE	TRUE	TRUE	64656.3	25718.3	16322	33.3333	12					1	1	4	15		3
EZZHTNZSWCISWFK	0.100424	0.961218	0.524716	Pyt_Hi_Pwm_LH_29	Pythia High, PWM Medium Low	TRUE	TRUE	TRUE	39534	12957	6258	34.3333	10					1	2	3	7		3
HAZZWVGHAWWQZYW	0.194016	0.960604	0.107669	Pyt_Hi_Pwm_LH_30	Pythia High, PWM Medium Low	TRUE	TRUE	TRUE	45903.7	30624.7	17866.3	170.333						0	3	4	13		3
KAMZYSVZCWYFEZM	0.121657	0.936805	0.036098	Pyt_Hi_Pwm_LH_38	Pythia High, PWM Medium Low	TRUE	TRUE	TRUE	10454.7	2597	2122	54	9					1	4	8	14		3
NHZSFEYCZGHZWWQ	0.123448	0.935307	0.177086	Pyt_Hi_Pwm_LH_40	Pythia High, PWM Medium Low	TRUE	TRUE	TRUE	27478.7	9978	5421.67	43.3333	8					1	3	9	12		3
SZFPZWCFCIPZNYF	0.174885	0.991304	0.0128329	Pyt_Hi_Pwm_LH_03	Pythia High, PWM Medium Low	TRUE	TRUE	FALSE	22328.3	1628.33	162.667	25	7	9				2	2	5	12		3
NZNTFMRZSCFMKZW	0.114273	0.970034	0.733891	Pyt_Hi_Pwm_LH_20	Pythia High, PWM Medium Low	TRUE	TRUE	FALSE	4849.33	1101.67	509.333	19.3333	10					1	2	8	14		3
DCGMVZYYRZWEWYZ	0.120676	0.921361	0.00975111	Pyt_Hi_Pwm_LH_47	Pythia High, PWM Medium Low	TRUE	FALSE	FALSE	3075	409.667	404.333	19	2					1	6	10	15		3
DGZWZGZMFWCYMDK	0.121417	0.972346	0.0202002	Pyt_Hi_Pwm_LH_18	Pythia High, PWM Medium Low	FALSE	FALSE	FALSE	680.333	225.333	146	7.33333	11					1	3	5	7		3
SSZFGCIWFWKEZFW	0.414758	0.986391	0.0477046	Pyt_Hi_Pwm_LH_08	Pythia High, PWM Medium Low	TRUE	TRUE	TRUE	11882.3	6968.67	3855.33	89.6667	6					1	3	13			2
QAWQZNZFGYWHECM	0.133807	0.97835	0.618795	Pyt_Hi_Pwm_LH_14	Pythia High, PWM Medium Low	TRUE	TRUE	TRUE	18793	9184	3322.67	11.6667	14					1	5	7			2
VGGZMNYYZIDYMYH	0.209534	0.961952	0.0093719	Pyt_Hi_Pwm_LH_27	Pythia High, PWM Medium Low	TRUE	TRUE	TRUE	35338.7	10465.7	13697.7	73						0	4	9			2
NCZPMTWSZSPKRWW	0.212037	0.959025	0.388713	Pyt_Hi_Pwm_LH_31	Pythia High, PWM Medium Low	TRUE	TRUE	TRUE	64726	26204.7	18301	367.667	2					1	3	9			2
NEFIZCVMZRCCRCY	0.295187	0.952077	0.0128236	Pyt_Hi_Pwm_LH_35	Pythia High, PWM Medium Low	TRUE	TRUE	TRUE	43038	11378.7	7474.67	60	6	11	12	14		4	5	9			2
CGQLVCIAZTZFWGW	0.254428	0.927663	0.445224	Pyt_Hi_Pwm_LH_41	Pythia High, PWM Medium Low	TRUE	TRUE	TRUE	11135.3	4275	2749	86	1	6				2	9	11			2
KIHZWRMTCZQDNWW	0.167053	0.922089	0.0563956	Pyt_Hi_Pwm_LH_45	Pythia High, PWM Medium Low	TRUE	TRUE	TRUE	8198.67	3360	1698.33	41.6667	9					1	4	10			2
NERZRKWFZHPRCWW	0.283386	0.916517	0.1067	Pyt_Hi_Pwm_LH_50	Pythia High, PWM Medium Low	TRUE	TRUE	TRUE	54382	21229	12915	365	13					1	4	9			2
LHAZRAAZTWRYFCL	0.18594	0.980577	0.125494	Pyt_Hi_Pwm_LH_11	Pythia High, PWM Medium Low	TRUE	TRUE	FALSE	16393.3	3893.67	2735	276	14					1	4	8			2
NRZDKWFLDHHWZMT	0.23601	0.973503	0.139679	Pyt_Hi_Pwm_LH_16	Pythia High, PWM Medium Low	TRUE	FALSE	FALSE	4554.67	495	851.333	17.3333						0	3	13			2
PCHKZRWYTWZKVCV	0.243197	0.924096	0.00368812	Pyt_Hi_Pwm_LH_43	Pythia High, PWM Medium Low	TRUE	FALSE	FALSE	2170	618	400.333	59.6667	2	14				2	5	11			2
TPZCWADZRKLCWCP	0.172186	0.967881	0.0395667	Pyt_Hi_Pwm_LH_21	Pythia High, PWM Medium Low	FALSE	FALSE	FALSE	501.333	624.667	218.667	11.3333	4	12	14			3	3	8			2
DCIWFRAZWIGCYYG	0.93698	0.987012	0.00069222	Pyt_Hi_Pwm_LH_06	Pythia High, PWM Medium Low	TRUE	TRUE	TRUE	62773	15367.3	2417.67	100.667	2	12				2	8				1
CNTYCCCKGHCGHWZ	0.801923	0.978955	0.0125518	Pyt_Hi_Pwm_LH_12	Pythia High, PWM Medium Low	TRUE	TRUE	TRUE	25573	6359	4911	28	1	5	6	7	11	5	15				1
QVGCEWZCSRHNWCF	0.800515	0.966705	0.307125	Pyt_Hi_Pwm_LH_22	Pythia High, PWM Medium Low	TRUE	TRUE	TRUE	47169.7	18318.3	12480	68	4	8	14			3	7				1
MAGQYLZSCMCYFFQ	0.686229	0.966487	0.0190533	Pyt_Hi_Pwm_LH_24	Pythia High, PWM Medium Low	TRUE	TRUE	TRUE	25940	5098.33	4269.33	115.333	9	11				2	7				1
NEYEFZRWFCRMPWD	0.717362	0.965296	0.0222166	Pyt_Hi_Pwm_LH_25	Pythia High, PWM Medium Low	TRUE	TRUE	TRUE	23707	19976.3	10515.7	26	10					1	6				1
RQQCLWLCDZMRHWL	0.697698	0.945004	0.0842652	Pyt_Hi_Pwm_LH_36	Pythia High, PWM Medium Low	TRUE	TRUE	TRUE	9132.33	1749	1075	25	4	8				2	10				1
PRTZHWKYMWVWCKY	0.783218	0.940077	0.00805114	Pyt_Hi_Pwm_LH_37	Pythia High, PWM Medium Low	TRUE	TRUE	TRUE	62256.7	21582.3	15225.3	960.333	13					1	4				1
HRZQMWQLICHNYMN	0.384464	0.93533	0.112378	Pyt_Hi_Pwm_LH_39	Pythia High, PWM Medium Low	TRUE	TRUE	TRUE	14105.3	4564.67	2468.33	55	10					1	3				1
PQPMKEYHZNVWEYV	0.123294	0.921474	0.811965	Pyt_Hi_Pwm_LH_46	Pythia High, PWM Medium Low	TRUE	TRUE	TRUE	15927.7	3159	1566.33	23.6667						0	9				1
KQGHTVHYDFZWHWD	0.773443	0.91924	0.144167	Pyt_Hi_Pwm_LH_48	Pythia High, PWM Medium Low	TRUE	TRUE	TRUE	28600	8285.33	4104.33	66						0	11				1
GGTZDMWPFMCIYYN	0.747891	0.917468	0.00798133	Pyt_Hi_Pwm_LH_49	Pythia High, PWM Medium Low	TRUE	TRUE	TRUE	46342	10996.3	5648.67	65	11					1	4				1
DINFCICSYZFQDFG	0.691295	0.990208	0.142036	Pyt_Hi_Pwm_LH_04	Pythia High, PWM Medium Low	TRUE	TRUE	FALSE	14513	1323.33	91.6667	29	5	7				2	10				1
PZSMCMLLWWYKWGE	0.749561	0.966689	0.16354	Pyt_Hi_Pwm_LH_23	Pythia High, PWM Medium Low	TRUE	FALSE	TRUE	8226.33	913	1828.33	27.6667	5					1	2				1
CDNHPVZRYGCWKTG	0.361276	0.991417	0.0519133	Pyt_Hi_Pwm_LH_02	Pythia High, PWM Medium Low	TRUE	FALSE	FALSE	1494.67	232	43	20.6667	1	11				2	7				1
TNRQWWINYNGRZRK	0.246607	0.922581	0.0992247	Pyt_Hi_Pwm_LH_44	Pythia High, PWM Medium Low	TRUE	FALSE	FALSE	1394	484.333	228.667	102.667						0	13				1
ILPQCMEHCHQMYFL	0.882713	0.983431	0.13859	Pyt_Hi_Pwm_LH_09	Pythia High, PWM Medium Low	TRUE	TRUE	TRUE	59946	16519	10368.3	33.3333	5	9				2					0
REFGWCVCMCWNTCY	1	0.97836	0.0030553	Pyt_Hi_Pwm_LH_13	Pythia High, PWM Medium Low	TRUE	TRUE	TRUE	31825	10668	4777	8.33333	6	8	10	14		4					0
PPWQMYDRWDGHWYK	0.916812	0.971176	0.00653852	Pyt_Hi_Pwm_LH_19	Pythia High, PWM Medium Low	TRUE	TRUE	TRUE	26287.7	25964.7	16357.7	56.3333						0					0
PDMTCYWCHCMCLFG	1	0.958886	0.00503793	Pyt_Hi_Pwm_LH_32	Pythia High, PWM Medium Low	TRUE	TRUE	TRUE	34755	6835	3271.67	71.3333	5	8	10	12		4					0
RPSWCELECFKWHKF	0.991457	0.954219	0.142547	Pyt_Hi_Pwm_LH_34	Pythia High, PWM Medium Low	TRUE	TRUE	TRUE	34036.3	18853.7	11833.3	90.3333	5	9				2					0
KNWECFCNADCWKMC	0.979742	0.999649	0.190558	Pyt_Hi_Pwm_LH_01	Pythia High, PWM Medium Low	TRUE	TRUE	FALSE	9663.67	1111.33	150	13	5	7	11	15		4					0
SNHCFWCCWYDWGYK	1	0.988158	0.00299509	Pyt_Hi_Pwm_LH_05	Pythia High, PWM Medium Low	TRUE	TRUE	FALSE	34670.3	4889.67	312.667	29	4	7	8			3					0
WCKEWMQQWCYCLMD	0.95723	0.972375	0.00451761	Pyt_Hi_Pwm_LH_17	Pythia High, PWM Medium Low	TRUE	TRUE	FALSE	11387.3	2323.33	947.667	15	2	10	12			3					0
IPNLHHSWAWVWTAY	0.998457	0.925832	0.0213204	Pyt_Hi_Pwm_LH_42	Pythia High, PWM Medium Low	TRUE	TRUE	FALSE	5922.67	1239	968.333	47						0					0

## Sheet: Potential_Nonbinders
Peptide	Lustrek	PWM	PWM2	GID	Group	Omrix 1:100 specific	Omrix 1:400 specific	Omrix 1:1000 specific	Omrix 1:100 signal	Omrix 1:400 signal	Omrix 1:1000 signal	Buffer (2nd AB) signal	Cys	Cys	Cys	Cys	Cys	nCys	Cit	Cit	Cit	Cit	nCit
NCHPDZMZZRFQEZK	0.0864692	0.996816	0.202851	Pyt_Lo_Pwm_LH_04	Pythia Low, PWM Medium Low	FALSE	FALSE	FALSE	3.5	1.66667	1	7.66667	2					1	6	8	9	14	4
FDEZHKRZQZDZMEQ	0.0842173	0.993371	2.36955	Pyt_Lo_Pwm_LH_07	Pythia Low, PWM Medium Low	FALSE	FALSE	FALSE	7.66667	1.33333	1	2.66667						0	4	8	10	12	4
CDZZNHZLPCQZSNM	0.0938068	0.986051	0.363106	Pyt_Lo_Pwm_LH_17	Pythia Low, PWM Medium Low	FALSE	FALSE	FALSE	186.667	40.3333	18.3333	8.33333	1	10				2	3	4	7	12	4
GLZNZECEZRPZRNT	0.094519	0.982664	5.97693	Pyt_Lo_Pwm_LH_21	Pythia Low, PWM Medium Low	FALSE	FALSE	FALSE	263.333	11.6667	10	6.66667	7					1	3	5	9	12	4
PCZZPNPNZDGMZCG	0.0960181	0.987712	0.492477	Pyt_Lo_Pwm_LH_15	Pythia Low, PWM Medium Low	TRUE	FALSE	FALSE	1367	281.667	132	16.3333	2	14				2	3	4	9	13	4
TGZLZQZCPCIFICZ	0.0990597	0.981174	0.201078	Pyt_Lo_Pwm_LH_23	Pythia Low, PWM Medium Low	TRUE	FALSE	FALSE	2463	333.667	55.3333	15.3333	8	10	14			3	3	5	7	15	4
LEZWLHDHFZZMPAQ	0.0928004	0.999444	0.08277	Pyt_Lo_Pwm_LH_01	Pythia Low, PWM Medium Low	FALSE	FALSE	FALSE	512	69	31.3333	11						0	3	10	11		3
ZNKRWVIDHZIZTCI	0.0870857	0.998879	0.273259	Pyt_Lo_Pwm_LH_03	Pythia Low, PWM Medium Low	FALSE	FALSE	FALSE	129.333	29.3333	2.33333	4	14					1	1	10	12		3
SCMZTZWDGGZCNKT	0.0890917	0.994071	0.102297	Pyt_Lo_Pwm_LH_05	Pythia Low, PWM Medium Low	FALSE	FALSE	FALSE	1	17	1	15.3333	2	12				2	4	6	11		3
NVHTHZQNLZLAZLG	0.0832638	0.993938	1.25327	Pyt_Lo_Pwm_LH_06	Pythia Low, PWM Medium Low	FALSE	FALSE	FALSE	439.667	78.6667	66.3333	13.6667						0	6	10	13		3
PQRZNGZWCMMZQFI	0.0922098	0.991799	0.00953754	Pyt_Lo_Pwm_LH_08	Pythia Low, PWM Medium Low	FALSE	FALSE	FALSE	919.667	225.667	118.333	9.66667	9					1	4	7	12		3
ZDCQIZZKPCMEQAC	0.0833215	0.99058	0.467217	Pyt_Lo_Pwm_LH_10	Pythia Low, PWM Medium Low	FALSE	FALSE	FALSE	266.667	15	18	8.66667	3	10	15			3	1	6	7		3
ZMEVZZDSKCAQDWS	0.0922024	0.988885	2.56251	Pyt_Lo_Pwm_LH_12	Pythia Low, PWM Medium Low	FALSE	FALSE	FALSE	523.667	77	30.3333	7.33333	10					1	1	5	6		3
FAZELQFQVADNAZZ	0.103174	0.978406	6.15016	Pyt_Lo_Pwm_LH_25	Pythia Low, PWM Medium Low	FALSE	FALSE	FALSE	490.667	26	20.3333	6.66667						0	3	14	15		3
GLHAZAIDKZCMIQS	0.0833648	0.999421	0.478	Pyt_Lo_Pwm_LH_02	Pythia Low, PWM Medium Low	FALSE	FALSE	FALSE	7	8	1	8.33333	11					1	5	10			2
SVRZDGQNZQIFHCL	0.0858313	0.990811	1.26868	Pyt_Lo_Pwm_LH_09	Pythia Low, PWM Medium Low	FALSE	FALSE	FALSE	853	176.667	95.3333	11	14					1	4	9			2
NRZNCHNSZNSMCNK	0.0964537	0.988743	1.31551	Pyt_Lo_Pwm_LH_13	Pythia Low, PWM Medium Low	FALSE	FALSE	FALSE	382	93.3333	33	22.6667	5	13				2	3	9			2
RLZSHQCPFEZSCET	0.109991	0.988323	1.21298	Pyt_Lo_Pwm_LH_14	Pythia Low, PWM Medium Low	FALSE	FALSE	FALSE	366.333	26	11.3333	5	7	13				2	3	11			2
DIZFMQHZGCMNCIE	0.0864459	0.984849	0.117647	Pyt_Lo_Pwm_LH_20	Pythia Low, PWM Medium Low	FALSE	FALSE	FALSE	890.333	46.3333	9.66667	6.33333	10	13				2	3	8			2
CDZPCQMQZCDYKEC	0.0933182	0.986051	0.15891	Pyt_Lo_Pwm_LH_18	Pythia Low, PWM Medium Low	TRUE	FALSE	FALSE	1665.67	117	23.6667	4	1	5	10	15		4	3	9			2
TCDZMDSWZVEQWSI	0.0865482	0.982556	0.0400972	Pyt_Lo_Pwm_LH_22	Pythia Low, PWM Medium Low	TRUE	FALSE	FALSE	4682.33	668.333	114	13.6667	2					1	4	9			2
MAADHVNYHZNQCTL	0.101087	0.98982	0.35923	Pyt_Lo_Pwm_LH_11	Pythia Low, PWM Medium Low	FALSE	FALSE	FALSE	841	179.333	128	6.33333	13					1	10				1
DLGHKMVCRHTNAZT	0.124586	0.987221	0.509252	Pyt_Lo_Pwm_LH_16	Pythia Low, PWM Medium Low	FALSE	FALSE	FALSE	159.667	74.6667	56.6667	17.3333	8					1	14				1
CEMHHKQFPZTDGGN	0.0913884	0.9853	0.25392	Pyt_Lo_Pwm_LH_19	Pythia Low, PWM Medium Low	FALSE	FALSE	FALSE	10	9	5.5	8.33333	1					1	10				1
LPIMINWHZANCTCS	0.144217	0.980034	0.301543	Pyt_Lo_Pwm_LH_24	Pythia Low, PWM Medium Low	TRUE	FALSE	FALSE	1191	86.6667	18.3333	7.33333	12	14				2	9				1
VZZZYYMZZLTKZNC	0.101887	1.01361	0.014554	Pyt_Lo_Pwm_HL_11	Pythia Low, PWM Medium High	FALSE	FALSE	FALSE	461	158	159.333	11.6667	15					1	2	3	4	8	4
DQRZCZKIFMZSPQZ	0.0952678	1.01539	1.59256	Pyt_Lo_Pwm_HL_06	Pythia Low, PWM Medium High	TRUE	FALSE	FALSE	1393.33	128	154.333	12.6667	5					1	4	6	11	15	4
CAZEZYDYFEZZQIZ	0.11755	1.01008	0.170694	Pyt_Lo_Pwm_HL_16	Pythia Low, PWM Medium High	TRUE	FALSE	FALSE	2060.33	511.667	297	10.3333	1					1	3	5	11	12	4
RGZNAHECZZPZPHR	0.0862675	1.00532	0.99274	Pyt_Lo_Pwm_HL_22	Pythia Low, PWM Medium High	TRUE	FALSE	FALSE	2003	554	324.333	29.6667	8					1	3	9	10	12	4
IAZKDZLEZMNYMFQ	0.0843152	1.01563	1.53236	Pyt_Lo_Pwm_HL_05	Pythia Low, PWM Medium High	FALSE	FALSE	FALSE	489.667	158.333	42.6667	5.66667						0	3	6	9		3
WVEDWFALZMZKVZA	0.097215	1.01112	0.0191984	Pyt_Lo_Pwm_HL_14	Pythia Low, PWM Medium High	FALSE	FALSE	FALSE	526.667	57.6667	35.6667	5.66667						0	9	11	14		3
CTZQWQQCEZQIPZK	0.0855236	1.00895	5.798	Pyt_Lo_Pwm_HL_20	Pythia Low, PWM Medium High	FALSE	FALSE	FALSE	396	32.3333	97.6667	12.3333	1	8				2	3	10	14		3
ZLDICWDZCIVZKTN	0.0883283	1.01856	0.252601	Pyt_Lo_Pwm_HL_02	Pythia Low, PWM Medium High	TRUE	FALSE	FALSE	4420.67	435.667	260	13.3333	5	9				2	1	8	12		3
DCZACMSZNFQFDZQ	0.0890668	1.0112	0.427338	Pyt_Lo_Pwm_HL_12	Pythia Low, PWM Medium High	TRUE	FALSE	FALSE	1180.33	454.333	173	10	2	5				2	3	8	14		3
HNFECMGCZDVZVNZ	0.092985	1.00435	0.607459	Pyt_Lo_Pwm_HL_23	Pythia Low, PWM Medium High	TRUE	FALSE	FALSE	1416	239.333	177.333	4	5	8				2	9	12	15		3
KZKWYPSEZITZWVN	0.0910381	1.00952	0.0554589	Pyt_Lo_Pwm_HL_17	Pythia Low, PWM Medium High	TRUE	TRUE	FALSE	6124	1237.33	669.333	16.6667						0	2	9	12		3
VCGZKQFPZCZNDCR	0.0910778	1.00039	0.177678	Pyt_Lo_Pwm_HL_25	Pythia Low, PWM Medium High	TRUE	TRUE	FALSE	4140.33	1060	526.333	17	2	10	14			3	4	9	11		3
VKFDZGQNPNCZDDN	0.0952939	1.01531	0.716741	Pyt_Lo_Pwm_HL_08	Pythia Low, PWM Medium High	FALSE	FALSE	FALSE	646	250	118	14.6667	11					1	5	12			2
DCZRQTZSAHNPCHC	0.0874459	1.0112	0.32248	Pyt_Lo_Pwm_HL_13	Pythia Low, PWM Medium High	FALSE	FALSE	FALSE	577.333	67	56.6667	8.66667	2	13	15			3	3	7			2
RCTIDWMZNQZHMAS	0.0874737	1.01105	0.21751	Pyt_Lo_Pwm_HL_15	Pythia Low, PWM Medium High	FALSE	FALSE	FALSE	220.333	57	21.6667	7.33333	2					1	8	11			2
NLVNVZCQVVDHNZD	0.0851463	1.00378	9.35739	Pyt_Lo_Pwm_HL_24	Pythia Low, PWM Medium High	FALSE	FALSE	FALSE	735.667	164.333	279	12.3333	7					1	6	14			2
CCADECDZSHQDWZM	0.0937311	1.01889	0.14148	Pyt_Lo_Pwm_HL_01	Pythia Low, PWM Medium High	TRUE	FALSE	FALSE	1356	310.667	110.667	8.33333	1	2	6			3	8	14			2
RIPIWSKCVKZPZGI	0.120108	1.01413	0.289415	Pyt_Lo_Pwm_HL_09	Pythia Low, PWM Medium High	TRUE	FALSE	FALSE	2881.67	467.667	373.333	17.3333	8					1	11	13			2
NNKCQZVATZINRYP	0.0831127	1.0137	1.28459	Pyt_Lo_Pwm_HL_10	Pythia Low, PWM Medium High	TRUE	FALSE	FALSE	2819	578.667	199.333	36.3333	4					1	6	10			2
EZLCWPLQCIMZGER	0.135905	1.00914	0.0886936	Pyt_Lo_Pwm_HL_18	Pythia Low, PWM Medium High	TRUE	FALSE	FALSE	1511	153.667	119.333	19.6667	4	9				2	2	12			2
DCNCDFMZKDNNADR	0.0910483	1.01671	0.2103	Pyt_Lo_Pwm_HL_03	Pythia Low, PWM Medium High	FALSE	FALSE	FALSE	188	1.5	23.3333	8	2	4				2	8				1
THPINCPNFTQHGVZ	0.122452	1.0167	0.350781	Pyt_Lo_Pwm_HL_04	Pythia Low, PWM Medium High	TRUE	FALSE	FALSE	2408.67	592.333	141.333	20.6667	6					1	15				1
NNQCTDCPTIWNZTQ	0.109536	1.01533	2.22862	Pyt_Lo_Pwm_HL_07	Pythia Low, PWM Medium High	TRUE	FALSE	FALSE	2980.67	315.667	167.333	13.6667	4	7				2	13				1
CTZETTVQCKWEQKC	0.145441	1.00895	1.41831	Pyt_Lo_Pwm_HL_19	Pythia Low, PWM Medium High	TRUE	FALSE	FALSE	1200	174	105.667	16.3333	1	9	15			3	3				1
NNSMHHGNHZHNQHE	0.136888	1.00864	0.879572	Pyt_Lo_Pwm_HL_21	Pythia Low, PWM Medium High	TRUE	FALSE	FALSE	1177.33	122.333	82.6667	12						0	10				1
EKAHNQIZFHDIWLA	0.0964193	0.383758	1.69688	Pyt_Lo_Pwm_LL_15	Pythia Low, PWM Low	TRUE	TRUE	TRUE	8608	2860	1257.67	34.6667						0	8				1
EQKEWVCMMVMLZQL	0.117054	0.221198	0.492226	Pyt_Lo_Pwm_LL_25	Pythia Low, PWM Low	FALSE	FALSE	FALSE	521	72.6667	194.667	24.3333	7					1	13				1
ESKZCQGCLQIFGDA	0.138993	0.322387	1.87936	Pyt_Lo_Pwm_LL_23	Pythia Low, PWM Low	TRUE	FALSE	FALSE	1590.33	218.333	170.667	10	5	8				2	4				1
QCEAEWZHNMCMZNH	0.08952	0.430115	0.223312	Pyt_Lo_Pwm_LL_01	Pythia Low, PWM Low	FALSE	FALSE	FALSE	291.667	81.3333	6.33333	5.33333	2	11				2	7	13			2
APKWIMLZDQDZHKW	0.0956274	0.413938	0.682342	Pyt_Lo_Pwm_LL_04	Pythia Low, PWM Low	FALSE	FALSE	FALSE	530	110.333	11.3333	6.33333						0	8	12			2
EAQNMSKCWTEZZTV	0.104889	0.409083	3.28901	Pyt_Lo_Pwm_LL_05	Pythia Low, PWM Low	FALSE	FALSE	FALSE	50.6667	20.3333	1.66667	8.66667	8					1	12	13			2
EGEZRQDDPZMFYNG	0.0867227	0.40635	0.507373	Pyt_Lo_Pwm_LL_08	Pythia Low, PWM Low	FALSE	FALSE	FALSE	68	53	10.3333	3						0	4	10			2
EEZVEZHPQENCYGL	0.0845943	0.406237	1.28989	Pyt_Lo_Pwm_LL_10	Pythia Low, PWM Low	FALSE	FALSE	FALSE	202.667	12.3333	5.33333	3.33333	12					1	3	6			2
QDZEDFHQZEICHHA	0.0846834	0.389882	0.823378	Pyt_Lo_Pwm_LL_13	Pythia Low, PWM Low	FALSE	FALSE	FALSE	193.333	2	3.33333	1.33333	12					1	3	9			2
EETWSAZWHEZEQCG	0.0855403	0.356947	0.54312	Pyt_Lo_Pwm_LL_19	Pythia Low, PWM Low	TRUE	FALSE	FALSE	3206	678.333	211.667	17.3333	14					1	7	11			2
ZQEQFNZDLIFNPEE	0.0837812	0.349331	4.82984	Pyt_Lo_Pwm_LL_21	Pythia Low, PWM Low	TRUE	FALSE	FALSE	1367.67	208.667	168.333	21						0	1	7			2
QEQKZCLEZPKCWRS	0.0893638	0.343284	2.08139	Pyt_Lo_Pwm_LL_22	Pythia Low, PWM Low	TRUE	FALSE	FALSE	1128	224	197	19.3333	6	12				2	5	9			2
EEQZRHPZVKPQYEY	0.0874387	0.309656	1.24168	Pyt_Lo_Pwm_LL_24	Pythia Low, PWM Low	TRUE	FALSE	FALSE	1502.33	65.6667	137.333	16						0	4	8			2
EENWQPCIWZSNQYZ	0.0921675	0.408448	1.14	Pyt_Lo_Pwm_LL_06	Pythia Low, PWM Low	TRUE	TRUE	FALSE	7457	1282	83.3333	15	7					1	10	15			2
EEZZPWRGEHZYCNE	0.129817	0.406237	0.35778	Pyt_Lo_Pwm_LL_09	Pythia Low, PWM Low	FALSE	FALSE	FALSE	28	73.3333	15	4.66667	13					1	3	4	11		3
ESGZVNPNZIYMZPP	0.0896214	0.385981	0.941014	Pyt_Lo_Pwm_LL_14	Pythia Low, PWM Low	FALSE	FALSE	FALSE	264.667	55.6667	60	19.3333						0	4	9	13		3
ESTZNZDKPHPZMNL	0.0845479	0.37222	4.39817	Pyt_Lo_Pwm_LL_17	Pythia Low, PWM Low	FALSE	FALSE	FALSE	40.6667	19.6667	8.33333	12						0	4	6	12		3
EQZSTRWCTKZZQYN	0.118278	0.358425	0.254046	Pyt_Lo_Pwm_LL_18	Pythia Low, PWM Low	FALSE	FALSE	FALSE	388	40.3333	82.3333	13	8					1	3	11	12		3
QZQEKZPMPDQMZLD	0.0838237	0.352153	10.2683	Pyt_Lo_Pwm_LL_20	Pythia Low, PWM Low	FALSE	FALSE	FALSE	120.667	95	39.3333	16.3333						0	2	6	13		3
ASAZAWDYAZIZNWQ	0.0945255	0.415253	0.684042	Pyt_Lo_Pwm_LL_03	Pythia Low, PWM Low	TRUE	FALSE	FALSE	7213.67	652.333	85	5						0	4	10	12		3
ETZSRMZVTAZCYCL	0.0966031	0.39944	0.86246	Pyt_Lo_Pwm_LL_11	Pythia Low, PWM Low	TRUE	FALSE	FALSE	7282.67	345.667	200.667	30.6667	12	14				2	3	7	11		3
ASSZCPLCZVFGZGA	0.0917203	0.379427	0.830478	Pyt_Lo_Pwm_LL_16	Pythia Low, PWM Low	TRUE	FALSE	FALSE	1823.67	435.667	265	11.6667	5	8				2	4	9	13		3
SEPZNSZTZDEZMNQ	0.0834637	0.421702	16.6534	Pyt_Lo_Pwm_LL_02	Pythia Low, PWM Low	FALSE	FALSE	FALSE	450.667	83	22.3333	9.66667						0	4	7	9	12	4
EENZGNHDZZGZEFC	0.0847576	0.408448	1.11925	Pyt_Lo_Pwm_LL_07	Pythia Low, PWM Low	FALSE	FALSE	FALSE	291	50	7.33333	8	15					1	4	9	10	12	4
ZAKEZNFZIAEZTHL	0.0924971	0.397529	5.00421	Pyt_Lo_Pwm_LL_12	Pythia Low, PWM Low	FALSE	FALSE	FALSE	107	10	4	3.66667						0	1	5	8	12	4
ZWNYNZZQICNMDKZ	0.087392	9.29129	0.139286	Pyt_Lo_Pwm_HH_04	Pythia Low, PWM High	TRUE	FALSE	FALSE	1502.33	316	171	13	10					1	1	6	7	15	4
RHWFMHIZIZZDZHR	0.0944849	6.02126	0.0195713	Pyt_Lo_Pwm_HH_19	Pythia Low, PWM High	TRUE	TRUE	FALSE	6333	1099.67	621.667	20						0	8	10	11	13	4
IYYZTZDYDZEDQAV	0.0860593	7.38412	0.0723	Pyt_Lo_Pwm_HH_07	Pythia Low, PWM High	FALSE	FALSE	FALSE	235.667	39	27	7.66667						0	4	6	10		3
WRFFZZAZLVTHDMK	0.084869	7.29368	0.0129855	Pyt_Lo_Pwm_HH_09	Pythia Low, PWM High	FALSE	FALSE	FALSE	403	69.6667	31.3333	14						0	5	6	8		3
YYZRZDVQIZLYNME	0.107055	6.7545	0.0116206	Pyt_Lo_Pwm_HH_11	Pythia Low, PWM High	FALSE	FALSE	FALSE	636.667	87.6667	39	11						0	3	5	10		3
KWAYZETZLZWANCD	0.0848984	6.25587	0.37988	Pyt_Lo_Pwm_HH_15	Pythia Low, PWM High	FALSE	FALSE	FALSE	46	32.3333	52.3333	7	14					1	5	8	10		3
IWWYZGTZELSZQYV	0.100964	24.8854	0.0163288	Pyt_Lo_Pwm_HH_01	Pythia Low, PWM High	TRUE	FALSE	FALSE	5669	656.667	251	21						0	5	8	12		3
MTWFDKZRVZIZKVL	0.083719	6.18546	0.118316	Pyt_Lo_Pwm_HH_18	Pythia Low, PWM High	TRUE	FALSE	FALSE	1417.33	406	213.333	15.6667						0	7	10	12		3
HYFCZEPZYSZPNSH	0.0970458	5.6429	0.0355881	Pyt_Lo_Pwm_HH_23	Pythia Low, PWM High	TRUE	FALSE	FALSE	3445.67	543.333	298.667	15.6667	4					1	5	8	11		3
VFCHEKZTIAZHEGZ	0.092466	5.55883	0.52667	Pyt_Lo_Pwm_HH_24	Pythia Low, PWM High	TRUE	FALSE	FALSE	3487.67	575.333	128.667	12	3					1	7	11	15		3
YDCFZLTZQPDVWZI	0.0929802	5.94822	0.0121367	Pyt_Lo_Pwm_HH_20	Pythia Low, PWM High	TRUE	TRUE	TRUE	21188	4524.33	2656.67	31.3333	3					1	5	8	14		3
WYPHWFIPZKQZQSE	0.124712	6.3245	0.00840637	Pyt_Lo_Pwm_HH_14	Pythia Low, PWM High	FALSE	FALSE	FALSE	279.333	51	44	11.6667						0	9	12			2
NMYWZQTECZQNNMP	0.0878335	5.89356	0.330752	Pyt_Lo_Pwm_HH_21	Pythia Low, PWM High	FALSE	FALSE	FALSE	938.333	281.667	84.3333	12.6667	9					1	5	10			2
WWYLZFVRZQNCQPK	0.127843	13.3351	0.00211473	Pyt_Lo_Pwm_HH_02	Pythia Low, PWM High	TRUE	FALSE	FALSE	6701	930	644	52.6667	12					1	5	9			2
MMWFKHZHFANZGAQ	0.103398	10.9618	0.0788132	Pyt_Lo_Pwm_HH_03	Pythia Low, PWM High	TRUE	FALSE	FALSE	2989.33	306.333	184	22.6667						0	7	12			2
MYZFKFANMIESZNR	0.154894	8.0274	0.0263509	Pyt_Lo_Pwm_HH_05	Pythia Low, PWM High	TRUE	FALSE	FALSE	1421.33	204.667	76.3333	17.3333						0	3	13			2
QYWFZWTDZAIPCLE	0.107266	7.40395	0.0734468	Pyt_Lo_Pwm_HH_06	Pythia Low, PWM High	TRUE	FALSE	FALSE	3504.33	391.667	242.667	15.6667	13					1	5	9			2
LWCWNSMEZTSVZVI	0.0868197	7.11554	0.0211345	Pyt_Lo_Pwm_HH_10	Pythia Low, PWM High	TRUE	FALSE	FALSE	1119	148.667	89.6667	16	3					1	9	13			2
FYQFNWZIHAZDSMN	0.107499	6.70103	0.103283	Pyt_Lo_Pwm_HH_12	Pythia Low, PWM High	TRUE	FALSE	FALSE	1786.33	470	234	12						0	7	11			2
YAYMZRGQDMVNQZL	0.135452	6.46966	0.0679354	Pyt_Lo_Pwm_HH_13	Pythia Low, PWM High	TRUE	FALSE	FALSE	1803.33	162.333	30.6667	12.3333						0	5	14			2
VFRFCTTVCZNAZTQ	0.0862098	6.25216	0.525251	Pyt_Lo_Pwm_HH_16	Pythia Low, PWM High	TRUE	FALSE	FALSE	1326	162.333	54.6667	20.6667	5	9				2	10	13			2
MAWFWQNZFZMQTAM	0.0981958	6.19239	0.0384224	Pyt_Lo_Pwm_HH_17	Pythia Low, PWM High	TRUE	FALSE	FALSE	1718.67	308.333	74	11.6667						0	8	10			2
TWWZIQWIERZCPEA	0.143728	5.64445	0.0956797	Pyt_Lo_Pwm_HH_22	Pythia Low, PWM High	TRUE	FALSE	FALSE	1272.33	194	80	6	12					1	4	11			2
MHYCCNGEZNRQDTK	0.103018	7.37085	0.455459	Pyt_Lo_Pwm_HH_08	Pythia Low, PWM High	FALSE	FALSE	FALSE	17.3333	22	9	7.33333	4	5				2	9				1
MQWFMHSZVGVMDGN	0.140567	5.55033	0.134925	Pyt_Lo_Pwm_HH_25	Pythia Low, PWM High	FALSE	FALSE	FALSE	229	31.3333	4.33333	7.66667						0	8				1
HYZVDWNWDNICMDK	0.220148	2.64191	0.0201993	Pyt_Lo_Lus_LH_05	Pythia Low, Lustrek Medium Low	FALSE	FALSE	FALSE	810.667	86	122.667	5.66667	12					1	3				1
IHNZCIVDIRMGLMI	0.208737	1.65094	0.186683	Pyt_Lo_Lus_LH_09	Pythia Low, Lustrek Medium Low	FALSE	FALSE	FALSE	836.667	184.667	131.667	10.6667	5					1	4				1
LZCMDMICMIKIKCA	0.208576	2.28306	0.134381	Pyt_Lo_Lus_LH_10	Pythia Low, Lustrek Medium Low	FALSE	FALSE	FALSE	734	91.3333	30	13	3	8	14			3	2				1
WCRMGDHMQKVCZNT	0.191596	4.27796	0.0152675	Pyt_Lo_Lus_LH_25	Pythia Low, Lustrek Medium Low	FALSE	FALSE	FALSE	53.6667	9	7.33333	16.6667	2	12				2	13				1
PPDCTWDICPSZCNQ	0.229709	0.867261	0.743205	Pyt_Lo_Lus_LH_01	Pythia Low, Lustrek Medium Low	TRUE	FALSE	FALSE	2541.33	392	278.667	13.3333	4	9	13			3	12				1
KPMCHWDZINMGWEG	0.222327	1.09167	0.0634427	Pyt_Lo_Lus_LH_02	Pythia Low, Lustrek Medium Low	TRUE	FALSE	FALSE	4183	760.333	540	13.3333	4					1	8				1
EPYCDZDACQWCQSN	0.221668	1.53021	0.262136	Pyt_Lo_Lus_LH_03	Pythia Low, Lustrek Medium Low	TRUE	FALSE	FALSE	1844.67	377.333	370.333	20	4	9	12			3	6				1
RZWINHWPEQFDEMT	0.212046	2.19174	0.110494	Pyt_Lo_Lus_LH_08	Pythia Low, Lustrek Medium Low	TRUE	FALSE	FALSE	3082.67	605	127.667	6						0	2				1
DMQDFWDQAMQYCZT	0.207272	1.08896	0.159949	Pyt_Lo_Lus_LH_11	Pythia Low, Lustrek Medium Low	TRUE	FALSE	FALSE	3676.33	501.667	311.667	11.3333	13					1	14				1
NLCCQEWRLVHDKZK	0.20727	2.6527	0.0444539	Pyt_Lo_Lus_LH_12	Pythia Low, Lustrek Medium Low	TRUE	FALSE	FALSE	2234.67	296.333	150	13	3	4				2	14				1
KSWTDCCNKIZTHDC	0.206793	1.14479	0.0702037	Pyt_Lo_Lus_LH_14	Pythia Low, Lustrek Medium Low	TRUE	FALSE	FALSE	1648	190.333	147.333	17.3333	6	7	15			3	11				1
DQFWZCMMVACNCLE	0.20662	1.13475	0.0293192	Pyt_Lo_Lus_LH_15	Pythia Low, Lustrek Medium Low	TRUE	FALSE	FALSE	2980	372	303	19.6667	6	11	13			3	5				1
FPKZVIMWEYVMECQ	0.204883	1.0257	0.05174	Pyt_Lo_Lus_LH_16	Pythia Low, Lustrek Medium Low	TRUE	FALSE	FALSE	2760.67	646	235	10.3333	14					1	4				1
PKWDCCHEQZNFSCD	0.20365	1.20128	0.321811	Pyt_Lo_Lus_LH_17	Pythia Low, Lustrek Medium Low	TRUE	FALSE	FALSE	4949	703.333	479	16.6667	5	6	14			3	10				1
ACNRGCGMCAASZDH	0.198144	0.818798	0.131836	Pyt_Lo_Lus_LH_21	Pythia Low, Lustrek Medium Low	TRUE	FALSE	FALSE	5661.67	213.333	15	3.66667	2	6	9			3	13				1
IVMWZFNQNMWKICV	0.197563	2.62984	0.0262623	Pyt_Lo_Lus_LH_22	Pythia Low, Lustrek Medium Low	TRUE	FALSE	FALSE	19232.3	76	87	7	14					1	5				1
CPQCCADRIZDSWID	0.220912	0.640861	0.150548	Pyt_Lo_Lus_LH_04	Pythia Low, Lustrek Medium Low	TRUE	TRUE	FALSE	5642.67	1377.67	540.333	14	1	4	5			3	10				1
NCDQCCQQZPEFWES	0.219307	0.732027	1.86988	Pyt_Lo_Lus_LH_06	Pythia Low, Lustrek Medium Low	TRUE	TRUE	FALSE	5984	1068	603.667	23	2	5	6			3	9				1
QGZLDIWLIWVHNQL	0.203581	0.780819	0.254978	Pyt_Lo_Lus_LH_18	Pythia Low, Lustrek Medium Low	TRUE	TRUE	FALSE	6953.33	1360.67	845.333	23.6667						0	3				1
PSCWEENHIGRZIFE	0.200847	1.60598	0.0448605	Pyt_Lo_Lus_LH_20	Pythia Low, Lustrek Medium Low	TRUE	TRUE	FALSE	8347.33	1963.33	807	15.6667	3					1	12				1
RAHINCDQFVFZEHN	0.19679	0.954514	0.090296	Pyt_Lo_Lus_LH_23	Pythia Low, Lustrek Medium Low	TRUE	TRUE	FALSE	20339.7	1447.33	132.667	9.66667	6					1	12				1
VINWWZDSHCNYNDI	0.196663	1.69604	0.0219715	Pyt_Lo_Lus_LH_24	Pythia Low, Lustrek Medium Low	TRUE	TRUE	FALSE	30134.7	5774.67	547	19	10					1	6				1
QDGWEHTKCDGYKZH	0.213936	0.927437	0.1851	Pyt_Lo_Lus_LH_07	Pythia Low, Lustrek Medium Low	TRUE	TRUE	TRUE	8985.33	3493.67	1335.33	19.3333	9					1	14				1
REPZSEHDMRTHDWR	0.20723	0.676734	1.23554	Pyt_Lo_Lus_LH_13	Pythia Low, Lustrek Medium Low	TRUE	TRUE	TRUE	9946.33	2455.67	1156	19						0	4				1
NSACANCTWLECZLV	0.203374	0.767381	2.04112	Pyt_Lo_Lus_LH_19	Pythia Low, Lustrek Medium Low	TRUE	TRUE	TRUE	22455.7	4689.33	2750.33	107.667	4	7	12			3	13				1
WMGCHMVGHAEZPKC	0.242849	3.81088	0.02153	Pyt_Lo_Lus_HL_21	Pythia Low, Lustrek Medium High	FALSE	FALSE	FALSE	613	163.667	57.6667	13	4	15				2	12				1
CKEMQMDWCPCZSNS	0.232146	0.563818	0.0892492	Pyt_Lo_Lus_HL_25	Pythia Low, Lustrek Medium High	FALSE	FALSE	FALSE	425.333	48.3333	21.6667	12.6667	1	9	11			3	12				1
PNWMZEHCAFKWKIE	0.301315	2.58549	0.33854	Pyt_Lo_Lus_HL_03	Pythia Low, Lustrek Medium High	TRUE	FALSE	FALSE	1547	258.333	120.667	11.3333	8					1	5				1
GCNFRMSWTCZKTDS	0.285119	2.21617	0.0494071	Pyt_Lo_Lus_HL_06	Pythia Low, Lustrek Medium High	TRUE	FALSE	FALSE	2306.67	323.667	162.667	15.6667	2	10				2	11				1
WVFWGPMSNVZCMKQ	0.282962	4.78827	0.0118274	Pyt_Lo_Lus_HL_08	Pythia Low, Lustrek Medium High	TRUE	FALSE	FALSE	2328.67	311.667	148	12	12					1	11				1
CARSMHWSNYCTZQQ	0.275527	1.41788	0.0795875	Pyt_Lo_Lus_HL_10	Pythia Low, Lustrek Medium High	TRUE	FALSE	FALSE	3523	514.667	275	18	1	11				2	13				1
WCLVGQCHPIZQGGP	0.273375	2.52459	0.0139428	Pyt_Lo_Lus_HL_12	Pythia Low, Lustrek Medium High	TRUE	FALSE	FALSE	6462	779.333	518.667	19	2	7				2	11				1
WYCEPMCZPEMDHCD	0.262388	4.46247	0.00807948	Pyt_Lo_Lus_HL_15	Pythia Low, Lustrek Medium High	TRUE	FALSE	FALSE	1872.33	373	218	8	3	7	14			3	8				1
HZMWMNNIMCMTAGN	0.248378	2.2589	0.0560788	Pyt_Lo_Lus_HL_19	Pythia Low, Lustrek Medium High	TRUE	FALSE	FALSE	1630.33	259	114	5.66667	10					1	2				1
GAZDKAWCQFMVCQP	0.23372	0.720647	0.122731	Pyt_Lo_Lus_HL_24	Pythia Low, Lustrek Medium High	TRUE	FALSE	FALSE	1837.33	224.333	283	22.6667	8	13				2	3				1
DMHGZRCSINHNCCP	0.3216	1.4849	0.143718	Pyt_Lo_Lus_HL_01	Pythia Low, Lustrek Medium High	TRUE	TRUE	FALSE	12316.7	1693	888.667	16.6667	7	13	14			3	5				1
HNQZVEDCNFMPHYN	0.300898	0.807658	0.82523	Pyt_Lo_Lus_HL_04	Pythia Low, Lustrek Medium High	TRUE	TRUE	FALSE	11301.3	1582.67	855	15	8					1	4				1
PRIVTZPKNCWDGFD	0.291999	1.07381	0.399004	Pyt_Lo_Lus_HL_05	Pythia Low, Lustrek Medium High	TRUE	TRUE	FALSE	10664.7	1648.33	388.333	18.3333	10					1	6				1
RIFMLPWTMIZDHVN	0.275428	2.72584	0.024057	Pyt_Lo_Lus_HL_11	Pythia Low, Lustrek Medium High	TRUE	TRUE	FALSE	8545	1828	808.667	17.6667						0	11				1
QMLZHAHWVFEHCVD	0.269373	1.35854	0.108475	Pyt_Lo_Lus_HL_13	Pythia Low, Lustrek Medium High	TRUE	TRUE	FALSE	8693.33	2260.33	837.333	8.66667	13					1	4				1
KFIZVMHAIQLCHMD	0.239595	1.77683	0.243498	Pyt_Lo_Lus_HL_22	Pythia Low, Lustrek Medium High	TRUE	TRUE	FALSE	8140.33	1954	725	15.3333	12					1	4				1
TCNIWPWMQFZAIFV	0.283396	0.972633	0.00746307	Pyt_Lo_Lus_HL_07	Pythia Low, Lustrek Medium High	TRUE	TRUE	TRUE	14450.3	3375.33	2060.33	38.3333	2					1	11				1
AVAWMHWVMIZTNWV	0.280064	0.603159	0.0160242	Pyt_Lo_Lus_HL_09	Pythia Low, Lustrek Medium High	TRUE	TRUE	TRUE	12037.7	2864.67	1210.33	29.3333						0	11				1
NPWPHAPIQYZCCNG	0.269074	1.31443	0.253673	Pyt_Lo_Lus_HL_14	Pythia Low, Lustrek Medium High	TRUE	TRUE	TRUE	23468.3	5129.67	1926.33	19.6667	12	13				2	11				1
RHINFMDVHWINZFE	0.261507	1.18521	0.0578626	Pyt_Lo_Lus_HL_16	Pythia Low, Lustrek Medium High	TRUE	TRUE	TRUE	35763	7976.33	5254.33	30.3333						0	13				1
QGYWDPRZKPNCSWP	0.260506	3.07383	0.0729541	Pyt_Lo_Lus_HL_17	Pythia Low, Lustrek Medium High	TRUE	TRUE	TRUE	36225	9741	5286.33	19.6667	12					1	8				1
TDQZDCTFDQYCCEA	0.246363	0.618048	0.215488	Pyt_Lo_Lus_HL_20	Pythia Low, Lustrek Medium High	TRUE	TRUE	TRUE	13614.7	2209.33	1445	15.3333	6	12	13			3	4				1
TSWQTYNCKDTAHPI	0.238949	0.970411	0.248237	Pyt_Lo_Lus_HL_23	Pythia Low, Lustrek Medium High	FALSE	FALSE	FALSE	951.667	143.333	81.6667	13.6667	8					1					0
RNANMWQHNKNDCKK	0.250189	0.740926	1.29618	Pyt_Lo_Lus_HL_18	Pythia Low, Lustrek Medium High	TRUE	FALSE	FALSE	2264	318.667	226	22	13					1					0
SDMQNYWPQTYHEED	0.309061	0.555609	0.431199	Pyt_Lo_Lus_HL_02	Pythia Low, Lustrek Medium High	TRUE	TRUE	FALSE	10977	2356.67	752.333	16.3333						0					0
PGDAZQHZNAQCKEZ	0.0828691	0.741026	4.41994	Pyt_Lo_Lus_LL_01	Pythia Low, Lustrek Low	FALSE	FALSE	FALSE	150.667	8.33333	6.33333	3.33333	12					1	5	8	15		3
FAHKRZZGGKZQDNK	0.0828539	1.51495	0.59123	Pyt_Lo_Lus_LL_02	Pythia Low, Lustrek Low	FALSE	FALSE	FALSE	269.333	44.3333	4.33333	5						0	6	7	11		3
ECTZQVZPAZTWPQK	0.082841	0.590862	3.23379	Pyt_Lo_Lus_LL_03	Pythia Low, Lustrek Low	FALSE	FALSE	FALSE	479	39	13.6667	13	2					1	4	7	10		3
DEZYHQZTRZDNADK	0.0827734	0.610881	0.622034	Pyt_Lo_Lus_LL_06	Pythia Low, Lustrek Low	FALSE	FALSE	FALSE	209.333	1	7	1.66667						0	3	7	10		3
KDDPHZGIZNVZMQV	0.0827483	0.594521	1.61504	Pyt_Lo_Lus_LL_08	Pythia Low, Lustrek Low	FALSE	FALSE	FALSE	50.6667	1.33333	3	3.33333						0	6	9	12		3
ZLNEFZRAAZIVQCD	0.0827359	0.705115	2.64989	Pyt_Lo_Lus_LL_09	Pythia Low, Lustrek Low	FALSE	FALSE	FALSE	16.5	4.33333	5.66667	1	14					1	1	6	10		3
APMHEZMKAZZEITC	0.0827309	0.700932	0.460412	Pyt_Lo_Lus_LL_10	Pythia Low, Lustrek Low	FALSE	FALSE	FALSE	352.667	11.3333	8.66667	1	15					1	6	10	11		3
PDAIPHCZZAKZESD	0.0827117	0.575845	5.44744	Pyt_Lo_Lus_LL_11	Pythia Low, Lustrek Low	FALSE	FALSE	FALSE	58.6667	13.6667	1	1	7					1	8	9	12		3
PFZGQSZPQZALPDN	0.0823804	1.64617	2.65134	Pyt_Lo_Lus_LL_17	Pythia Low, Lustrek Low	FALSE	FALSE	FALSE	157	2.33333	2	1						0	3	7	10		3
AICPKZNEPZQADZT	0.0822524	0.797457	2.9735	Pyt_Lo_Lus_LL_21	Pythia Low, Lustrek Low	FALSE	FALSE	FALSE	1	5.33333	1.33333	11.3333	3					1	6	10	14		3
TZGTDZILDZVWITN	0.0827836	0.846469	2.63214	Pyt_Lo_Lus_LL_05	Pythia Low, Lustrek Low	TRUE	FALSE	FALSE	3373	33	10.6667	2						0	2	6	10		3
CQDDHEZLGZGMHTM	0.0828263	0.854761	0.74121	Pyt_Lo_Lus_LL_04	Pythia Low, Lustrek Low	FALSE	FALSE	FALSE	31.6667	13	5.66667	3	1					1	7	10			2
WQPFTZPNKZNCQLN	0.0826922	2.77849	0.248886	Pyt_Lo_Lus_LL_12	Pythia Low, Lustrek Low	FALSE	FALSE	FALSE	196.333	5.66667	9	2	12					1	6	10			2
DPANYPQCZZHQACN	0.0826694	0.540775	0.819802	Pyt_Lo_Lus_LL_13	Pythia Low, Lustrek Low	FALSE	FALSE	FALSE	259.333	3.33333	7	1.33333	8	14				2	9	10			2
DQMGYEQIGZQZMTV	0.082643	0.932163	0.721461	Pyt_Lo_Lus_LL_14	Pythia Low, Lustrek Low	FALSE	FALSE	FALSE	79	1	1.33333	2						0	10	12			2
HITDWQCPEZQZVEK	0.0826334	0.856524	1.20798	Pyt_Lo_Lus_LL_15	Pythia Low, Lustrek Low	FALSE	FALSE	FALSE	125	18.3333	5	1.66667	7					1	10	12			2
EIQCDVAZCZTHPVH	0.0826046	0.499221	1.2608	Pyt_Lo_Lus_LL_16	Pythia Low, Lustrek Low	FALSE	FALSE	FALSE	415	4	8	1	4	9				2	8	10			2
CMTGKZLKZVACIAI	0.082341	1.57111	0.188983	Pyt_Lo_Lus_LL_18	Pythia Low, Lustrek Low	FALSE	FALSE	FALSE	77	2.33333	2.66667	1.33333	1	12				2	6	9			2
FTAWEZMZHGVQKNA	0.0822902	2.05407	0.253535	Pyt_Lo_Lus_LL_19	Pythia Low, Lustrek Low	FALSE	FALSE	FALSE	347	1	4	1						0	6	8			2
MDQTLCZAPZHDCEV	0.0822244	1.06388	0.379094	Pyt_Lo_Lus_LL_22	Pythia Low, Lustrek Low	FALSE	FALSE	FALSE	323	8.66667	11.3333	8	6	13				2	7	10			2
NRMCQVZIITZQVED	0.0821514	2.11216	2.27235	Pyt_Lo_Lus_LL_23	Pythia Low, Lustrek Low	FALSE	FALSE	FALSE	176.333	6.66667	24.6667	9	4					1	7	11			2
KVAZTNZRQPCANDG	0.0820385	0.670984	5.43939	Pyt_Lo_Lus_LL_24	Pythia Low, Lustrek Low	FALSE	FALSE	FALSE	597.667	37	43	8.66667	11					1	4	7			2
MECDVZFQZEVHQSD	0.0818072	1.52276	1.65319	Pyt_Lo_Lus_LL_25	Pythia Low, Lustrek Low	FALSE	FALSE	FALSE	682	53.3333	43	10.6667	3					1	6	9			2
AAKDRZIKHPVZQVH	0.0827616	0.755903	1.28796	Pyt_Lo_Lus_LL_07	Pythia Low, Lustrek Low	TRUE	FALSE	FALSE	3024.67	32.6667	20	8						0	6	12			2
AVRHPZESRZVQHFE	0.0822752	1.0517	0.287937	Pyt_Lo_Lus_LL_20	Pythia Low, Lustrek Low	TRUE	TRUE	FALSE	8971	1077	508.333	14.6667						0	6	10			2
QFWZQNDCMPPCKCH	0.576256	3.41499	0.280761	Pyt_Lo_Lus_HH_04	Pythia Low, Lustrek High	TRUE	FALSE	FALSE	4168.67	681.333	264.333	14.3333	8	12	14			3	4				1
YCMYCMNCFTNZVAD	0.418373	9.61432	0.0030065	Pyt_Lo_Lus_HH_11	Pythia Low, Lustrek High	TRUE	FALSE	FALSE	1703	246.667	166.667	15.6667	2	5	8			3	12				1
ELCCGWSIWPTIZVD	0.38362	1.17889	0.19073	Pyt_Lo_Lus_HH_13	Pythia Low, Lustrek High	TRUE	FALSE	FALSE	1338.33	85	97.3333	10.3333	3	4				2	13				1
CQSQLCDWKHDCCZK	0.373171	0.66597	0.0548672	Pyt_Lo_Lus_HH_14	Pythia Low, Lustrek High	TRUE	FALSE	FALSE	2724.33	316.333	150.333	13	1	6	12	13		4	14				1
FLGCQWSIZPCDQLP	0.363956	2.77316	0.353002	Pyt_Lo_Lus_HH_15	Pythia Low, Lustrek High	TRUE	FALSE	FALSE	3106	356.333	276.333	12	4	11				2	9				1
VRHKZPLMRMEQFKS	0.333587	1.1127	0.109733	Pyt_Lo_Lus_HH_21	Pythia Low, Lustrek High	TRUE	FALSE	FALSE	1273.33	195.333	93.6667	54.3333						0	5				1
CVNZFLMRHNNWNAT	0.326252	1.16439	0.144847	Pyt_Lo_Lus_HH_22	Pythia Low, Lustrek High	TRUE	FALSE	FALSE	3767.67	257.333	100	12.6667	1					1	4				1
HCHZQWSFDHCHINA	0.324717	1.25107	0.0315356	Pyt_Lo_Lus_HH_23	Pythia Low, Lustrek High	TRUE	FALSE	FALSE	6603.33	618.667	544.333	16	2	11				2	4				1
CNZGNNCDIWCADNG	0.323747	1.11414	1.79436	Pyt_Lo_Lus_HH_25	Pythia Low, Lustrek High	TRUE	FALSE	FALSE	4401.33	402.333	362	17	1	7	11			3	3				1
HQECMPPNQCFHCZG	0.387453	0.757528	0.507889	Pyt_Lo_Lus_HH_12	Pythia Low, Lustrek High	TRUE	TRUE	FALSE	8230	1031	775	23	4	10	13			3	14				1
TZHMGHWHDVHDEWN	0.356773	1.43924	0.0367125	Pyt_Lo_Lus_HH_16	Pythia Low, Lustrek High	TRUE	TRUE	FALSE	13296.7	3156.33	652.333	12						0	2				1
EFWVQPCZRYNGCAI	0.351479	2.77279	0.0146372	Pyt_Lo_Lus_HH_17	Pythia Low, Lustrek High	TRUE	TRUE	TRUE	18023.7	3348.33	1323.67	14.3333	7	13				2	8				1
ADCEPPCSISMZFCL	0.33418	0.637924	0.497668	Pyt_Lo_Lus_HH_20	Pythia Low, Lustrek High	TRUE	TRUE	TRUE	14396.7	1519.67	1217.33	18	3	7	14			3	12				1
QYCISCNFCEQKEPT	0.519834	2.68869	0.193229	Pyt_Lo_Lus_HH_06	Pythia Low, Lustrek High	FALSE	FALSE	FALSE	69	21.3333	23.3333	13	3	6	9			3					0
CCCICAGCRDKDQDD	0.351446	2.07078	0.0863618	Pyt_Lo_Lus_HH_18	Pythia Low, Lustrek High	FALSE	FALSE	FALSE	311	39.3333	15	7	1	2	3	5	8	5					0
HEPWAMSPMHTKCVV	0.570891	1.03799	0.135531	Pyt_Lo_Lus_HH_05	Pythia Low, Lustrek High	TRUE	FALSE	FALSE	1817	202.333	101	13	13					1					0
KPCIWDNQMCEWQDM	0.426778	0.920242	0.268285	Pyt_Lo_Lus_HH_10	Pythia Low, Lustrek High	TRUE	FALSE	FALSE	1185.33	109	106.333	11.6667	3	10				2					0
EDKQWRCNMIMITIR	0.340284	0.398709	0.25664	Pyt_Lo_Lus_HH_19	Pythia Low, Lustrek High	TRUE	FALSE	FALSE	3100.67	252	174.667	16	7					1					0
EVEMCCECMNDQYCT	0.478752	0.55729	0.985773	Pyt_Lo_Lus_HH_08	Pythia Low, Lustrek High	TRUE	TRUE	FALSE	7303	1192.67	776	19.6667	5	6	8	14		4					0
EIHMRKQVWNCCCEI	0.429658	0.680733	0.264198	Pyt_Lo_Lus_HH_09	Pythia Low, Lustrek High	TRUE	TRUE	FALSE	8352.33	1066.67	590.667	22	11	12	13			3					0
TGVCIRDMVMNCCCG	0.772228	1.4379	0.144902	Pyt_Lo_Lus_HH_01	Pythia Low, Lustrek High	TRUE	TRUE	TRUE	9661	1745.33	1009	22.6667	4	12	13	14		4					0
PYCWKFTHWPVGQIQ	0.762094	5.4418	0.00412705	Pyt_Lo_Lus_HH_02	Pythia Low, Lustrek High	TRUE	TRUE	TRUE	17033.7	5678.67	3463	45.6667	3					1					0
SKVWRMGPHVMCTAT	0.75769	0.885313	0.0482989	Pyt_Lo_Lus_HH_03	Pythia Low, Lustrek High	TRUE	TRUE	TRUE	30383	5594.33	7693.33	23.3333	12					1					0
LDDMFDLCNCNVSCT	0.50349	1.11179	0.515493	Pyt_Lo_Lus_HH_07	Pythia Low, Lustrek High	TRUE	TRUE	TRUE	9746	1637.67	1341	20	8	10	14			3					0
MIPQVHDHCWNCMNI	0.32459	1.17139	0.286092	Pyt_Lo_Lus_HH_24	Pythia Low, Lustrek High	TRUE	TRUE	TRUE	14717	2059.33	1236	36	9	12				2					0
MSIKVGHMSCMMNEN	0.374246	0.97672	0.68647	Pav_Lo_Pwm_LH_05	Pavia Low, PWM Medium Low	FALSE	FALSE	FALSE	1	13	1	11.6667	10					1					0
SADMQTWNLRDMDVS	0.165814	0.935585	1.44645	Pav_Lo_Pwm_LH_18	Pavia Low, PWM Medium Low	FALSE	FALSE	FALSE	1	20.3333	1	7.33333						0					0
ISMKIGHMSCMLDQN	0.388071	0.924524	0.720522	Pav_Lo_Pwm_LH_21	Pavia Low, PWM Medium Low	FALSE	FALSE	FALSE	1	15.6667	1	8	10					1					0
TMHIGHMSCMLDQNE	0.217381	0.959118	0.0846072	Pav_Lo_Pwm_LH_10	Pavia Low, PWM Medium Low	FALSE	FALSE	FALSE	1.66667	2.66667	1	5.33333	9					1					0
NITMKIGHMSCMIQE	0.254953	0.914778	0.492306	Pav_Lo_Pwm_LH_22	Pavia Low, PWM Medium Low	FALSE	FALSE	FALSE	3	19	2	3.66667	11					1					0
EMTIHLGRMACIMNE	0.273355	0.995741	0.234522	Pav_Lo_Pwm_LH_02	Pavia Low, PWM Medium Low	FALSE	FALSE	FALSE	23	3	1.33333	2.66667	11					1					0
SAMMNNWNLRDMDVS	0.303542	0.961411	0.386814	Pav_Lo_Pwm_LH_09	Pavia Low, PWM Medium Low	FALSE	FALSE	FALSE	31.3333	3	4	23						0					0
EMTLHLGRMACVMNE	0.324563	0.990909	0.0772521	Pav_Lo_Pwm_LH_03	Pavia Low, PWM Medium Low	FALSE	FALSE	FALSE	39.3333	3.33333	2.33333	5	11					1					0
SAMMANWNLHDMDVS	0.301201	0.913873	0.359886	Pav_Lo_Pwm_LH_25	Pavia Low, PWM Medium Low	FALSE	FALSE	FALSE	40.6667	8.33333	1	7.66667						0					0
ISMKIGHMTCMINEK	0.459456	0.938433	0.539539	Pav_Lo_Pwm_LH_17	Pavia Low, PWM Medium Low	FALSE	FALSE	FALSE	48.3333	7.66667	7	14.3333	10					1					0
SDNMDTWNLHDMDVS	0.198378	0.914128	0.532627	Pav_Lo_Pwm_LH_24	Pavia Low, PWM Medium Low	FALSE	FALSE	FALSE	51	22.3333	17.6667	7.33333						0					0
SDNMDTWNLRDMDVS	0.168726	0.914735	0.623563	Pav_Lo_Pwm_LH_23	Pavia Low, PWM Medium Low	FALSE	FALSE	FALSE	51.3333	7	4.33333	9						0					0
SADMQTWNLHDMDVS	0.190232	0.934963	1.23551	Pav_Lo_Pwm_LH_19	Pavia Low, PWM Medium Low	FALSE	FALSE	FALSE	52.6667	2.66667	7.66667	5.33333						0					0
LADMNAWNLHDMDVA	0.218603	0.966246	0.394059	Pav_Lo_Pwm_LH_07	Pavia Low, PWM Medium Low	FALSE	FALSE	FALSE	63.3333	6	4.33333	3.66667						0					0
MSIKMGHMSCMMQEN	0.485713	0.927797	0.300204	Pav_Lo_Pwm_LH_20	Pavia Low, PWM Medium Low	FALSE	FALSE	FALSE	67.6667	10.3333	6	6.66667	10					1					0
EMTIHLGRMACVMNE	0.313236	0.939423	0.11753	Pav_Lo_Pwm_LH_15	Pavia Low, PWM Medium Low	FALSE	FALSE	FALSE	74	1	6.33333	4.33333	11					1					0
SDMMNNWNLRDMDVS	0.251664	0.938539	0.236639	Pav_Lo_Pwm_LH_16	Pavia Low, PWM Medium Low	FALSE	FALSE	FALSE	93	31	4	7.33333						0					0
MTIKMGHMSCMIQED	0.323979	0.961709	0.837669	Pav_Lo_Pwm_LH_08	Pavia Low, PWM Medium Low	FALSE	FALSE	FALSE	137.333	13.6667	13	5.66667	10					1					0
VEVMTNWNLHDMDVS	0.160363	0.953846	0.672395	Pav_Lo_Pwm_LH_13	Pavia Low, PWM Medium Low	FALSE	FALSE	FALSE	201.333	42.3333	25.6667	16.6667						0					0
VEVMTNWNLRDMDVS	0.162622	0.95448	0.787194	Pav_Lo_Pwm_LH_12	Pavia Low, PWM Medium Low	FALSE	FALSE	FALSE	245.333	49	24.6667	9.66667						0					0
IQQWLVNMPMIAPMS	0.228866	0.998882	0.337261	Pav_Lo_Pwm_LH_01	Pavia Low, PWM Medium Low	FALSE	FALSE	FALSE	431.667	42.3333	35.3333	32						0					0
LEVMNDWNLHDMDVS	0.156721	0.975097	0.4503	Pav_Lo_Pwm_LH_06	Pavia Low, PWM Medium Low	FALSE	FALSE	FALSE	495.333	61.6667	17.6667	4.66667						0					0
LADMNAWNLHDIDLA	0.200652	0.955634	0.945555	Pav_Lo_Pwm_LH_11	Pavia Low, PWM Medium Low	FALSE	FALSE	FALSE	709.333	73	29	2.66667						0					0
LRDWHHIGDDVHEVG	0.345624	0.986753	0.336129	Pav_Lo_Pwm_LH_04	Pavia Low, PWM Medium Low	FALSE	FALSE	FALSE	812.333	33	74.6667	8.66667						0					0
LHDWQHIGHNMHQAN	0.432356	0.94744	0.348617	Pav_Lo_Pwm_LH_14	Pavia Low, PWM Medium Low	TRUE	FALSE	FALSE	1484.67	530.333	173	7.33333						0					0
RLQIHRLDGYYDQTD	0.889883	3.95175	0.25504	Pav_Lo_Lus_HH_04	Pavia Low, Lustrek High	FALSE	FALSE	FALSE	232.333	26.6667	12.3333	1.66667						0					0
FSDNMSMHIGHMSCM	0.882214	11.9487	0.129288	Pav_Lo_Lus_HH_05	Pavia Low, Lustrek High	FALSE	FALSE	FALSE	146	95.3333	41.6667	26.6667	14					1					0
HLQLHRLDGYYQNAE	0.876197	1.70506	0.101204	Pav_Lo_Lus_HH_06	Pavia Low, Lustrek High	FALSE	FALSE	FALSE	1	20	3	1.33333						0					0
RIQIHRLDGYYDQTD	0.819971	3.59199	0.267667	Pav_Lo_Lus_HH_10	Pavia Low, Lustrek High	FALSE	FALSE	FALSE	648.333	61.3333	19	3.33333						0					0
YTENMSMHIGHMSCM	0.811522	11.4037	0.0481319	Pav_Lo_Lus_HH_11	Pavia Low, Lustrek High	FALSE	FALSE	FALSE	278.667	36.6667	12.3333	20.6667	14					1					0
RIELHHIDGYYDQTE	0.782531	1.31985	0.131201	Pav_Lo_Lus_HH_12	Pavia Low, Lustrek High	FALSE	FALSE	FALSE	269.333	11.6667	1	2.33333						0					0
DMTIKMGHMSCMLNH	0.781628	10.3186	0.188922	Pav_Lo_Lus_HH_14	Pavia Low, Lustrek High	FALSE	FALSE	FALSE	106.667	56	46.3333	24.6667	11					1					0
DMTMKIGHMTCMIDR	0.780064	9.02279	0.176977	Pav_Lo_Lus_HH_15	Pavia Low, Lustrek High	FALSE	FALSE	FALSE	1	23	2	15.3333	11					1					0
RIELHHVDGYYDQTE	0.768755	1.36006	0.122071	Pav_Lo_Lus_HH_17	Pavia Low, Lustrek High	FALSE	FALSE	FALSE	735	82.6667	50.6667	1.33333						0					0
FTNDISMKIGHMTCM	0.738625	7.99767	0.65596	Pav_Lo_Lus_HH_19	Pavia Low, Lustrek High	FALSE	FALSE	FALSE	150	85	19.3333	15.3333	14					1					0
FTNDISMHIGHMSCM	0.738478	14.1345	0.232449	Pav_Lo_Lus_HH_20	Pavia Low, Lustrek High	FALSE	FALSE	FALSE	349.333	55.3333	24.6667	6.33333	14					1					0
NMTMKMGHMTCMMDI	0.732804	12.0659	0.106399	Pav_Lo_Lus_HH_21	Pavia Low, Lustrek High	FALSE	FALSE	FALSE	63.3333	15	1	4	11					1					0
NWSNQMAMHIGHMTC	0.729753	9.66913	0.161685	Pav_Lo_Lus_HH_22	Pavia Low, Lustrek High	FALSE	FALSE	FALSE	274.667	101	13.3333	10.6667	15					1					0
DMTMKIGHMSCMMNL	0.72711	9.75717	0.313162	Pav_Lo_Lus_HH_23	Pavia Low, Lustrek High	FALSE	FALSE	FALSE	1	80	11.6667	17.3333	11					1					0
NYSDDMAMKMGHMTC	0.718489	7.6941	0.0609519	Pav_Lo_Lus_HH_24	Pavia Low, Lustrek High	FALSE	FALSE	FALSE	54.3333	9.33333	8.33333	8	15					1					0
ITMKMGHMTCMMNDC	0.711102	5.97239	0.0505223	Pav_Lo_Lus_HH_25	Pavia Low, Lustrek High	FALSE	FALSE	FALSE	1	14	1	5.66667	10	15				2					0
QTFRQTIHELHGYYE	0.90081	4.61847	0.088299	Pav_Lo_Lus_HH_03	Pavia Low, Lustrek High	TRUE	FALSE	FALSE	1305.67	339	278	4.66667						0					0
QTFRQTINELHGYYD	0.828845	5.80651	0.223498	Pav_Lo_Lus_HH_09	Pavia Low, Lustrek High	TRUE	FALSE	FALSE	2049.67	343.667	182.333	12.6667						0					0
AMRAWMDSINFVDDF	0.78166	10.8615	0.103917	Pav_Lo_Lus_HH_13	Pavia Low, Lustrek High	TRUE	FALSE	FALSE	2209.33	670	279.667	9.66667						0					0
RMQVKRLHGYYEQTD	0.772504	5.53772	0.275996	Pav_Lo_Lus_HH_16	Pavia Low, Lustrek High	TRUE	FALSE	FALSE	1581.67	453	262.333	31.6667						0					0
RMQVKRLHGYYQETN	0.754033	4.81244	0.207023	Pav_Lo_Lus_HH_18	Pavia Low, Lustrek High	TRUE	FALSE	FALSE	4595.33	2709.67	1317.33	390.667						0					0
QTWRDTIHELHGYYE	0.864074	5.71263	0.0653556	Pav_Lo_Lus_HH_07	Pavia Low, Lustrek High	TRUE	TRUE	FALSE	11642.3	3694	995	6.66667						0					0
QTWRQAVHELHGYYQ	0.931064	7.96524	0.12778	Pav_Lo_Lus_HH_01	Pavia Low, Lustrek High	TRUE	TRUE	TRUE	13206.3	6548	3308.33	91.3333						0					0
QTFRQTMHELHGYYD	0.929521	16.2631	0.0806263	Pav_Lo_Lus_HH_02	Pavia Low, Lustrek High	TRUE	TRUE	TRUE	11903.7	5206.33	1625.67	12.3333						0					0
TINFVDDFQRDAWRL	0.858737	13.0177	0.912979	Pav_Lo_Lus_HH_08	Pavia Low, Lustrek High	TRUE	TRUE	TRUE	12721.7	2919	1544.33	28.6667						0					0
CQNMQTWNLHDIDLA	0.14732	1.38512	0.738649	Pav_Lo_Lus_LL_01	Pavia Low, Lustrek Low	FALSE	FALSE	FALSE	555	68	24.3333	6.33333	1					1					0
SDDMQTWNLRDMDVS	0.147094	0.913327	0.884886	Pav_Lo_Lus_LL_02	Pavia Low, Lustrek Low	FALSE	FALSE	FALSE	1	43.6667	4.66667	5						0					0
LDNMQTWNLHDIDLA	0.146461	1.25007	0.794746	Pav_Lo_Lus_LL_03	Pavia Low, Lustrek Low	FALSE	FALSE	FALSE	226.667	29.6667	14.3333	19						0					0
SDNMQAWNLHDIDLA	0.143252	0.835759	1.20909	Pav_Lo_Lus_LL_04	Pavia Low, Lustrek Low	FALSE	FALSE	FALSE	243.333	12.3333	6.66667	5						0					0
VEVMTNWNLHDIDLA	0.139129	0.902294	1.07744	Pav_Lo_Lus_LL_05	Pavia Low, Lustrek Low	FALSE	FALSE	FALSE	277.667	38.6667	21.6667	7						0					0
SAMEAINFVDDFQQD	0.136428	0.156098	3.68908	Pav_Lo_Lus_LL_06	Pavia Low, Lustrek Low	FALSE	FALSE	FALSE	148	70.6667	8.33333	6						0					0
SINFVDDFNDQSAKV	0.135204	0.256345	2.50846	Pav_Lo_Lus_LL_07	Pavia Low, Lustrek Low	FALSE	FALSE	FALSE	257.667	59.3333	45.3333	11						0					0
LNNMQTWNLHDIDLA	0.131706	1.41246	1.38571	Pav_Lo_Lus_LL_08	Pavia Low, Lustrek Low	FALSE	FALSE	FALSE	916	165.333	72.3333	7.66667						0					0
TAMEAVNFINDFEQE	0.12977	0.124996	1.80154	Pav_Lo_Lus_LL_09	Pavia Low, Lustrek Low	FALSE	FALSE	FALSE	122	76.6667	26.6667	11.6667						0					0
HAINAVNFINDYNDQ	0.120088	0.606999	0.885417	Pav_Lo_Lus_LL_10	Pavia Low, Lustrek Low	FALSE	FALSE	FALSE	555	36.3333	86.3333	10.3333						0					0
TAMEAVNFINDYNDQ	0.119218	0.49574	1.01526	Pav_Lo_Lus_LL_11	Pavia Low, Lustrek Low	FALSE	FALSE	FALSE	912	490.333	153.667	13.3333						0					0
HTIEAVNFINDYNDQ	0.118023	0.433785	1.78436	Pav_Lo_Lus_LL_12	Pavia Low, Lustrek Low	FALSE	FALSE	FALSE	373.667	20.3333	29	10						0					0
TAMEAVNFINDFNDQ	0.117619	0.388513	1.52015	Pav_Lo_Lus_LL_13	Pavia Low, Lustrek Low	FALSE	FALSE	FALSE	6.33333	3.33333	37.3333	2.33333						0					0
STIEAINFVDDFQQD	0.117246	0.1181	6.84324	Pav_Lo_Lus_LL_14	Pavia Low, Lustrek Low	FALSE	FALSE	FALSE	45.6667	23	12.6667	9						0					0
STIDALNFVDDFQQQ	0.115616	0.134929	3.73192	Pav_Lo_Lus_LL_15	Pavia Low, Lustrek Low	FALSE	FALSE	FALSE	73	42	35.3333	8.33333						0					0
TTINAVNFINDFEQE	0.112772	0.132184	1.90423	Pav_Lo_Lus_LL_16	Pavia Low, Lustrek Low	FALSE	FALSE	FALSE	195.333	46	16	2.33333						0					0
TAMEAVNFINDFNQQ	0.107078	0.232656	1.55317	Pav_Lo_Lus_LL_17	Pavia Low, Lustrek Low	FALSE	FALSE	FALSE	1	1	2.33333	5						0					0
HAINAVNFINDFNQQ	0.106724	0.284871	1.35453	Pav_Lo_Lus_LL_18	Pavia Low, Lustrek Low	FALSE	FALSE	FALSE	36.6667	17	14.6667	2.33333						0					0
PDNKMDSAACDVNNV	0.106647	0.228401	2.13066	Pav_Lo_Lus_LL_19	Pavia Low, Lustrek Low	FALSE	FALSE	FALSE	17.5	25.6667	19.3333	9.33333	10					1					0
TTINAVNFINDYNDQ	0.10515	0.524247	1.07313	Pav_Lo_Lus_LL_20	Pavia Low, Lustrek Low	FALSE	FALSE	FALSE	262	56.3333	39	4.66667						0					0
PDNHIDSAACDVNNV	0.10479	0.350262	3.22256	Pav_Lo_Lus_LL_21	Pavia Low, Lustrek Low	FALSE	FALSE	FALSE	406	149.333	45	10.3333	10					1					0
TTINAVNFINDFNDQ	0.104672	0.410855	1.60681	Pav_Lo_Lus_LL_22	Pavia Low, Lustrek Low	FALSE	FALSE	FALSE	93.6667	10	6.66667	4						0					0
TTINAVNFINDFNEQ	0.102575	0.249525	2.2178	Pav_Lo_Lus_LL_23	Pavia Low, Lustrek Low	FALSE	FALSE	FALSE	244.667	9.66667	12.3333	1.66667						0					0
HTIEAVNFINDFNQQ	0.100084	0.20358	2.72976	Pav_Lo_Lus_LL_24	Pavia Low, Lustrek Low	FALSE	FALSE	FALSE	1	22	17.3333	2						0					0
TTINAVNFINDFNQQ	0.0970794	0.246035	1.6417	Pav_Lo_Lus_LL_25	Pavia Low, Lustrek Low	FALSE	FALSE	FALSE	16	15.6667	4.33333	5						0					0
DISMKIGHMSCMLDI	0.519603	2.70431	0.155702	Pav_Lo_Lus_HL_01	Pavia Low, Lustrek Medium High	FALSE	FALSE	FALSE	53.6667	1	3	2.33333	11					1					0
NMTMKIGHMTCMMQE	0.518212	2.96136	0.313658	Pav_Lo_Lus_HL_02	Pavia Low, Lustrek Medium High	FALSE	FALSE	FALSE	1	1	3	12.3333	11					1					0
NFTEEMAIKMGHMTC	0.516655	2.94186	0.409069	Pav_Lo_Lus_HL_03	Pavia Low, Lustrek Medium High	FALSE	FALSE	FALSE	34.6667	7.66667	1	3.66667	15					1					0
NMSMHIGHMSCMINE	0.516064	2.15083	0.315481	Pav_Lo_Lus_HL_04	Pavia Low, Lustrek Medium High	FALSE	FALSE	FALSE	2	12.6667	9	3.66667	11					1					0
ISMKMGHMSCMLDED	0.514399	1.4984	0.724208	Pav_Lo_Lus_HL_05	Pavia Low, Lustrek Medium High	FALSE	FALSE	FALSE	66.6667	1	1	5.66667	10					1					0
RQAVHELHGYYEQTN	0.514334	1.19217	0.563049	Pav_Lo_Lus_HL_06	Pavia Low, Lustrek Medium High	FALSE	FALSE	FALSE	996.333	289	90	6.33333						0					0
FIEAINFVDDFQHDT	0.513671	1.16176	1.64877	Pav_Lo_Lus_HL_07	Pavia Low, Lustrek Medium High	FALSE	FALSE	FALSE	866.333	198.667	96.6667	18.6667						0					0
YVWMAMGCGMVDAMI	0.512748	11.405	0.00841028	Pav_Lo_Lus_HL_08	Pavia Low, Lustrek Medium High	FALSE	FALSE	FALSE	53.3333	6.33333	1	2	8					1					0
YLEAVNFINDYNHET	0.51262	1.85851	0.370804	Pav_Lo_Lus_HL_09	Pavia Low, Lustrek Medium High	FALSE	FALSE	FALSE	938	220	104	3.33333						0					0
RMQMHRLEGYYDEAN	0.511904	3.00659	0.447583	Pav_Lo_Lus_HL_10	Pavia Low, Lustrek Medium High	FALSE	FALSE	FALSE	68	1	2.33333	2.33333						0					0
NMTIKMGHMTCMMQE	0.511328	2.77936	0.197112	Pav_Lo_Lus_HL_11	Pavia Low, Lustrek Medium High	FALSE	FALSE	FALSE	29.3333	1	2.66667	1.66667	11					1					0
WIAMGCGVVQTMMNY	0.509463	8.79869	0.0274558	Pav_Lo_Lus_HL_12	Pavia Low, Lustrek Medium High	FALSE	FALSE	FALSE	87	6.33333	3.33333	2.33333	6					1					0
DYSNEMAIHIGHMTC	0.508834	3.2507	0.138672	Pav_Lo_Lus_HL_13	Pavia Low, Lustrek Medium High	FALSE	FALSE	FALSE	59.6667	3.33333	1	1.66667	15					1					0
MSIKMGHMTCMIDDD	0.508686	2.17802	0.26965	Pav_Lo_Lus_HL_14	Pavia Low, Lustrek Medium High	FALSE	FALSE	FALSE	1	1	1	1.66667	10					1					0
ISMKIGHMSCMMNEN	0.508373	1.20677	0.693821	Pav_Lo_Lus_HL_15	Pavia Low, Lustrek Medium High	FALSE	FALSE	FALSE	13.5	1	1	1	10					1					0
YLEAVNFINDYEHQA	0.5054	0.91295	0.277443	Pav_Lo_Lus_HL_16	Pavia Low, Lustrek Medium High	FALSE	FALSE	FALSE	441.333	17.3333	6	2.66667						0					0
WIAMGCGVVQTMVDY	0.50478	5.07486	0.0379239	Pav_Lo_Lus_HL_17	Pavia Low, Lustrek Medium High	FALSE	FALSE	FALSE	1	1	2	2	6					1					0
DISMKIGHMSCMMDV	0.504174	4.49136	0.251619	Pav_Lo_Lus_HL_18	Pavia Low, Lustrek Medium High	FALSE	FALSE	FALSE	1	1	1	1	11					1					0
EAKMQNQHEGMGWPC	0.503511	0.819135	2.46385	Pav_Lo_Lus_HL_19	Pavia Low, Lustrek Medium High	FALSE	FALSE	FALSE	100.667	1	1.33333	1.66667	15					1					0
WVYIAMGCGMVDAMV	0.502767	9.49991	0.0078932	Pav_Lo_Lus_HL_20	Pavia Low, Lustrek Medium High	FALSE	FALSE	FALSE	8.5	2.66667	1	1	8					1					0
DFTNQMAIHIGHMSC	0.50209	4.41489	0.261745	Pav_Lo_Lus_HL_21	Pavia Low, Lustrek Medium High	FALSE	FALSE	FALSE	34.3333	1	1	1.33333	15					1					0
NITMKIGHMTCMIDC	0.501794	5.32363	0.136922	Pav_Lo_Lus_HL_22	Pavia Low, Lustrek Medium High	FALSE	FALSE	FALSE	37	3	1	1	11	15				2					0
NITMKIGHMSCMLDE	0.500993	2.05915	0.411074	Pav_Lo_Lus_HL_23	Pavia Low, Lustrek Medium High	FALSE	FALSE	FALSE	26	1	1	1	11					1					0
DMTMKVGHMSCMMDV	0.500947	7.4484	0.264594	Pav_Lo_Lus_HL_24	Pavia Low, Lustrek Medium High	FALSE	FALSE	FALSE	56	1.66667	1	3.66667	11					1					0
DWTNDMALHIGHMSC	0.50049	5.81455	0.122278	Pav_Lo_Lus_HL_25	Pavia Low, Lustrek Medium High	FALSE	FALSE	FALSE	15.3333	1	1	6	15					1					0
MSIHMGHMSCMLNDN	0.499876	2.41148	0.145876	Pav_Lo_Lus_LH_01	Pavia Low, Lustrek Medium Low	FALSE	FALSE	FALSE	53.6667	1.33333	1	1.33333	10					1					0
ISMKMGHMTCMIDDD	0.499385	2.19437	0.364719	Pav_Lo_Lus_LH_02	Pavia Low, Lustrek Medium Low	FALSE	FALSE	FALSE	82.6667	6.66667	1	1.33333	10					1					0
NWSNDMALKIGHMTC	0.49847	4.49265	0.222998	Pav_Lo_Lus_LH_03	Pavia Low, Lustrek Medium Low	FALSE	FALSE	FALSE	35.6667	1	1	3.66667	15					1					0
YLEAVNFINDFNRET	0.497006	1.31208	0.766854	Pav_Lo_Lus_LH_04	Pavia Low, Lustrek Medium Low	FALSE	FALSE	FALSE	78.6667	7.33333	4	3						0					0
WIAMGCGMVNAMINF	0.496781	6.41089	0.0650901	Pav_Lo_Lus_LH_05	Pavia Low, Lustrek Medium Low	FALSE	FALSE	FALSE	1	4.66667	1.33333	1	6					1					0
YMATVNFINDYNHET	0.496765	3.67305	0.363026	Pav_Lo_Lus_LH_06	Pavia Low, Lustrek Medium Low	FALSE	FALSE	FALSE	239.667	5	2	1						0					0
WMWMAMGCGVVDAMI	0.496514	9.19877	0.00741962	Pav_Lo_Lus_LH_07	Pavia Low, Lustrek Medium Low	FALSE	FALSE	FALSE	74.6667	1	1	2.66667	8					1					0
NWTNDIAMHIGHMSC	0.496011	5.70248	0.137144	Pav_Lo_Lus_LH_08	Pavia Low, Lustrek Medium Low	FALSE	FALSE	FALSE	448.667	37.6667	3.66667	3.33333	15					1					0
WIAMGCGMVDAMINF	0.495639	6.04916	0.0618854	Pav_Lo_Lus_LH_09	Pavia Low, Lustrek Medium Low	FALSE	FALSE	FALSE	165.333	17.6667	16.3333	4.33333	6					1					0
NITMHIGHMSCMLNE	0.495012	2.38743	0.257504	Pav_Lo_Lus_LH_11	Pavia Low, Lustrek Medium Low	FALSE	FALSE	FALSE	29	25.6667	2.33333	2	11					1					0
WVWMAMGCGMVDAMI	0.494776	10.4909	0.00587294	Pav_Lo_Lus_LH_12	Pavia Low, Lustrek Medium Low	FALSE	FALSE	FALSE	120.667	30.6667	12.6667	5	8					1					0
ISMKIGHMSCMIQDM	0.494506	2.72788	0.813765	Pav_Lo_Lus_LH_13	Pavia Low, Lustrek Medium Low	FALSE	FALSE	FALSE	50	4.66667	5	6.66667	10					1					0
WMWIAMGCGVVNTMV	0.493413	7.96485	0.00961669	Pav_Lo_Lus_LH_14	Pavia Low, Lustrek Medium Low	FALSE	FALSE	FALSE	208	39	23	6	8					1					0
NMTMKVGHMSCMLDE	0.491877	2.85883	0.47765	Pav_Lo_Lus_LH_15	Pavia Low, Lustrek Medium Low	FALSE	FALSE	FALSE	1	15	1	2.66667	11					1					0
MTIKMGHMSCMLNDN	0.490979	1.77404	0.227697	Pav_Lo_Lus_LH_16	Pavia Low, Lustrek Medium Low	FALSE	FALSE	FALSE	1	3.66667	1	5	10					1					0
DWTEQMALHIGHMSC	0.490884	4.42332	0.287776	Pav_Lo_Lus_LH_17	Pavia Low, Lustrek Medium Low	FALSE	FALSE	FALSE	59.6667	1	1	2.33333	15					1					0
DITMKMGHMSCMIDV	0.490149	4.1287	0.196424	Pav_Lo_Lus_LH_18	Pavia Low, Lustrek Medium Low	FALSE	FALSE	FALSE	1	16.3333	2.33333	3	11					1					0
WIAMGCGVVQTMMDF	0.490138	5.93733	0.111715	Pav_Lo_Lus_LH_19	Pavia Low, Lustrek Medium Low	FALSE	FALSE	FALSE	448.667	79.6667	16.6667	4	6					1					0
ISMKMGHMSCMMQEN	0.489842	0.934763	0.406046	Pav_Lo_Lus_LH_20	Pavia Low, Lustrek Medium Low	FALSE	FALSE	FALSE	12.3333	8.66667	8	26	10					1					0
MTMKIGHMSCMIDDD	0.48979	3.3092	0.800871	Pav_Lo_Lus_LH_21	Pavia Low, Lustrek Medium Low	FALSE	FALSE	FALSE	41.6667	15	4.33333	6	10					1					0
MTIKMGHMSCMLDED	0.489033	1.88203	0.60724	Pav_Lo_Lus_LH_22	Pavia Low, Lustrek Medium Low	FALSE	FALSE	FALSE	96	6	10	3	10					1					0
ISLHLGRMACVLDDD	0.488492	1.92606	1.87163	Pav_Lo_Lus_LH_23	Pavia Low, Lustrek Medium Low	FALSE	FALSE	FALSE	3.5	11	2	1.66667	10					1					0
ITMKIGHMSCMMNDD	0.487571	3.58232	0.882951	Pav_Lo_Lus_LH_24	Pavia Low, Lustrek Medium Low	FALSE	FALSE	FALSE	1	1	1	19.3333	10					1					0
YMWMAMGCGVVDAMI	0.487512	10.0003	0.0106252	Pav_Lo_Lus_LH_25	Pavia Low, Lustrek Medium Low	FALSE	FALSE	FALSE	168.667	15.3333	8	6	8					1					0
WIAMGCGVVNAMVDY	0.495435	6.49887	0.0470584	Pav_Lo_Lus_LH_10	Pavia Low, Lustrek Medium Low	TRUE	FALSE	FALSE	1367.67	133.667	81	6	6					1					0
YMWMAMGCGMVDAMI	0.625601	17.6091	0.00547286	Pav_Lo_Pwm_HH_01	Pavia Low, PWM High	FALSE	FALSE	FALSE	49.3333	4.66667	1.33333	5.66667	8					1					0
WMAMGCGMVDAMIDY	0.693788	16.9232	0.0166852	Pav_Lo_Pwm_HH_02	Pavia Low, PWM High	FALSE	FALSE	FALSE	921	105.333	63.3333	5.33333	6					1					0
WMWMAMGCGMVDAMI	0.660881	16.1977	0.00382172	Pav_Lo_Pwm_HH_03	Pavia Low, PWM High	FALSE	FALSE	FALSE	70	56	6.66667	5.66667	8					1					0
WMYIAMGCGMVDAMV	0.615923	14.6676	0.00513637	Pav_Lo_Pwm_HH_04	Pavia Low, PWM High	FALSE	FALSE	FALSE	1	1	1	4.33333	8					1					0
WMWIAMGCGMVNAMI	0.562823	12.5825	0.00340606	Pav_Lo_Pwm_HH_05	Pavia Low, PWM High	FALSE	FALSE	FALSE	520.667	130.667	70.6667	9.66667	8					1					0
WIAMGCGMVDAMIDY	0.701954	11.6665	0.0176393	Pav_Lo_Pwm_HH_07	Pavia Low, PWM High	FALSE	FALSE	FALSE	927	104.667	46	3	6					1					0
YMWIAMGCGMVDAMI	0.5816	11.3571	0.00431639	Pav_Lo_Pwm_HH_08	Pavia Low, PWM High	FALSE	FALSE	FALSE	160.333	6.33333	8	6.33333	8					1					0
YVYIAMGCGMVDAMV	0.548804	10.3277	0.0113034	Pav_Lo_Pwm_HH_09	Pavia Low, PWM High	FALSE	FALSE	FALSE	1	6.33333	1	9	8					1					0
YVWMAMGCGMVDTVM	0.556417	9.89816	0.0152495	Pav_Lo_Pwm_HH_10	Pavia Low, PWM High	FALSE	FALSE	FALSE	345	32	32.6667	5.66667	8					1					0
WMAMGCGVVNAMIDY	0.484636	9.86078	0.0375707	Pav_Lo_Pwm_HH_11	Pavia Low, PWM High	FALSE	FALSE	FALSE	761.333	141.667	45	5	6					1					0
NMTMKIGHMTCMMDV	0.660283	9.81672	0.1993	Pav_Lo_Pwm_HH_12	Pavia Low, PWM High	FALSE	FALSE	FALSE	6.5	15.6667	1	6.33333	11					1					0
DMTMKIGHMTCMINH	0.55653	9.62595	0.256943	Pav_Lo_Pwm_HH_13	Pavia Low, PWM High	FALSE	FALSE	FALSE	1	73	28	22.6667	11					1					0
WMAMGCGMVNAMINF	0.550602	9.29955	0.0615695	Pav_Lo_Pwm_HH_14	Pavia Low, PWM High	FALSE	FALSE	FALSE	386.333	93.3333	65.6667	8.66667	6					1					0
NMTIKMGHMTCMMDV	0.672097	9.21342	0.125246	Pav_Lo_Pwm_HH_15	Pavia Low, PWM High	FALSE	FALSE	FALSE	20	1	1	1.66667	11					1					0
DWSDDMAMKMGHMTC	0.616793	8.86504	0.0747192	Pav_Lo_Pwm_HH_16	Pavia Low, PWM High	FALSE	FALSE	FALSE	21.3333	4.33333	1	6.66667	15					1					0
DMTMKVGHMTCMMDV	0.471554	8.79066	0.192933	Pav_Lo_Pwm_HH_17	Pavia Low, PWM High	FALSE	FALSE	FALSE	5.33333	1.33333	1	8	11					1					0
WMAMGCGMVDAMINF	0.567942	8.77483	0.0585381	Pav_Lo_Pwm_HH_18	Pavia Low, PWM High	FALSE	FALSE	FALSE	194	22	18.6667	5	6					1					0
YVWIAMGCGMVDAMV	0.486817	8.70879	0.00990006	Pav_Lo_Pwm_HH_19	Pavia Low, PWM High	FALSE	FALSE	FALSE	67	1	4.33333	2	8					1					0
NWTNQMAIKMGHMTC	0.575067	8.59774	0.335603	Pav_Lo_Pwm_HH_20	Pavia Low, PWM High	FALSE	FALSE	FALSE	85.3333	59	15.3333	18.3333	15					1					0
DWSDDMAMHIGHMTC	0.6077	8.37685	0.0765717	Pav_Lo_Pwm_HH_21	Pavia Low, PWM High	FALSE	FALSE	FALSE	257.333	28.6667	15	9	15					1					0
WMYIAMGCGVVDAMV	0.466159	8.32983	0.00997192	Pav_Lo_Pwm_HH_22	Pavia Low, PWM High	FALSE	FALSE	FALSE	218.333	34.6667	23.6667	3.33333	8					1					0
NITMKMGHMTCMMDI	0.666772	8.31793	0.112483	Pav_Lo_Pwm_HH_23	Pavia Low, PWM High	FALSE	FALSE	FALSE	1	21.3333	1	2.33333	11					1					0
DYSNQMAIHMGHMTC	0.707146	8.28952	0.144227	Pav_Lo_Pwm_HH_24	Pavia Low, PWM High	FALSE	FALSE	FALSE	228.667	12	1	5.66667	15					1					0
NITMKVGHMSCMMDC	0.658724	8.16353	0.213074	Pav_Lo_Pwm_HH_25	Pavia Low, PWM High	FALSE	FALSE	FALSE	61.3333	1	3	6.66667	11	15				2					0
WIAMGCGMVNAMIDY	0.632017	12.3641	0.0185527	Pav_Lo_Pwm_HH_06	Pavia Low, PWM High	TRUE	FALSE	FALSE	1159	197.333	107.667	7	6					1					0
LRDWQHIGHDIHQAN	0.298685	0.569119	0.385013	Pav_Lo_Pwm_LL_02	Pavia Low, PWM Low	FALSE	FALSE	FALSE	665	413	81	9.66667						0					0
FIEAINFVDDFQHQA	0.267805	0.565743	1.22119	Pav_Lo_Pwm_LL_03	Pavia Low, PWM Low	FALSE	FALSE	FALSE	865.333	230	92.3333	11.3333						0					0
SIKMGHMSCMLDQNE	0.262526	0.556362	0.604568	Pav_Lo_Pwm_LL_05	Pavia Low, PWM Low	FALSE	FALSE	FALSE	1	9	1	3.66667	9					1					0
MSIKVGHMSCMIQED	0.22591	0.552478	2.05757	Pav_Lo_Pwm_LL_06	Pavia Low, PWM Low	FALSE	FALSE	FALSE	71.3333	20.6667	8	2.66667	10					1					0
TMKIGHMSCMINEQE	0.179197	0.520969	0.669261	Pav_Lo_Pwm_LL_09	Pavia Low, PWM Low	FALSE	FALSE	FALSE	1	12.3333	4	5.66667	9					1					0
AVNFINDFEHQASRI	0.224168	0.520916	0.627371	Pav_Lo_Pwm_LL_10	Pavia Low, PWM Low	FALSE	FALSE	FALSE	722.667	115.667	114.667	6.33333						0					0
SMKIGHMSCMLDQNE	0.249476	0.520515	0.451027	Pav_Lo_Pwm_LL_11	Pavia Low, PWM Low	FALSE	FALSE	FALSE	1	1	1	6	9					1					0
IQDWLVNMPMMTAVS	0.201551	0.482205	0.137545	Pav_Lo_Pwm_LL_13	Pavia Low, PWM Low	FALSE	FALSE	FALSE	42.6667	9.66667	1.66667	3.33333						0					0
EAKMQNNNEGMGWPC	0.312674	0.47481	1.57224	Pav_Lo_Pwm_LL_14	Pavia Low, PWM Low	FALSE	FALSE	FALSE	563.667	48	74.3333	5	15					1					0
LRDWHHIGDDVHQAN	0.298705	0.470906	0.235022	Pav_Lo_Pwm_LL_15	Pavia Low, PWM Low	FALSE	FALSE	FALSE	536.333	241	138	6.33333						0					0
TTINAVNFINDYDDE	0.151437	0.459124	0.902541	Pav_Lo_Pwm_LL_17	Pavia Low, PWM Low	FALSE	FALSE	FALSE	405.333	69	28.3333	2.33333						0					0
SLKIGHMSCMLDQNE	0.20045	0.39477	0.454324	Pav_Lo_Pwm_LL_20	Pavia Low, PWM Low	FALSE	FALSE	FALSE	2	2.66667	1	5.33333	9					1					0
SLKIGHMSCMINEQE	0.162261	0.292865	0.772351	Pav_Lo_Pwm_LL_25	Pavia Low, PWM Low	FALSE	FALSE	FALSE	86.6667	1	10.6667	5.66667	9					1					0
LRDWDHIGHNVHQAN	0.301379	0.576571	0.281057	Pav_Lo_Pwm_LL_01	Pavia Low, PWM Low	TRUE	FALSE	FALSE	2148.67	522	239	11.6667						0					0
WIEAVNFINDFEHEA	0.310828	0.542815	0.487464	Pav_Lo_Pwm_LL_07	Pavia Low, PWM Low	TRUE	FALSE	FALSE	1814.33	402.667	185.667	12						0					0
WIEAVNFINDFEHQA	0.238055	0.535224	0.360841	Pav_Lo_Pwm_LL_08	Pavia Low, PWM Low	TRUE	FALSE	FALSE	1287	31	150	12						0					0
LRDWQHIGHNVKNAN	0.230973	0.491614	0.402126	Pav_Lo_Pwm_LL_12	Pavia Low, PWM Low	TRUE	FALSE	FALSE	1047.33	275.667	135.667	16.6667						0					0
LRDWQHIGHQVHQAN	0.347039	0.468262	0.383257	Pav_Lo_Pwm_LL_16	Pavia Low, PWM Low	TRUE	FALSE	FALSE	2375.33	571.667	268.333	17.3333						0					0
TAMEAVNFINDYDDE	0.165596	0.434158	0.853867	Pav_Lo_Pwm_LL_18	Pavia Low, PWM Low	TRUE	FALSE	FALSE	1228.33	231	122.667	8.33333						0					0
LRDWQHIGHQIREAN	0.241632	0.42048	0.400173	Pav_Lo_Pwm_LL_19	Pavia Low, PWM Low	TRUE	FALSE	FALSE	2700.67	684	291.667	12.6667						0					0
LRDWHHIGDQIHQAN	0.248393	0.375013	0.270062	Pav_Lo_Pwm_LL_22	Pavia Low, PWM Low	TRUE	FALSE	FALSE	2780.33	494.667	211.333	9						0					0
LRDWHHIGDQIREAN	0.189355	0.342286	0.262453	Pav_Lo_Pwm_LL_23	Pavia Low, PWM Low	TRUE	FALSE	FALSE	1286	147	74	9.33333						0					0
LRDWQHIGHQVHQVN	0.330242	0.556663	0.321339	Pav_Lo_Pwm_LL_04	Pavia Low, PWM Low	TRUE	TRUE	FALSE	5511.33	1307.33	460	9.66667						0					0
LRDWHHIGQQIHQVN	0.246968	0.386385	0.264368	Pav_Lo_Pwm_LL_21	Pavia Low, PWM Low	TRUE	TRUE	FALSE	7809.33	1963	585	13						0					0
LRDWHHIGQQIHQAN	0.257978	0.325024	0.315309	Pav_Lo_Pwm_LL_24	Pavia Low, PWM Low	TRUE	TRUE	FALSE	8197.67	2667.33	802	16						0					0
ITMKIGHMSCMMQEN	0.32541	1.05457	0.958594	Pav_Lo_Pwm_HL_01	Pavia Low, PWM Medium High	FALSE	FALSE	FALSE	1	2.33333	1	4	10					1					0
ISMKMGHMTCMINEK	0.624611	1.05263	0.25919	Pav_Lo_Pwm_HL_02	Pavia Low, PWM Medium High	FALSE	FALSE	FALSE	41.3333	1	45.3333	13.3333	10					1					0
CEVMTNWNLRDMDVA	0.179912	1.05235	0.238513	Pav_Lo_Pwm_HL_03	Pavia Low, PWM Medium High	FALSE	FALSE	FALSE	214.333	34.3333	9	9	1					1					0
YLEAVNFINDFNRQA	0.434257	1.05205	0.411505	Pav_Lo_Pwm_HL_04	Pavia Low, PWM Medium High	FALSE	FALSE	FALSE	431	67	20.3333	6						0					0
SIVMADWNLHDMDVA	0.224023	1.05194	0.261144	Pav_Lo_Pwm_HL_05	Pavia Low, PWM Medium High	FALSE	FALSE	FALSE	39	24.3333	3.66667	3.33333						0					0
CEVMTNWNLHDMDVA	0.175899	1.05165	0.20373	Pav_Lo_Pwm_HL_06	Pavia Low, PWM Medium High	FALSE	FALSE	FALSE	71.3333	14.6667	12	9	1					1					0
EMTLHLGRMACIMNE	0.284521	1.05031	0.154151	Pav_Lo_Pwm_HL_07	Pavia Low, PWM Medium High	FALSE	FALSE	FALSE	11.6667	11	2.33333	5	11					1					0
LRDWQHIGHQMHEAD	0.307913	1.0473	0.664474	Pav_Lo_Pwm_HL_08	Pavia Low, PWM Medium High	FALSE	FALSE	FALSE	633.667	179.333	15.6667	17.6667						0					0
MSIKVGHMSCMLNDQ	0.294096	1.04369	0.798101	Pav_Lo_Pwm_HL_09	Pavia Low, PWM Medium High	FALSE	FALSE	FALSE	1	1	1	4.33333	10					1					0
MEAKMQNQHEGMGYP	0.352664	1.03999	0.657377	Pav_Lo_Pwm_HL_10	Pavia Low, PWM Medium High	FALSE	FALSE	FALSE	2.66667	6.66667	3	5						0					0
ISMKMGHMSCMLDQN	0.472782	1.03703	0.346133	Pav_Lo_Pwm_HL_11	Pavia Low, PWM Medium High	FALSE	FALSE	FALSE	35.6667	28	1	5	10					1					0
VEMMNNWNLRDMDVS	0.195869	1.03582	0.353833	Pav_Lo_Pwm_HL_12	Pavia Low, PWM Medium High	FALSE	FALSE	FALSE	139.667	43	9.33333	16.6667						0					0
VEMMNNWNLHDMDVS	0.190811	1.03513	0.302233	Pav_Lo_Pwm_HL_13	Pavia Low, PWM Medium High	FALSE	FALSE	FALSE	227.333	51.3333	7.66667	8.66667						0					0
WIEAVNFINDYDHQA	0.398162	1.03448	0.129048	Pav_Lo_Pwm_HL_14	Pavia Low, PWM Medium High	FALSE	FALSE	FALSE	757	63	17	6						0					0
ITMKIGHMTCMMQEN	0.290338	1.03383	0.471689	Pav_Lo_Pwm_HL_15	Pavia Low, PWM Medium High	FALSE	FALSE	FALSE	27.3333	8.66667	1	2.33333	10					1					0
LANMNAWNLRDMDVA	0.201682	1.02969	0.435963	Pav_Lo_Pwm_HL_16	Pavia Low, PWM Medium High	FALSE	FALSE	FALSE	56.6667	5.33333	1	13.6667						0					0
LANMNAWNLHDMDVA	0.206267	1.029	0.372385	Pav_Lo_Pwm_HL_17	Pavia Low, PWM Medium High	FALSE	FALSE	FALSE	45	2.66667	3	3.33333						0					0
MTIHLGRMACVMQQQ	0.217155	1.02724	0.788675	Pav_Lo_Pwm_HL_18	Pavia Low, PWM Medium High	FALSE	FALSE	FALSE	1	14	1	1	10					1					0
EAKMDDHNEGMGWPC	0.596811	1.02391	0.751707	Pav_Lo_Pwm_HL_19	Pavia Low, PWM Medium High	FALSE	FALSE	FALSE	51.3333	1	1	4.33333	15					1					0
SIVMTNWNLHDIDLA	0.172901	1.02201	0.651585	Pav_Lo_Pwm_HL_20	Pavia Low, PWM Medium High	FALSE	FALSE	FALSE	437.333	21.3333	7.66667	20.6667						0					0
VEVMNDWNLRDMDVS	0.155775	1.02152	0.695018	Pav_Lo_Pwm_HL_21	Pavia Low, PWM Medium High	FALSE	FALSE	FALSE	254.333	8.33333	3.66667	6.66667						0					0
SDMMDNWNLRDMDVS	0.200733	1.0095	0.271022	Pav_Lo_Pwm_HL_23	Pavia Low, PWM Medium High	FALSE	FALSE	FALSE	43	4.66667	1	3						0					0
LDNMNAWNLRDMDVA	0.174167	1.00519	0.266707	Pav_Lo_Pwm_HL_24	Pavia Low, PWM Medium High	FALSE	FALSE	FALSE	29.3333	1	1	18.3333						0					0
MTIHLGRMACIMQEN	0.236628	1.00084	0.802189	Pav_Lo_Pwm_HL_25	Pavia Low, PWM Medium High	FALSE	FALSE	FALSE	95.6667	7.33333	6.33333	4	10					1					0
AVNFINDYEHQASRI	0.313701	1.0178	0.364713	Pav_Lo_Pwm_HL_22	Pavia Low, PWM Medium High	TRUE	FALSE	FALSE	1137	40.6667	6	3.33333						0					0
